# Supplementary material for: Clonal Complexes Distribution of Staphylococcus aureus Isolates from Clinical Samples from the Caribbean Islands
Source: Antibiotics (Basel). 2023 Jun 14;12(6):1050. doi: 10.3390/antibiotics12061050 (PMC10295549; doi:10.3390/antibiotics12061050)
Supplement: Supplementary file 1 [file antibiotics-12-01050-s001.zip]

Archive with 3 entries (3 files):
- Supplemental File S1_Array Hybridisation Profiles_2023-05-10.pdf
- Supplemental File S2_Genome Sequences of the study strains.fas
- Supplemental File S3_hld and agr alignment.pdf
