# Supplementary material for: Clonal Complexes Distribution of Staphylococcus aureus Isolates from Clinical Samples from the Caribbean Islands
Source: Antibiotics (Basel). 2023 Jun 14;12(6):1050. doi: 10.3390/antibiotics12061050 (PMC10295549; doi:10.3390/antibiotics12061050)
Supplement: Supplementary file 1 [file antibiotics-12-01050-s001.zip › Supplemental File S2_Genome Sequences of the study strains.fas]

>>CC8-MSSA_2020-042_7641M contig_1_[complete genome, chromosome]
CGATTAAAGATAGAAATACACGATGCGAGCAATCAAATTTCATAACATCACCATGAGTTT
GGTCCGAAGCATGAGTGTTTACAATGTTCGAACACCTTATACAGTTCTTATACATACTTT
ATAAATTATTTCCCAAACTGTTTTGATACACTCACTAACAGATACTCTATAGAAGGAAAA
GTTATCCACTTATGCACATTTATAGTTTTCAGAATTGTGGATAATTAGAAATTACACACA
AAGTTATACTATTTTTAGCAACATATTCACAGGTATTTGACATATAGAGAACTGAAAAAG
TATAATTGTGTGGATAAGTCGTCCAACTCATGATTTTATAAGGATTTATTTATTGATTTT
TACATAAAAATACTGTGCATAACTAATAAGCAAGATAAAGTTATCCACCGATTGTTATTA
ACTTGTGGATAATTATTAACATGGTGTGTTTAGAAGTTATCCACGGCTGTTATTTTTGTG
TATAACTTAAAAATTTAAGAAAGATGGAGTAAATTTATGTCGGAAAAAGAAATTTGGGAA
AAAGTGCTTGAAATTGCTCAAGAAAAATTATCAGCTGTAAGTTACTCAACTTTCCTAAAA
GATACTGAGCTTTACACGATTAAAGATGGTGAAGCTATCGTATTATCGAGTATTCCTTTT
AATGCAAATTGGTTAAATCAACAATATGCTGAAATTATCCAAGCAATCTTATTTGATGTT
GTAGGCTATGAAGTTAAACCTCACTTTATTACTACTGAAGAATTAGCAAATTATAGTAAT
AATGAAACTGCTACTCCAAAAGAAACAACAAAACCTTCTACTGAAACAACTGAGGATAAT
CATGTGCTTGGTAGAGAGCAATTCAATGCCCATAACACATTTGACACTTTTGTAATCGGA
CCCGGTAACCGCTTTCCACATGCAGCGAGTTTAGCTGTGGCCGAAGCACCAGCCAAAGCG
TACAATCCATTATTTATCTATGGAGGTGTTGGTTTAGGAAAAACCCATTTAATGCATGCC
ATTGGTCATCATGTTTTAGATAATAATCCAGATGCCAAAGTGATTTACACATCAAGTGAA
AAATTCACAAATGAATTTATTAAATCAATTCGTGATAACGAAGGTGAAGCTTTCAGAGAA
AGATATCGTAATATCGACGTCTTATTAATCGATGATATTCAGTTCATACAAAACAAGGTA
CAAACACAAGAAGAATTTTTCTATACTTTTAATGAATTGCATCAGAATAACAAGCAAATA
GTTATTTCGAGTGATCGACCACCAAAGGAAATTGCACAATTAGAAGACCGATTACGTTCA
CGCTTTGAATGGGGGCTAATTGTTGATATTACGCCACCAGATTATGAAACTCGAATGGCA
ATTTTGCAGAAGAAAATTGAAGAAGAAAAATTAGATATTCCACCAGAAGCTTTAAATTAT
ATAGCAAATCAAATTCAATCTAATATTCGTGAATTAGAAGGTGCATTAACACGTTTACTT
GCATATTCACAATTATTAGGAAAACCAATTACAACTGAATTAACTGCTGAAGCTTTAAAA
GATATCATTCAAGCACCAAAATCTAAAAAGATTACCATCCAAGATATTCAAAAAATTGTA
GGCCAGTACTATAATGTTAGAATTGAAGATTTCAGTGCAAAAAAACGTACAAAGTCAATT
GCATATCCGCGTCAAATAGCTATGTACTTGTCTAGAGAGCTTACAGATTTCTCATTACCT
AAAATTGGTGAAGAATTTGGTGGGCGTGATCATACGACCGTCATTCATGCTCATGAAAAA
ATATCTAAAGATTTAAAAGAAGATCCTATTTTTAAACAAGAAGTAGAGAATCTTGAAAAA
GAAATAAGAAATGTATAAGTAGGAAACTTTGGGAAATGTAATCTGTTATATAACAGCACT
AATGATAACAATCATTTTTTACATTTCTATATGCTAATGTGGCAAGATGAGCAAAACTCA
TTTTGTGGATAATGTTTAAAAGTCATACACACCATACACAAGTTATCAACATGTGTATAA
CTTCGCCAAATCTATGTTTTTAAGACTTATCCACCAATCCACAGCACCTACTACTATTAC
TAAGAACTTAAAACCTATATAATTATATATAAACGACTGGAAGGAGTTTTAATTAATGAT
GGAATTCACTATTAAAAGAGATTATTTTATTACACAATTAAATGACACATTAAAAGCTAT
TTCACCAAGAACAACATTACCTATATTAACTGGTATCAAAATCGATGCGAAAGAACATGA
AGTTATATTAACTGGTTCAGACTCTGAAATTTCAATAGAAATCACTATTCCTAAAACTGT
AGATGGCGAAGATATTGTCAATATTTCAGAAACAGGCTCAGTAGTACTTCCTGGACGATT
CTTTGTTGATATTATAAAAAAATTACCTGGTAAAGATGTTAAATTATCTACAAATGAACA
ATTCCAGACATTAATTACATCAGGTCATTCTGAATTTAATTTAAGTGGCTTAGATCCAGA
TCAATATCCTTTATTACCTCAAGTTTCTAGAGATGACGCAATTCAATTGTCGGTAAAAGT
GCTTAAAAACGTGATTGCACAAACAAATTTTGCAGTGTCCACCTCAGAAACACGCCCAGT
ACTAACTGGTGTGAACTGGCTTATACAAGAAAATGAATTAATATGCACAGCGACTGACTC
ACACCGCTTGGCTGTAAGAAAGTTGCAGTTAGAAGATGTTTCTGAAAACAAAAATGTCAT
CATTCCAGGTAAGGCTTTAGCTGAATTAAATAAAATTATGTCTGACAATGAAGAAGACAT
TGATATCTTCTTTGCTTCAAACCAAGTTTTATTTAAAGTTGGAAATGTGAACTTTATTTC
TCGATTATTAGAAGGACATTATCCTGATACAACACGTTTATTCCCTGAAAACTATGAAAT
TAAATTAAGTATAGACAATGGGGAGTTTTATCATGCGATTGATCGTGCCTCTTTATTAGC
GCGTGAAGGTGGTAATAACGTTATTAAATTAAGTACAGGTGATGACGTTGTTGAATTGTC
TTCTACATCACCAGAAATTGGTACTGTAAAAGAAGAAGTTGATGCAAACGATGTTGAAGG
TGGTAGCCTGAAAATTTCATTCAACTCTAAATATATGATGGATGCTTTAAAAGCAATCGA
TAATGATGAGGTTGAAGTTGAATTCTTCGGTACAATGAAACCATTTATTCTAAAACCAAA
AGGTGACGACTCGGTAACGCAATTAATTTTACCAATCAGAACTTACTAAAAATAAATATA
AATAAAGGATGACGTGATTAATTAAAACGTCATCCTTTATTTTTTGGCAAAAATAATTCT
AGGTGCGTATGTAAAATAAATTTGGCAGCATTTTAAACAGCAAATAAAAGACGCCAATTA
AATTTATGACAAATGTATCCAAAATTTAATAAGTGTGCTTATATGCCCTTTAAATTTAAA
ATTTTAATAGTCAATAACAAGTTGAATATAAAAGTTAAACGCCGTTAAATAGCGTTAAAA
AATTGAAAATGACAGTATTGCCAAAAAATAAGAATTAATTATTTATATGTAAACGGTTTC
TACCTCTATTTTAAATGAAATTTGTGACAAAAAAAGGTATAATATATTAATGACATACAA
AGAAATGGAGTGATTATTTTGGTTCAAGAAGTTGTAGTAGAAGGAGACATTAATTTAGGT
CAATTTCTAAAAACAGAAGGGATTATTGAATCTGGTGGTCAAGCAAAATGGTTCTTGCAA
GACGTTGAAGTATTAATTAATGGAGTGCGTGAAACACGTCGCGGTAAAAAGTTAGAACAT
CAAGATCGTATAGATATCCCAGAATTACCTGAAGATGCTGGTTCTTTCTTAATCATTCAT
CAAGGTGAACAATGAAGTTAAATACACTCCAATTAGAAAATTATCGTAACTATGATGAGG
TTACGTTGAAATGTCATCCTGACGTGAATATCCTCATTGGAGAAAATGCACAAGGAAAGA
CAAATTTACTTGAATCAATTTATACCTTAGCTTTAGCAAAAAGTCATAGAACGAGTAATG
ATAAGGAACTCATACGTTTTAATGCTGATTATGCTAAAATAGAAGGTGAGCTTAGTTATA
GACACGGCACGATGCCATTAACAATGTTTATAACTAAAAAAGGTAAACAAGTCAAAGTGA
ATCACTTAGAGCAAAGTCGTCTAACTCAATATATTGGACACCTCAATGTGGTTCTATTTG
CGCCAGAAGATTTGAATATTGTAAAAGGCTCTCCTCAAATAAGACGACGCTTTATAGATA
TGGAGTTGGGCCAAATTTCTGCTGTTTACTTAAATGATTTAGCTCAATACCAACGTATTT
TAAAGCAAAAGAATAATTACTTAAAGCAGTTACAATTAGGCCAAAAAAAGGACTTAACAA
TGTTGGAAGTATTAAATCAGCAGTTTGCTGAATATGCAATGAAAGTAACTGATAAACGTG
CACATTTTATTCAAGAGCTAGAGTCGTTAGCTAAACCGATTCATGCTGGTATCACAAATG
ATAAAGAAGCGTTGTCGCTGAATTATTTACCTAGTCTTAAATTTGATTATGCTCAAAATG
AAGCGGCACGACTTGAAGAAATTATGTCTATTCTTAGCGATAATATGCAAAGAGAAAAAG
AACGAGGCATTAGCTTATTCGGACCACATCGAGATGATATAAGTTTTGATGTGAATGGCA
TGGATGCTCAAACATATGGTTCTCAAGGACAGCAACGTACAACGGCTTTGTCCATTAAAT
TAGCTGAAATTGAGTTAATGAATATCGAAGTTGGGGAATATCCCATCTTATTATTAGACG
ATGTACTCAGTGAATTAGATGATTCGCGTCAAACGCATTTATTAAGTACGATTCAGCATA
AAGTACAAACATTTGTCACTACGACATCTGTAGATGGTATTGATCATGAAATCATGAATA
ACGCTAAATTGTATCGTATTAATCAAGGTGAAATTATAAAGTAACAGAAAGCGATGGTGA
CTGCATTGTCAGATGTAAACAACACGGATAATTATGGTGCTGGGCAAATACAAGTATTAG
AAGGTTTAGAAGCAGTACGTAAAAGACCAGGTATGTATATAGGATCGACTTCAGAGAGAG
GTTTGCACCATTTAGTGTGGGAAATTGTCGATAATAGTATCGATGAAGCATTAGCTGGTT
ATGCAAATCAAATTGAAGTTGTTATTGAAAAAGATAACTGGATTAAAGTAACGGATAACG
GACGTGGTATCCCAGTTGATATTCAAGAAAAAATGGGACGTCCAGCTGTCGAAGTTATTT
TAACTGTTTTACATGCTGGTGGTAAATTTGGCGGTGGCGGATACAAAGTATCTGGTGGTT
TACATGGTGTTGGTTCATCAGTTGTAAACGCATTGTCACAAGACTTAGAAGTATATGTAC
ACAGAAATGAGACTATATATCATCAAGCATATAAAAAAGGTGTACCTCAATTTGACTTAA
AAGAAGTTGGCACAACTGATAAGACAGGTACTGTCATTCGTTTTAAAGCAGATGGAGAAA
TCTTCACAGAGACAACTGTATACAACTATGAAACATTACAGCAGCGTATTAGAGAGCTTG
CTTTCTTAAACAAAGGAATTCAAATCACATTAAGAGATGAACGTGATGAAGAAAACGTTA
GAGAAGACTCCTATCACTATGAGGGCGGTATTAAATCGTACGTTGAGTTATTGAACGAAA
ATAAAGAACCTATTCATGATGAGCCAATTTATATTCATCAATCTAAAGATGATATTGAAG
TAGAAATTGCGATTCAATATAACTCAGGATATGCCACAAATCTTTTAACTTACGCAAATA
ACATTCATACGTATGAAGGTGGTACGCATGAAGACGGATTCAAACGTGCATTAACGCGTG
TCTTAAATAGTTATGGTTTAAGTAGCAAGATTATGAAAGAAGAAAAAGATAGACTTTCTG
GTGAAGATACACGTGAAGGTATGACAGCAATTATATCTATCAAACATGGTGATCCTCAAT
TCGAAGGTCAAACGAAGACAAAATTAGGTAATTCTGAAGTGCGTCAAGTTGTAGATAAAT
TATTCTCAGAGCACTTTGAACGATTTTTATATGAAAATCCACAAGTCGCACGTACAGTGG
TTGAAAAAGGTATTATGGCGGCACGTGCACGTGTTGCTGCGAAAAAAGCGCGTGAAGTAA
CACGTCGTAAATCAGCGTTAGATGTAGCAAGCCTTCCAGGTAAATTAGCCGATTGCTCTA
GTAAAAGTCCTGAAGAATGTGAGATTTTCTTAGTCGAAGGGGACTCTGCCGGGGGGTCTA
CAAAATCTGGTCGTGACTCTAGAACGCAGGCGATTTTACCATTACGAGGTAAGATATTAA
ATGTTGAAAAAGCACGATTAGATAGAATTTTGAATAACAATGAAATTCGTCAAATGATCA
CAGCATTTGGTACAGGAATCGGTGGCGACTTTGATCTAGCGAAAGCAAGATATCACAAAA
TCGTCATTATGACTGATGCCGATGTGGATGGAGCGCATATTAGAACATTGTTATTAACAT
TCTTCTATCGATTTATGAGACCGTTAATTGAAGCAGGCTATGTGTATATTGCACAGCCAC
CGTTGTATAAACTGACACAAGGTAAACAAAAGTATTATGTATACAATGATAGGGAACTTG
ATAAACTTAAATCTGAATTGAATCCAACACCAAAATGGTCTATTGCACGATACAAAGGTC
TTGGAGAAATGAATGCAGATCAATTATGGGAAACAACAATGAACCCTGAGCACCGCGCTC
TTTTACAAGTAAAACTTGAAGATGCGATTGAAGCGGACCAAACATTTGAAATGTTAATGG
GTGACGTTGTAGAAAACCGTAGACAATTTATAGAAGATAATGCAGTTTATGCAAACTTAG
ACTTCTAAGCGCTGTGAACTGAACTTTTGAAGGAGGAACTCTTGATGGCTGAATTACCTC
AATCAAGAATAAATGAACGAAATATTACCAGTGAAATGCGTGAATCATTTTTAGATTATG
CGATGAGTGTTATCGTTGCTCGTGCATTGCCAGATGTTCGTGACGGTTTAAAACCAGTAC
ATCGTCGTATACTATATGGATTAAATGAACAAGGTATGACACCGGATAAATCATATAAAA
AATCAGCACGTATCGTTGGTGACGTAATGGGTAAATATCACCCTCATGGTGACTCATCTA
TTTATGAAGCAATGGTACGTATGGCTCAAGATTTCAGTTATCGTTATCCGCTTGTTGATG
GCCAAGGTAACTTTGGTTCAATGGATGGAGATGGCGCAGCAGCAATGCGTTATACTGAAG
CGCGTATGACTAAAATCACACTTGAACTGTTACGTGATATTAATAAAGATACAATAGATT
TTATCGATAACTATGATGGTAATGAAAGAGAGCCGTCAGTCTTACCTGCTCGATTCCCTA
ACTTATTAGCCAATGGTGCATCAGGTATCGCGGTAGGTATGGCAACGAATATTCCACCAC
ATAACTTAACAGAATTAATCAATGGTGTACTTAGCTTAAGTAAGAACCCTGATATTTCAA
TTGCTGAGTTAATGGAGGATATTGAAGGTCCTGATTTCCCAACTGCTGGACTTATTTTAG
GTAAGAGTGGTATTAGACGTGCATATGAAACAGGTCGTGGTTCAATTCAAATGCGTTCTC
GTGCAGTTATTGAAGAACGTGGAGGCGGACGTCAACGTATTGTTGTCACTGAAATTCCTT
TCCAAGTGAATAAGGCTCGTATGATTGAAAAAATTGCAGAGCTCGTTCGTGACAAGAAAA
TTGACGGTATCACTGATTTACGTGATGAAACAAGTTTACGTACTGGTGTGCGTGTCGTTA
TTGATGTGCGTAAGGATGCAAATGCTAGTGTCATTTTAAATAACTTATACAAACAAACAC
CTCTTCAAACATCATTTGGTGTGAATATGATTGCACTTGTAAATGGTAGACCGAAGCTTA
TTAATTTAAAAGAAGCGTTGGTACATTATTTAGAGCATCAAAAGACAGTTGTTAGAAGAC
GTACGCAATACAACTTACGTAAAGCTAAAGATCGTGCCCACATTTTAGAAGGATTACGTA
TCGCACTTGACCATATCGATGAAATTATTTCAACGATTCGTGAGTCAGATACAGATAAAG
TTGCAATGGAAAGCTTGCAACAACGCTTCAAACTTTCTGAAAAACAAGCTCAAGCTATTT
TAGACATGCGTTTAAGACGTCTAACAGGTTTAGAGAGAGACAAAATTGAAGCTGAATATA
ATGAGTTATTAAATTATATTAGTGAATTAGAAGCAATCTTAGCTGATGAAGAAGTGTTAT
TACAGTTAGTTAGAGATGAATTGACTGAAATTAGAGATCGTTTCGGTGATGATCGTCGTA
CAGAAATTCAATTAGGTGGATTTGAAAACTTAGAGGACGAAGACTTAATTCCAGAAGAAC
AAATAGTAATTACACTAAGCCATAATAACTACATTAAACGTTTGCCGGTATCTACATATC
GTGCTCAAAACCGTGGTGGTCGTGGTGTTCAAGGTATGAATACATTGGAAGAAGATTTTG
TCAGTCAATTGGTAACTTTAAGTACACATGACCATGTATTGTTCTTTACTAACAAAGGTC
GTGTATACAAACTTAAAGGTTACGAAGTGCCTGAGTTATCAAGACAGTCTAAAGGTATTC
CTGTAGTGAATGCTATTGAACTTGAAAATGATGAAGTCATTAGTACAATGATTGCTGTTA
AAGACCTTGAAAGTGAAGACAACTTCTTAGTGTTTGCAACTAAACGTGGTGTCGTTAAAC
GTTCAGCATTAAGTAACTTCTCAAGAATAAATAGAAATGGTAAGATTGCGATTTCGTTCA
GAGAAGATGATGAGTTAATTGCAGTTCGCTTAACAAGTGGTCAAGAAGATATCTTGATTG
GTACATCACATGCATCATTAATTCGATTCCCTGAATCAACATTACGTCCTTTAGGCCGTA
CAGCAACGGGTGTGAAAGGTATTACACTTCGTGAAGGTGACGAAGTTGTAGGGCTTGATG
TAGCTCATGCAAACAGTGTTGATGAAGTATTAGTAGTTACTGAAAATGGTTATGGTAAAC
GTACGCCAGTTAATGACTATCGCTTATCAAATCGTGGTGGTAAAGGTATTAAAACAGCTA
CGATTACTGAGCGTAATGGTAATGTTGTATGTATCACTACAGTAACTGGTGAAGAAGATT
TAATGATTGTTACTAATGCAGGTGTCATTATTCGACTAGATGTTGCAGATATTTCTCAAA
ATGGTCGTGCAGCACAAGGTGTTCGCTTAATTCGCTTAGGTGATGATCAATTTGTTTCAA
CGGTTGCTAAAGTAAAAGAAGATGCAGAAGATGAAACGAATGAAGATGAGCAATCTACTT
CAACTGTATCTGAAGATGGTACTGAACAACAACGTGAAGCGGTTGTAAATGATGAAACAC
CAGGAAATGCAATTCATACTGAAGTGATTGATTCAGAAGAAAATGATGAAGATGGACGTA
TTGAAGTAAGACAAGATTTCATGGATCGTGTTGAAGAAGATATACAACAATCATCAGATG
AAGAATAATAAAAAATAAGACTTCCCTATATGTAGGGGAGTCTTATTTTTATGCTAGAAA
GTAATGCTTTACTATATTCAATGATTAGTAATGACTAACTTTCTAATTGTTTCATTGCGT
AAGGTATTTCATTGATAAGTCTTGATGGTGGCACCACATACATATCTTTTGCAAGGTTTT
CGCCAATAAAACTATGTGTATATGTGGCACTCATAACCGCTTCTTTTAAGTTATCAAATT
GACCGACAAAGCTTGTAATCATACCAGCAAGTGTATCGCCCATACCACCAGTCGCCATTG
CTGGGCTACCGATTGTCAATTTAAAGTCTTCATCTTTAAAGAAAATTTCAGTACCATGTT
TTTTAAGTACAACAGTTGCACCTAAACGATCAACTGCTTCACGATTACGCTCATATGTCT
GTTCCTCAATAGGAATACCACTTAATCGTTCCCATTCTTTGAGGTGTGGTGTAAAGATCA
CACGACATGTAGGTAATTGCGGTTTCAGTTTACTAAAGATTGTAATCGCATCGCCGTCTA
CGATTAAATTTTGATGCGGTTGTATATTTTGTAGTAGGAATGTAATGGCATTATTTCCTT
TGAAATCAACGCCAAGACCTGGACCAATTAGTATACTGTCAGTCATTTCAATCATTTTCG
TCAACATTTTCGTATCATTAATATCAATAACCATCGCTTCTGGGCAACGAGAATGTAATG
CTGAATGATTTGTTGGATGTGTAGCTACAGTGATTAAACCACTACCGCTAAATACACATG
CACGAGCCGCTAACATAATGGCACCACCTAAGTTAGCAGATCCACCAATTAATAAAATTT
TGCCATAATCACCTTTATGTGAATCTTCTTTACGCTTAGGAATGTTAATAGAATTTAACG
TTTCCATAGTGATATAACCTCCCATGTAAAAGCCTTTTCCGAATTTATTCAATTTTAAAA
ATATATAGTAACTTTTAACAAAATGTATTATAAATTTCTGAATTCATTATTATTTGTCGT
TAAATACAATAGAAAATACTATACCTGTATATGCAATTCGTCAATAGATAAATTATTAAA
TATGCTTACAACAATCTTAATATCCTTTAACGCACTACAATAGTGCTCTGATAATAGGTT
ATAAATGTACGTAAAACCATTGTTTCAATAAAAATGAAAACGTATACTTCAAGAAGGATG
GGTTACTTAATATAAACAAGGGGGTAACATATATGACTTTATATTTAGATGGTGAAACAC
TAACAATTGAGGATATTAAATCATTTTTACAACAACAATCAAAGATTGAAATTATTGATG
ATGCGTTAGAACGTGTCAAAAAAAGTAGAGCGGTAGTTGAACGTATTATTGAAAATGAGG
AAACGGTTTACGGTATTACTACAGGTTTTGGGTTATTTAGTGATGTACGTATAGACCCGA
CGCAATATAATGAATTACAAGTGAATCTGATACGCTCACATGCCTGTGGACTAGGTGAGC
CATTTTCAAAAGAAGTAGCATTAGTCATGATGATTTTACGATTGAATACATTATTAAAAG
GTCATTCAGGTGCCACTTTAGAATTAGTGAGACAATTACAATTTTTTATAAATGAACGTA
TTATACCGATAATCCCACAGCAAGGCTCTCTCGGTGCATCAGGAGATTTAGCGCCATTAT
CACATTTAGCATTAGCATTAATTGGTGAAGGGAAAGTATTGTACAGAGGGGAAGAAAAGG
ATAGTGACGATGTATTAAGAGAATTAAATAGACAACCTTTGAACCTTCAGGCTAAAGAAG
GTTTAGCATTGATTAATGGTACGCAAGCTATGACAGCTCAAGGTGTCATTAGTTATATAG
AAGCAGAAGATTTAGGTTACCAATCTGAATGGATTGCTGCATTAACGCATCAGTCTCTTA
ATGGCATTATAGATGCATATCGACATGATGTGCACGCAGTTCGTAATTTTCAAGAACAGA
TTAATGTGGCAGCGCGTATGCGTGATTGGTTAGAAGGATCAACATTAACGACGCGACAAT
CAGAAATACGTGTACAAGATGCATATACGTTGCGTTGTATACCACAAATCCATGGCGCGA
GTTTTCAAGTATTCAATTATGTTAAACAGCAATTAGAATTTGAAATGAATGCGGCTAATG
ATAATCCACTTATATTTGAGGAAGCAAATGAAACGTTTGTTATTTCAGGTGGTAACTTCC
ATGGACAACCTATTGCTTTTGCATTAGATCATCTTAAATTAGGTGTAAGTGAATTAGCAA
ACGTATCGGAACGTCGTCTAGAGCGACTAGTAAATCCTCAATTAAATGGTGATTTACCAG
CATTTCTTAGTCCAGAGCCAGGATTGCAAAGTGGCGCGATGATTATGCAATATGCTGCTG
CAAGTCTCGTTTCTGAAAATAAAACTTTAGCGCATCCAGCGAGTGTTGATTCTATCACTT
CATCTGCGAACCAAGAAGATCACGTATCTATGGGAACTACAGCTGCTAGACATGGTTATC
AAATTATTGAAAATGCAAGACGTGTGCTGGCAATCGAATGTGTTATTGCATTACAAGCAG
CAGAGTTAAAAGGTGTTGAAGGATTATCACCAAAAACACGTCGCAAGTATGATGAGTTTC
GAAGTATCGTGCCATCCATTACACATGATCGTCAATTTCATAAAGATATTGAAGCGGTTG
CACAGTATTTAAAGCAATCAATTTATCAAACGACTGCATGTCACTAAATCGACATGAGTG
ATGTTTGAAATCGTTACTTGAAAAAGCAAATATAGTTTGCTATATTAAAAATAACTTAAT
AAGACATTGTTCGTAGGACAAGTAATATATAGTGTTCGATATCAGAGAGCTTGTGGTTAG
TGTGAACAAGAATCAACATATATATGAATCTACCTACTTAATTTAAAAGAACAATCGGTG
ATAACCGTTATTTTAGTGAAGTGCAATTTAGGTTTAGTGTATCTTTATAACTTAAATTGT
TAAATAGGGTGGCAACGCGTAGACCACGTCCCTTGTAGGGATGTGGTCTTTTTTTATTTT
CTAAAAAATAAAGACGTACGTCATTCCATAATAAATGATAATTATTTGGGAAAGGATGAA
GGTTAATGTTAGACATTAGATTATTCAGAAATGAGCCTGACACAGTTAAGAGCAAAATTG
AATTACGTGGAGATGATCCAAAAGTTGTAGATGAAATTTTAGAATTGGATGAGCAACGAC
GTAAATTAATTAGTGCAACAGAAGAAATGAAAGCACGTCGTAATAAAGTAAGCGAAGAAA
TCGCATTAAAAAAACGTAATAAAGAAAATGCTGATGATGTGATTGCTGAAATGCGCACAT
TAGGTGACGATATTAAAGAAAAAGATAGTCAATTAAATGAAATTGATAATAAAATGACAG
GTATCCTTTGTCGTATTCCAAATTTAATAAGTGATGATGTACCTCAAGGTGAATCTGATG
AAGATAACGTTGAAGTTAAAAAGTGGGGTACACCACGTGAGTTTTCATTTGAACCCAAAG
CACATTGGGATATTGTAGAAGAATTGAAAATGGCTGATTTTGATCGTGCAGCAAAAGTTT
CAGGTGCGCGTTTTGTATATTTAACAAATGAAGGTGCGCAATTAGAGCGTGCTTTAATGA
ACTATATGATTACAAAACATACAACACAACATGGTTATACAGAAATGATGGTACCACAGC
TTGTGAACGCAGATACAATGTATGGTACAGGTCAATTACCTAAATTTGAAGAAGATTTAT
TTAAAGTAGAAAAAGAAGGATTATATACAATTCCAACTGCTGAAGTACCATTAACGAATT
TCTACCGTAATGAAATTATTCAACCAGGTGTACTTCCTGAAAAATTCACTGGTCAATCTG
CATGTTTCCGTAGTGAAGCAGGATCAGCAGGTAGAGATACAAGAGGATTAATTCGTTTAC
ATCAATTCGATAAAGTGGAAATGGTACGTTTTGAACAACCTGAAGATTCATGGAATGCTT
TAGAAGAAATGACAACAAACGCAGAAGCAATTCTAGAAGAGTTAGGTTTACCATACCGTC
GTGTTATTTTATGTACAGGTGATATTGGATTTAGTGCAAGCAAAACATATGATTTAGAAG
TTTGGTTACCAAGCTACAATGATTATAAAGAAATTAGTTCATGCTCAAACTGTACGGATT
TCCAAGCGCGTCGTGCTAACATCCGCTTCAAGCGTGACAAAGCAGCTAAACCAGAATTAG
CACATACATTAAATGGTAGTGGTTTAGCAGTTGGACGTACATTTGCTGCTATTGTTGAAA
ATTACCAAAATGAAGATGGAACAGTAACAATTCCAGAAGCATTAGTACCATTTATGGGTG
GTAAAACACAAATTTCAAAACCAGTTAAATAAAGGCTTTAGCTACAAGCTTTAAAAAGTA
TATATCTACGTATACTTAAAGCAAGGGCAAGATACTTTAAATAATATTTTAAAAAGTGGT
GACGAAGCTGTCGCCACTTTTTTTGTGCTGTAAAAGTATAATAGTGAGCCAATGCACATA
ACAACAATAAATTAAGTTTGTGGTTTAATGGGGTGAACGCATTTCATTATAGCAACAATA
CGGGATAATTATGATGAACTAAAACAATCTAAAACGTAACAAGTTTGAGCATCACCAATA
TAGGAAAGGAAGCGATAAAATACTGATTTCGTTGATATGTAGTATGAGTTATATCGATGG
AGTAGGGTAGGGGGAGGGGATGATTATAAGGGAGTGGTACATGAATCAATATCCCAGACT
CATCATCAGATATAAAAATTTATAAAATTGATACTTAAAAACAACTACAAATCCATAGAA
AATATGGAGGTAGTCTTAAATAAAAAATTGAAAATTCTCAAAAATAAAAAGTTAATATGA
AGCTGACTAAAGACTCCGGTACGTCTAACCTCAGACAAACTGATGTCTAATGTTATTGCT
TAGGGTATAGAACTGTATTAGACTAGGTATATTATTTTTTCGTAATTATATAAATATAAA
GTGGCAAAGGAGGTAATTGAGATGACAACACATTTAAGTTTTAGACAAGGCGTGCAAGAG
TGTATCCCAACATTATTGGGTTATGCCGGTGTTGGTATTTCATTTGGTATTGTGGCTTCG
TCTCAAAACTTTAGTATTTTAGAAATTGTCTTGTTATGTCTTGTTATATATGCCGGTGCT
GCGCAATTTATTATGTGCGCGTTGTTTATAGCAGGTACACCTATATCAGCGATTGTACTA
ACTGTATTTATCGTAAATTCAAGAATGTTCCTTTTAAGTATGTCGCTTGCACCAAACTTC
AAGACATATGGGTTTTGGAACCGTGTTGGATTAGGTTCATTAGTAACTGACGAAACGTTT
GGCGTCGCCATTACACCTTATTTAAAAGGAGAAGCTATCAATGATCGTTGGATGCATGGT
CTTAACATCACAGCATATTTATTTTGGGCAATTTCATGTGTAGCTGGGGCTTTATTTGGC
GAATATATCTCAAATCCGCAAACGCTAGGGTTAGATTTTGCTATCACGGCTATGTTTATC
TTTTTGGCCATTGCGCAATTTGAATCAATTACTAAATCGCGATTAAGAATTTACATAGTA
CTCATTATTGCCGTCATAGTAATGATGTTATCGCTAAGTATGTTTATGCCTTCATATCTA
GCAATATTAATTGCAGCCACAATTTCAGCAGCGTTAGGAGTGATGATGGAACAATGATAA
CTCATATGAACATGTTAATACTTATTTTATTGTGTGGTATCGTAACGCTATTAATTCGAA
TTATACCTTTTATCATGATTTCAAAAGTGCAATTGCCTGATGTCGTGGTTCGATGGCTAT
CATTTATCCCAATCACACTATTTACGGCACTTGTCATTGACAGCATTATTCAACAGACGC
CTCATGGTGAGGGGTATACATTAAACATCCCTTACATTATCGCGCTCATTCCGACGGTTA
TTTTATCTATAATCACGCGTAGTTTAACTATTACAATTATTAGTGGGATTGTTATCATGG
CAGCATTACGATTTTTCTTTTAAAAATAACTGAAAATCATTGAACAGATATTTAAACTTA
GGTAAACTGTTAGTAATCAGAAAATTCTGATATACAAATCGTCTATGTTAAGATTGGGAA
TCGTGTATACGTAAGCGATTTGGCTAACGCATGACAATGATAACAACATTTTAAATGATA
AAAGTAATTCATCACTGAATCTCAACTAACACATAACAATTTCATATTTCTTATTGTGAG
AAGTTGAGGGACTTGGCCCTGTGATACTTCAGCAACCGACTTTATAGCACGGTGCTAAAA
CCAACGAGTTACTCGAATGATAAGTATAAAGACTTCTTACTTTTCAATAGGGTGAGAAGT
TTTTTTGTTTAAGGAGGAAAGAACAATGACAAATTACACAGTAGATACTTTAAATTTAGG
GGAATTTATTACAGAATCTGGGGAAGTCATAGATAACTTGCGTTTGAGATATGAGCATGT
CGGTTATCATGGACAACCATTAGTTGTAGTTTGTCATGCATTAACTGGCAATCATTTAAC
ATATGGAACAGATGATTATCCGGGTTGGTGGCGAGAAATTATTGATGGGGGATATATACC
CATTCACGATTATCAATTTTTAACATTTGATGTTATTGGTAGTCCTTTCGGTTCAAGTTC
ACCTTTAAACGACCCTCATTTTCCTAAAAAATTAACATTAAGAGATATAGTCAGAGCGAA
TGAACGAGGTATACAAGCCCTTGGTTATGATAAGATTAATATTTTAATAGGGGGAAGTCT
TGGAGGTATGCAAGCAATGGAACTACTCTACAATCAACAGTTTGAAGTAGATAAAGCCAT
TATCCTTGCTGCAACAAGTCGAACATCATCTTATAGTAGAGCTTTCAATGAAATTGCAAG
GCAAGCCATTCATCTTGGTGGTAAGGAAGGTCTAAGTATTGCACGCCAATTAGGTTTTTT
GACATATCGATCATCAAAAAGTTATGATGAACGTTTCACGCCGGATGAAGTAGTCGCATA
CCAACAACATCAAGGTAATAAATTTAAAGAACATTTTGATTTGAATTGTTATCTGACACT
GCTAGATGTATTGGATAGTCACAACATTGACCGAGGTCGCACAGACGTAACGCATGTTTT
TAAAAATTTAGAAACAAAAGTGTTAACGATGGGGTTCATAGATGATTTGCTATATCCGGA
TGATCAAGTTCGTGCATTAGGTGAACGTTTTAAATATCATCGTCATTTCTTCGTGCCTGA
TAATGTTGGGCATGATGGATTCCTACTAAACTTTAGTACCTGGGCACCTAACTTATATCA
TTTCTTAAATTTAAAGCATTTTAAGCGTAAGTAATAATATATATTTTCAAAGAATGAAGC
CACTAAATCACAGTTATCATATTCAAAAACATCTAGAGTACATGAGAGTGGAAATGTATT
GTAAATCTAAATCAAGCTTGATTGCTATGTAGTGGGATTAAATAATCATGTTGAAAATGA
AAGCACACAAAAGCGATTCAAATGAGTATGTTAATTACTTATAAAACATGAAAGTTATTA
TTCAATTAAATGAAATAGAAGCATACAATCTATAAATTGTTAATTTTCATTAAAGAGGTT
AAAATAATAGCTATAGTTAAAAATATGGGAGTGGCTTATGTGTTTTCAAAAATACAACCT
AAAGCAACAATAATTGCAACGATTGCGTTGGTATTTGTCGCTTTAGCTTTATATCTAGTG
CCTGGTTTAGGACTAATATTTGCATTATTTGCAACCATACCAGGTATCGTTTTATGGAAT
AAATCAATACAATCTTTCGGGATTAGTGCACTTATTACAGTAATTATAACAACTGTTTTA
GGTAATACTTTCGTTTTAAGTGCCATCATATTAGTCTTAATTGCAAGTTTAATTATTGGT
CAATTGCTCAAAGAAAGAACGTCTAAAGAAAGAATATTATACGTAACAACAGTAGCGATG
AGCTTAATTTCATTAATCGCTTTTATGTTACTACAAACATTCGGAAGGATTCCACCATCA
GCGAGCATAGTAAAACCTTTCAAGCAAACATTACATGAAGCGATTACGATGAGCGGTGCC
GATGCGAATATGACCCAAATATTAGAAGAAGGGTTTAGACAAGCGACCGTTCAATTACCA
GGTTTCATCATTATCATTACATTTTTAATCGTCTTAATTAACTTAATCGTTACATTTCCG
ATTTTACGAAAATTTAAAATCGCTACACCTGTATTTAAGCCACTTTTCGCGTGGCAAATG
AGCGGTATTTTATTATGGATATACATTATTGTTATCATATGTTTATTATTTACAGGTCAA
CCGAGTGTGTTCCAGAGCATTCTTTTAAACTTCCAACTTGTGTTATCATTAGTAATGTAT
ATTCAAGGTTTAAGTGTTATTCATTTCTTTGGTAAAGCGAAAGGTTTGCCGAATGCAGTA
ACGATTTTACTATTGGTTATCGGTACAATACTGACACCTACGACACATATTGTAGGACTA
CTTGGTGTTATCGATTTAAGTTTGAATTTGAAGCGAATCATGAAAAATAATTCTAAAAAG
TGAATAGAGGTGGAATAATGAATCGGCAGTCCACTAAGAAAGCTTTACTAATACCATTTG
TCATCATGATCATCACAGCAATTGTTTTAATGGGTGTATGGTTTATCTTTAATAGTCTTA
TAGCACTAATTGCATCTATCGTTCTTGTCGTGATGATTATTGTTAGCATCATTTTATTCA
GACAAGCTTTAATGAAAATGGATAGTTATGTAGATGGTTTGAGTGCTCAAATTTCAACAA
CAAATAATAAAGCAATCAAACATTTACCAATTGGTATCATTGTTTTAGATGAAAATGATC
ACATCGAATGGGTTAACCAATTTATGACAGATCATATGGAAGCGAATGTCATTTCTGAAT
CTGTAAATGAAGTATTTCCAAACATTTTAAAGCAATTAGATAGAGTGAAATCCGTTGAAA
TAGAATATAATCAGTATCATTTCCAAGTACGTTATTCTGAGAATGATCACTGCCTCTATT
TCTTTGATATAACTGAACAAGTACAAACAAATGAACTATATGAAAATTCTAAACCAATCA
TTGCGACATTATTTTTAGATAACTACGATGAGATTACGCAAAATATGAATGATACGCAGC
GTTCGGAAATCAACTCAATGGTAACGCGTGTCATTAGTCGATGGGCAACTGAGTATAATA
TATTTTTCAAAAGATACAGTTCCGATCAATTCGTAGCCTATTTAAATCAAAAAATATTAG
CTGACTTAGAAGAATCTAAATTTGATATCTTGAGTCAATTACGTGAAAAAAGTGTTGGTT
ATCGTGCCCAATTAACATTAAGTATCGGTGTTGGTGAAGGTACTGAAAATTTAATCGACT
TAGGTGAATTATCACAATCAGGCCTAGACTTAGCATTAGGACGCGGTGGCGACCAAGTTG
CAATTAAAAGTATTAATGGTAATGTGCGTTTCTATGGCGGTAAGACTGACCCGATGGAGA
AACGTACTCGTGTAAGAGCACGTGTGATCTCACATGCGTTAAAAGATATCCTTGCAGAGG
GTGACAAAGTCATTATCATGGGACATAAACGTCCTGACTTAGATGCAATTGGTGCAGCAA
TCGGTGTGTCTAGATTTGCAATGATGAATAATTTAGAAGCATACATCGTATTAAATGAGA
CTGACATTGATCCAACATTACGACGCGTGATGAACGAAATAGATAAAAAGCCAGAGTTAA
GAGAGCGATTTATTACATCAGATGATGCTTGGGATATGATGACATCTAAGACAACCGTAG
TGATTGTTGATACGCATAAACCGGAACTGGTTTTAGATGAAAATGTCTTAAATAAAGCAA
ACCGTAAAGTTGTTATCGATCATCATAGACGTGGTGAAAGCTTCATCTCTAATCCATTGT
TGATATATATGGAACCATACGCAAGTTCGACAGCTGAATTGGTAACAGAGTTACTGGAAT
ATCAACCAACAGAACAACGTTTAACACGTCTTGAATCAACAGTGATGTATGCAGGTATTA
TTGTAGATACAAGAAACTTTACATTACGAACAGGATCAAGAACATTCGATGCAGCGAGTT
ATTTACGTGCACATGGTGCAGATACGATTTTAACGCAACATTTCTTAAAAGATGATGTGG
ATACTTACATTAATCGATCTGAATTAATTCGAACTGTAAAAGTTGAAGATAATGGCATAG
CCATTGCGCATGGTTCAGACGATAAAATTTATCATCCAGTAACAGTTGCACAAGCAGCAG
ATGAACTGTTAAGTTTAGAAGGTATTGAAGCATCATATGTTGTTGCGAGACGTGAAGATA
ATCTGATTGGTATATCTGCGCGTTCACTCGGTTCAGTAAATGTCCAGTTAACAATGGAAG
CACTTGGTGGCGGTGGACATTTAACCAATGCGGCAACACAACTTAAAGGTGTGACAGTCG
AAGAGGCGATAGCACAATTACAACAAGCAATTACAGAACAATTAAGTAGGAGTGAAGATG
CATGAAAGTAATTTTTACACAAGATGTTAAAGGTAAAGGTAAAAAAGGTGAAGTTAAAGA
AGTACCAGTAGGTTATGCAAATAACTTCTTATTGAAAAAGAATTATGCTGTAGAAGCAAC
ACCAGGTAACCTTAAACAATTAGAGTTACAGAAAAAACGTGCAAAACAAGAACGCCAACA
AGAAATTGAAGATGCTAAAGCATTAAAAGAAACGTTATCAAACATTGAAGTTGAAGTATC
AGCAAAAACTGGTGAAGGTGGTAAATTGTTTGGGTCAGTAAGTACAAAACAAATTGCCGA
AGCACTAAAAGCACAACATGATATTAAAATTGATAAACGTAAAATGGATTTACCAAATGG
AATTCATTCCCTAGGATATACGAATGTACCTGTTAAATTAGATAAAGAAGTTGAAGGTAC
AATTCGCGTACACACAGTTGAACAATAAAGTTGGATTGAAATAAGAGGTGTAACCATTCA
TGGATAGAATGTATGAGCAAAATCAAATGCCGCATAACAATGAAGCTGAACAGTCTGTCT
TAGGTTCAATTATTATAGATCCAGAATTGATTAATACTACTCAGGAAGTTTTGCTTCCTG
AGTCGTTTTATAGGGGTGCCCATCAACATATTTTCCGTGCAATGATGCACTTAAATGAAG
ATAATAAAGAAATTGATGTTGTAACATTGATGGATCAATTATCGACGGAAGGTACGTTGA
ATGAAGCGGGTGGCCCGCAATATCTTGCAGAGTTATCTACAAATGTACCAACGACGCGAA
ATGTTCAGTATTATACTGATATCGTTTCTAAGCATGCATTAAAACGTAGATTGATTCAAA
CTGCAGATAGTATTGCCAATGATGGATATAATGATGAACTTGAACTAGATGCGATTTTAA
GTGATGCAGAACGTCGAATTTTAGAGCTATCATCTTCTCGTGAAAGCGATGGCTTTAAAG
ACATTCGAGACGTCTTAGGACAAGTGTATGAAACAGCTGAAGAGCTTGATCAAAATAGTG
GTCAAACACCAGGTATACCTACAGGATATCGAGATTTAGACCAAATGACAGCAGGGTTCA
ACCGAAATGATTTAATTATCCTTGCAGCGCGTCCATCTGTAGGTAAGACTGCGTTCGCAC
TTAATATTGCACAAAAAGTTGCAACGCATGAAGATATGTATACAGTTGGTATTTTCTCGC
TAGAGATGGGTGCTGATCAGTTAGCCACACGTATGATTTGTAGTTCTGGAAATGTTGACT
CAAACCGCTTAAGAACGGGTACTATGACTGAGGAAGATTGGAGTCGTTTTACTATAGCGG
TAGGTAAATTATCACGTACGAAGATTTTTATTGATGATACACCGGGTATTCGAATTAATG
ATTTACGTTCTAAATGTCGTCGATTAAAGCAAGAACATGGCTTAGACATGATTGTGATTG
ACTACTTACAGTTGATTCAAGGTAGTGGTTCACGTGCGTCCGATAACAGACAACAGGAAG
TTTCTGAAATCTCTCGTACATTAAAAGCATTAGCCCGTGAATTAGAATGTCCAGTTATCG
CATTAAGTCAGTTATCTCGTGGTGTTGAACAACGACAAGATAAACGTCCAATGATGAGTG
ATATTCGTGAATCTGGTTCGATTGAGCAAGATGCCGATATCGTTGCATTCTTATACCGTG
ATGATTACTATAACCGTGGCGGCGATGAAGATGATGACGATGATGGTGGTTTCGAGCCAC
AAACGAATGATGAAAACGGTGAAATTGAAATTATCATTGCTAAGCAACGTAACGGTCCAA
CAGGCACAGTTAAGTTACATTTTATGAAACAATATAATAAATTTACCGATATCGATTATG
CACATGCAGATATGATGTAAAAAAGTTTTTCCGTACAATAATCATTAAGATGATAAAATT
GTACGGTTTTTATTTTGTTCTGAACGGGTTGATATATGTTAAGTTTGTGTATTGAAAGTG
ATAAATTAGTACTGTCAACGCCTCTGTTAAAGGGTTTTTAGGACGTTGAAAACGATTTGT
TAAAATGATTTTTCTTTTAAAAAGGCCGAAAATCAATGTTCGATTTTTATTTGCATTATG
GTCTCGATATTGGTAGAATATCAAATGGTTAAATGAGAAAAACTTGGAGGTGCTCACATG
TCATCAATCGTAGTAGTTGGGACACAATGGGGAGACGAAGGAAAAGGAAAAATAACGGAT
TTCTTGGCAGAACAGTCAGATGTTATCGCGCGTTTTTCAGGTGGTAATAATGCAGGCCAT
ACCATTCAATTTGGCGGAGAAACATATAAATTACATTTAGTACCATCTGGTATCTTTTAC
AAAGACAAATTAGCGGTAATCGGTAACGGAGTCGTTGTTGATCCAGTTGCACTATTGAAA
GAATTAGACGGATTAAATGAACGTGGCATTCCTACAAGTAATTTACGTATATCTAATCGT
GCGCAAGTGATTTTACCATATCACTTAGCACAAGATGAATATGAAGAACGTTTACGTGGT
GACAATAAGATTGGTACAACTAAAAAAGGTATCGGTCCAGCATATGTAGACAAAGTTCAA
CGTATCGGTATTCGTATGGCAGATTTACTTGAAAAAGAAACATTCGAAAGATTATTAAAA
TCAAACATTGAATATAAACAAGCATATTTCAAAGGTATGTTTAACGAAACATGTCCATCA
TTTGATGATATCTTTGAAGAATATTATGCAGCAGGTCAACGTCTAAAAGAATTTGTAACA
GACACATCAAAAATCTTAGACGATGCATTTGTAGCAGATGAAAAGGTACTTTTCGAAGGT
GCGCAAGGTGTAATGTTAGATATCGACCATGGTACATATCCATTCGTTACATCAAGTAAT
CCAATTGCAGGTAACGTTACTGTTGGTACAGGTGTAGGTCCTACATTCGTTTCAAAGGTA
ATTGGTGTATGTAAAGCTTATACATCACGTGTTGGTGATGGTCCATTCCCTACTGAATTA
TTCGATGAAGATGGACATCATATTAGAGAGGTTGGTCGTGAATACGGTACAACAACAGGA
CGTCCACGTCGTGTAGGTTGGTTTGATTCAGTTGTATTACGTCACTCTCGTCGTGTAAGT
GGTATTACAGATTTATCTATTAACTCAATCGATGTTTTAACAGGCCTAGACACAGTGAAA
ATCTGTACAGCTTATGAATTAGACGGTAAAGAAATTACTGAGTACCCAGCAAACTTAGAT
CAATTAAAACGTTGTAAACCAATCTTTGAAGAGTTACCAGGTTGGACAGAAGACGTAACA
AATGTGCGTACTTTAGAAGAATTACCTGAAAATGCACGTAAATATTTAGAGCGTATTTCA
GAATTATGTAATGTACAAATTTCTATCTTCTCAGTTGGTCCAGATAGAGAACAAACAAAC
CTATTAAAAGAATTGTGGTAGAACTTTATATAAGTCATACACAATGATTATAAATACATG
AGCCTTCTATCTTTATTGGTAGGAGGCTTTTGTTATGCTTGCTTCTGTATCGATTCGATT
ATTTAGATAAAAAATACTAACGTAAAGGCGATATTTGCTAGTCATAATTTAGAAGATTAG
ATGATATTTAACGAAAATTAAGATGAAATACTTGAATGTAAGAAGTCTGATGTCGAAAAT
AGCTATTAAAATAGAGTAGACGTAAGTGTAAATGAAAGCACCTAAAATAGAAAAATTTCA
AAAATAGCGTAATTATTATAATGAATAGACTGCCAATAAAATGCAATTTTTCACTTATAA
CATTCTTCAAAAAATAATAGCAAAATTATGTAAAAAATATCTTGTCATGGCAAGATTGGC
TGTGCTATAATCTATCTTGTGCTTAAGAACGGCTCCTTGGTCAAGCGGTTAAGACACCGC
CCTTTCACGGCGGTAACACGGGTTCGAGTCCCGTAGGAGTCACCATTTTTTAGGTCTCGT
AGTGTAGCGGTTAACACGCCTGCCTGTCACGCAGGAGATCGCGGGTTCGATTCCCGTCGA
GACCGTACAAATGCCTATCCAAGAGGATAGGCATTTTTTTGCGTTTAATATTATATTAAT
AAAAGATATATGGACGAATGATAATCATATTGATTTATCTGTTCGTCCATTTTCTTTAAA
ATGTATGAACCTCAAGTAACTTAGTGGTTGGATATGAAAGATAAACGTAGACAATAAAAT
CTTTATTAGACGTACAAACATATGCTACTGTCAACATATTTCTTCGTTGTGATATGCCAC
CAGTCCTCCATAACATCAATTGTTAAAGTAACGAATAACGAATAATGATATTTATTTTCT
GAGCAATGACGTGCAACTAGAAGTTGCCATTATCCTAATTTTATTATTGGAATAGAGACC
TCATCATTGTGTTAAATATCATTGTCACAATCCGCCGTGAGAAACTAATAAAAAATAGTA
ATATATAAGTTTATATTGGAAAATAGAATTAATAGCTTATAAATGGTAAATTATATAATA
GGTTACTATACGTTATAAGACGGAAAATGCGCACAATAACAAAAATAGTAAGCGACATCC
TGTGATTTTTTACACAAACATAAACGATAAAGAACAAAAAATGATAAAATAATATTAATG
ATTTAAGAAAAGAGGTTTATGCAAATGGCTAGAAAAGTTGTTGTAGTTGATGATGAAAAA
CCGATTGCTGATATTTTAGAATTTAACTTAAAAAAAGAAGGATACGATGTGTACTGTGCA
TACGATGGTAATGATGCAGTCGACTTAATTTATGAAGAAGAACCAGACATCGTATTACTA
GATATCATGTTACCTGGTCGTGATGGTATGGAAGTATGTCGTGAAGTGCGCAAAAAATAC
GAAATGCCAATAATAATGCTTACTGCTAAAGATTCAGAAATTGATAAAGTGCTTGGTTTA
GAACTAGGTGCAGATGACTATGTAACGAAACCGTTTAGTACGCGTGAATTAATCGCACGT
GTGAAAGCGAACTTACGTCGTCATTACTCACAACCAGCACAAGACACTGGAAATGTAACG
AATGAAATCACAATTAAAGATATTGTGATTTATCCAGACGCATATTCTATTAAAAAACGT
GGCGAAGATATTGAATTAACACATCGTGAATTTGAATTGTTCCATTATTTATCAAAACAT
ATGGGACAAGTAATGACACGTGAACATTTATTACAAACAGTATGGGGCTATGATTACTTT
GGCGATGTACGTACGGTCGATGTAACGATTCGTCGTTTACGTGAAAAGATTGAAGATGAT
CCGTCACATCCTGAATATATTGTGACGCGTAGAGGCGTTGGATATTTCCTCCAACAACAT
GAGTAGAGGTCGAAACGAATGAAGTGGCTAAAACAACTACAATCCCTTCATACTAAACTT
GTAATTGTTTATGTATTACTGATTATCATTGGTATGCAAATTATCGGGTTATATTTTACA
AATAACCTTGAAAAAGAGCTGCTTGATAATTTTAAGAAGAATATTACGCAGTACGCGAAA
CAATTAGAAATTAGTATTGAAAAAGTATATGACGAAAAGGGCTCCGTAAATGCACAAAAA
GATATTCAAAATTTATTAAGTGAGTATGCCAACCGTCAAGAAATTGGAGAAATTCGTTTT
ATAGATAAAGACCAAATTATTATTGCGACGACGAAGCAGTCTAACCGTAGTCTAATCAAT
CAAAAAGCGAATGATAGTTCTGTCCAAAAAGCACTATCACTAGGACAATCAAACGATCAT
TTAATTTTAAAAGATTATGGCGGTGGTAAGGACCGTGTCTGGGTATATAATATCCCAGTT
AAAGTCGATAAAAAGGTAATTGGTAATATTTATATCGAATCAAAAATTAATGACGTTTAT
AACCAATTAAATAATATAAATCAAATATTCATTGTTGGTACAGCTATTTCATTATTAATC
ACAGTCATCCTAGGATTCTTTATAGCGCGAACGATTACCAAACCAATCACCGATATGCGT
AACCAGACGGTCGAAATGTCCAGAGGTAACTATACGCAACGTGTGAAGATTTATGGTAAT
GATGAAATTGGCGAATTAGCTTTAGCATTTAATAACTTGTCTAAACGTGTACAAGAAGCG
CAGGCTAATACTGAAAGTGAGAAACGTAGACTGGACTCAGTTATCACCCATATGAGTGAT
GGTATTATTGCAACAGACCGCCGTGGACGTATTCGTATCGTCAATGATATGGCACTCAAG
ATGCTTGGTATGGCGAAAGAAGACATCATCGGATATTACATGTTAAGTGTATTAAGTCTT
GAAGATGAATTTAAACTGGAAGAAATTCAAGAGAATAATGATAGTTTCTTATTAGATTTA
AATGAAGAAGAAGGTCTAATCGCACGTGTTAACTTTAGTACGATTGTGCAGGAAACAGGA
TTTGTAACTGGTTATATCGCTGTGTTACATGACGTAACTGAACAACAACAAGTTGAACGT
GAGCGTCGTGAATTTGTTGCCAATGTATCACATGAGTTACGTACACCTTTAACTTCTATG
AATAGTTACATTGAAGCACTTGAAGAAGGTGCATGGAAAGATGAGGAACTTGCGCCACAA
TTTTTATCTGTTACCCGTGAAGAAACAGAACGAATGATTCGACTGGTCAATGACTTGCTA
CAGTTATCTAAAATGGATAATGAGTCTGATCAAATCAACAAAGAAATTATCGACTTTAAC
ATGTTCATTAATAAAATTATTAATCGACATGAAATGTCTGCGAAAGATACAACATTTATT
CGAGATATTCCGAAAAAGACGATTTTCACAGAATTTGATCCTGATAAAATGACGCAAGTA
TTTGATAATGTCATTACAAATGCGATGAAATATTCTAGAGGCGATAAACGTGTCGAGTTC
CACGTGAAACAAAATCCACTTTATAATCGAATGACGATTCGTATTAAAGATAATGGCATT
GGTATTCCTATCAATAAAGTCGATAAGATATTTGACCGATTCTATCGTGTAGATAAGGCA
CGTACGCGTAAAATGGGTGGTACTGGATTAGGACTAGCCATTTCGAAAGAGATTGTGGAA
GCGCACAATGGTCGTATTTGGGCAAACAGTGTAGAAGGTCAAGGTACATCTATCTTTATC
ACACTTCCATGTGAAGTCATTGAAGACGGTGATTGGGATGAATAATAAGGAGCATATTAA
ATCTGTCATTTTAGCACTACTCGTCTTGATGAGTGTCGTATTGACATATATGGTATGGAA
CTTTTCTCCTGATATTGCAAATGTCGACAATACAGATAGTAAGAAGAGTGAAACGAAACC
TTTAACGACACCTATGACAGCCAAAATGGATACAACTATTACGCCATTTCAGATTATTCA
TTCGAAAAATGATCATCCAGAAGGAACGATTGCGACGGTATCTAATGTGAATAAACTGAC
GAAACCTTTGAAAAATAAAGAAGTGAAGTCCGTGGAACATGTTCGTCGTGATCATAACTT
GATGATTCCTGATTTGAACAGTGATTTTATATTATTCGATTTTACGTATGATTTACCGTT
ATCAACATATCTTGGTCAAGTACTGAACATGAATGCGAAAGTACCAAATCATTTCAATTT
CAATCGTTTGGTCATAGATCATGATGCTGATGATAATATCGTGCTTTATGCTATAAGCAA
AGATCGCCACGATTACGTAAAATTAACAACTACAACGAAAAATGATCATTTTTTAGATGC
ATTAGCAGCAGTGAAAAAAGATATGCAACCATACACAGATATCATCACAAACAAAGATAC
AATTGATCGTACGACGCATGTTTTTGCACCAAGTAAACCTGAAAAGTTAAAAACATATCG
CATGGTATTTAACACGATTAGTGTTGAGAAAATGAATGCTATACTATTTGACGATTCAAC
CATCGTTCGTAGTTCAAAGAGTGGTGTTACAACCTACAACAATAATACAGGTGTCGCAAA
CTATAACGATAAAAATGAAAAATATCATTATAAAAACCTGTCCGAAGATGAAGCGAGTTC
CAGCAAAATGGAAGAAACGATTCCAGGAACCTTTGATTTTATTAATGGTCATGGTGGTTT
CTTAAACGAAGACTTTAGATTGTTTAGTACGAATAATCAGTCAGGCGAGTTAACATATCA
ACGTTTCCTTAATGGTTATCCAACGTTTAATAAAGAAGGTTCTAATCAAATTCAAGTCAC
TTGGGGTGAAAAAGGCGTCTTTGACTATCGTCGTTCGTTATTACGCACCGACGTTGTTTT
AAATAGTGAGGATAATAAATCGTTGCCGAAATTAGAGTCTGTACGTTCAAGCTTAGCGAA
CAATAGTGATATTAATTTTGAAAAAGTAACAAACATCGCTATCGGTTACGAAATGCAGGA
TAATTCAGATCATAATCACATTGAAGTGCAGATTAACAGTGAACTCGTACCGCGTTGGTA
TGTAGAATATGATGGCGAATGGTATGTTTATAACGATGGGAGGCTTGAATAAATGAACTG
GAAACTGACAAAGACACTTTTCATTTTCGTGTTTATTCTTGTCAACATCGTGTTAGTATC
GATTTATGTTAATAAAGTCAATCGCTCACACATTAATGAAGTCGAGAGTAACAATGAAGT
TAATTTTCAGCAAGAAGAAATTAAAGTACCGACTAGTATATTGAATAAATCAGTTAAAGG
TATAAAATTAGAGCAAATTACAGGGCGATCAAAAGACTTTAGTTCTAAAGCTAAAGGCGA
TTCGGATTTGACCACATCAGATGGTGGAAAATTATTGAATGCGAACATTAGTCAATCGGT
AAAGGTCAGTGACAATAACTTAAAAGATTTGAAAGATTATGTTAACAAGCGCGTATTTAA
AGGTGCTGAATATCAATTAAGCGAGATTAGTTCAGATTCTGTAAAATATGAACAAACGTA
TGATGATTTTCCGATTTTAAATAACAGTAAAGCGATGTTGAACTTTAATATAGAAGATAA
CAAAGCGACTAGTTATAAACAATCAATGATGGATGACATTAAGCCCACAGATGGTGCAGA
TAAGAAGCATCAAGTGATTGGTGTGAGAAAAGCAATCGAGGCATTATATTATAATCGTTA
CTTGAAAAAAGGTGATGAAGTCATTAATGCTAGACTCGGTTACTACTCAGTCGTGAATGA
AACGAATGTTCAATTGTTACAACCAAACTGGGAAATTAAAGTGAAGCATGACGGTAAGGA
TAAAACGAATACTTACTATGTCGAAGCGACAAATAATAACCCTAAAATTATTAATCATTA
ATATGAATCGTAATAAGCTAGCATTGCAAGCTCATCATATGTGAGAAGCGGTGCTAGCTT
TTTTGCTGGTACGGTTTATTATGGCTGATGTTTTTGCGTCTCCAACGTGCGCATTTATTC
ATATTTTAAGTAGAACCGCATTGTAAAATTAGTGTAACTGTTATTTTAAAAACTTTAGTA
TTTGTCTAATCATTGTTATAATAATTAAGAAATTCATTGCACGTGATTATCAAAATTTAA
ATATAAGAAACCGGTCGATGAACTAAAGTTACATAATAGGAAAGGTATACAAAACAGCTA
ATATACTGATAGTTTCTGTAGGGAAAATCGTATATTTGCACTGATGTATATTGCAGTCAT
ATAGAGAGATTGACTGTTTAAAGAGAAAGGATGAGCCGCTTGATACGCATGAGTGTATTA
GCAAGTGGTAGTACAGGTAACGCCACTTTTGTAGAAAATGAAAAAGGTAGTCTATTAGTT
GATGTTGGTTTGACTGGAAAGAAAATGGAAGAATTGTTTAGTCAAATTGACCGTAATATT
CAAGATTTAAATGGTATTTTAGTAACCCATGAACATATTGATCATATTAAAGGATTAGGT
GTTTTGGCGCGTAAATATCAATTGCCAATTTATGCGAATGAAAAGACTTGGCAGGCAATT
GAAAAGAAAGATAGTCGCATCCCTATGGATCAGAAATTCATTTTTAATCCTTATGAAACA
AAATCTATTGCAGGTTTCGATGTTGAATCGTTTAACGTGTCACATGATGCAATAGATCCG
CAATTTTATATTTTCCATAATAACTATAAGAAGTTTACGATTTTAACGGATACGGGTTAC
GTGTCTGATCGTATGAAAGGTATGATACGTGGCAGCGATGCGTTTATTTTTGAGAGTAAT
CATGACGTCGATATGTTGAGAATGTGTCGTTATCCATGGAAGACGAAACAACGTATTTTA
GGCGATATGGGTCATGTATCTAATGAGGATGCGGCTCATGCAATGACAGACGTGATTACA
GGTAACACGAAACGTATTTACCTATCGCATTTATCACAAGACAATAACATGAAAGATTTG
GCGCGTATGAGTGTTGGCCAAGTATTGAACGAACACGATATTGATACGGAAAAAGAAGTA
TTGCTATGTGATACGGATAAAGCTATTCCAACGCCAATATATACAATATAAATGAGAGTC
ATCCGATAAAGTTCCGCATTGCTGTGAGACGACTTTATCGGGTGCTTTTTTATGTTGTTG
GTGGGAAATGGCTGTTGTTGAGTTGAATCGGCTTGATTGAAATGTGTAAAATAATTCGAT
ATTAAATGTAATTTATAAATAATTTACATAAAATCAATCATTTTAATATAAGGATTATGA
TAATATATTGGTGTATGACAGTTAATGGAGGGAACGAAATGAAAGCTTTATTACTTAAAA
CAAGTGTATGGCTCGTTTTGCTTTTTAGTGTAATGGGATTATGGCAAGTCTCGAACGCGG
CTGAGCAGCATACACCAATGAAAGCACATGCAGTAACAACGATAGACAAAGCAACAACAG
ATAAGCAACAAGTACCGCCAACAAAGGAAGCGGCTCATCATTCTGGCAAAGAAGCGGCAA
CCAACGTATCAGCATCAGCGCAGGGAACAGCTGATGATACAAACAGCAAAGTAACATCCA
ACGCACCATCTAACAAACCATCTACAGTAGTTTCAACAAAAGTAAACGAAACACGCGACG
TAGATACACAACAAGCCTCAACACAAAAACCAACTCACACAGCAACGTTCAAATTATCAA
ATGCTAAAACAGCATCACTTTCACCACGAATGTTTGCTGCTAATGCACCACAAACAACAA
CACATAAAATATTACATACAAATGATATCCATGGCCGACTAGCCGAAGAAAAAGGGCGTG
TCATCGGTATGGCTAAATTAAAAACAGTAAAAGAACAAGAAAAGCCTGATTTAATGTTAG
ACGCAGGAGACGCCTTCCAAGGTTTACCACTTTCAAACCAGTCTAAAGGTGAAGAAATGG
CTAAAGCAATGAATGCAGTAGGTTATGATGCTATGGCAGTCGGTAACCATGAATTTGACT
TTGGATACGATCAGTTGAAAAAGTTAGAGGGTATGTTAGACTTCCCGATGCTAAGTACTA
ACGTTTATAAAGATGGAAAACGCGCGTTTAAGCCTTCAACGATTGTAACAAAAAATGGTA
TTCGTTATGGAATTATTGGTGTAACGACACCAGAAACAAAGACGAAAACAAGACCTGAAG
GCATTAAAGGCGTTGAATTTAGAGATCCATTACAAAGTGTGACAGCGGAAATGATGCGTA
TTTATAAAGACGTAGATACATTTGTTGTTATATCACATTTAGGAATTGATCCTTCAACAC
AAGAAACATGGCGTGGTGATTACTTAGTGAAACAATTAAGTCAAAATCCACAATTGAAGA
AACGTATTACAGTTATTGATGGTCATTCACATACAGTACTTCAAAATGGTCAAATTTATA
ACAATGATGCATTGGCACAAACAGGTACAGCACTTGCGAATATCGGTAAGATTACATTTA
ATTATCGCAATGGAGAGGTATCGAATATTAAACCGTCATTGATTAATGTTAAAGACGTTG
AAAATGTAACACCGAACAAAGCATTAGCTGAACAAATTAATCAAGCTGATCAAACATTTA
GAGCACAAACTGCAGAGGTAATTATTCCAAACAATACCATTGATTTCAAAGGAGAAAGAG
ATGACGTTAGAACGCGTGAAACAAATTTAGGAAACGCGATTGCAGATGCTATGGAAGCGT
ATGGCGTTAAGAATTTCTCTAAAAAGACTGACTTTGCCGTGACAAATGGTGGAGGTATTC
GTGCCTCTATCGCAAAAGGTAAGGTGACACGCTATGATTTAATCTCAGTATTACCATTTG
GAAATACGATTGCGCAAATTGATGTAAAAGGTTCAGACGTCTGGACGGCTTTCGAACATA
GTTTAGGCGCACCAACAACACAAAAGGACGGTAAGACAGTGTTAACAGCGAATGGCGGTT
TACTACATATCTCTGATTCAATCCGTGTTTACTATGATATAAATAAACCGTCTGGCAAAC
GAATTAATGCTATTCAAATTTTAAATAAAGAGACAGGTAAGTTTGAAAATATTGATTTAA
AACGTGTATATCACGTAACGATGAATGACTTCACAGCATCAGGTGGCGACGGATATAGTA
TGTTCGGTGGTCCTAGAGAAGAAGGTATTTCATTAGATCAAGTACTAGCAAGTTATTTAA
AAACAGCTAACTTAGCTAAGTATGATACGACAGAACCACAACGTATGTTATTAGGTAAAC
CAGCAGTAAGTGAACAACCAGCTAAAGGACAACAAGGTAGCAAAGGTAGTAAGTCTGGTA
AAGATACACAACCAATTGGTGACGACAAAGTGATGGATCCAGCGAAAAAACCAGCTCCAG
GTAAAGTTGTATTGTTGCTAGCGCATAGAGGAACTGTTAGTAGCGGTACAGAAGGTTCTG
GTCGCACAATAGAAGGAGCTACTGTATCAAGCAAGAGTGGGAAACAATTGGCTAGAATGT
CAGTGCCTAAAGGTAGCGCGCATGAGAAACAGTTACCAAAAACTGGAACTAATCAAAGTT
CAAGCCCAGAAGCGATGTTTGTATTATTAGCAGGTATAGGTTTAATCGCGACTGTACGAC
GTAGAAAAGCTAGCTAAAATATATTGAAAATAATACTACTGTATTTCTTAAATAAGAGGT
ACGGTAGTGTTTTTTTATGAAAAAAAGCGATAACCGTTGATAAATATGGGATATAAAAAC
GAGGATAAGTAATAAGACATCAAGGTGTTTATCCACAGAAATGGGGATAGTTATCCAGAA
TTGTGTACAATTTAAAGAGAAATACCCACAATGCCCACAGAGTTATCCACAAATACACAG
GTTATACACTAAAAATCGGGCATAAATGTCAGGAAAATATCAAAAACTGCAAAAAATATT
GGTATAATAAGAGGGAACAGTGTGAACAAGTTAATAACTTGTGGATAACTGGAAAGTTGA
TAACAATTTGGAGGACCAAACGACATGAAAATCACCATTTTAGCTGTAGGGAAACTAAAA
GAGAAATATTGGAAGCAAGCCATAGCAGAATATGAAAAACGTTTAGGCCCATACACCAAG
ATAGACATCATAGAAGTTCCAGACGAAAAAGCACCAGAAAATATGAGTGACAAAGAAATT
GAGCAAGTAAAAGAAAAAGAAGGCCAACGAATACTAGCCAAAATCAAACCACAATCCACA
GTCATTACATTAGAAATACAAGGAAAGATGCTATCTTCCGAAGGATTGGCCCAAGAATTG
AACCAACGCATGACCCAAGGGCAAAGCGACTTTGTTTTCGTCATTGGCGGATCAAACGGC
CTGCACAAGGACGTCTTACAACGCAGTAACTACGCACTATCATTCAGCAAAATGACATTC
CCACATCAAATGATGCGGGTTGTGTTAATTGAACAAGTGTACAGAGCATTTAAGATTATG
CGAGGAGAGGCGTATCATAAGTAAAACTAAAAAATTCTGTATGAGGAGATAATAATTTGG
AGGGTGTTAAATGGTGGACATTAAATCCACGTTCATTCAATATATAAGATATATCACGAT
AATTGCGCATATAACTTAAGTAGTAGCTAACAGTTGAAATTAGGCCCTATCAAATTGGTT
TATATCTAAAATGATTAATATAGAATGCTTCTTTTTGTCCTTATTAAATTATAAAAGTAA
CTTTGCAATAGAAACAGTTATTTCATAATCAACAGTCATTGACGTAGCTAAGTAATGATA
AATAATCATAAATAAAATTACAGATATTGACAAAAAATAGTAAATATACCAATGAAGTTT
CAAAAGAACAATTCCAAGAAATTGAGAATGTAAATAATAAGGTCAAAGAATTTTATTAAG
ATTTGAAAGAGTATCAATCAAGAAAGATGTAGTTTTTTAATAAACTATTTGGAAAATAAT
TATCATAATTTAAAAACTGACAATTTGCGAGACTCATAAAATGTAATAATGGAAATAGAT
GTAAAATATAATTAAGGGGTGTAATATGAAGATTAATATTTATAAATCTATTTATAATTT
TCAGGAAACAAATACAAATTTTTTAGAGAATCTAGAATCTTTAAATGATGACAATTATGA
ACTGCTTAATGATAAAGAACTTGTTAGTGATTCAAATGAATTAAAATTAATTAGTAAAGT
TTATATACGTAAAAAAGACAAAAAACTATTAGATTGGCAATTATTAATAAAGAATGTATA
CCTAGATACTGAAGAAGATGACAATTTATTTTCAGAATCCGGTCATCATTTTGATGCAAT
ATTATTTCTCAAAGAAGATACAACATTACAAAATAATGTATATATTATACCTTTTGGACA
AGCATATCATGATATAAATAATTTGATTGATTATGACTTCGGAATTGATTTTGCAGAAAG
AGCAATCAAAAATGAAGACATAGTTAATAAAAATGTTAATTTTTTTCAACAAAACAGGCT
TAAAGAGATTGTTAATTATAGAAGGAATAGTGTAGATTACGTTAGACCTTCAGAATCTTA
TATATCAGTCCAAGGACATCCACAGAATCCTCAAATTTTTGGAAAAACAATGACTTGTGG
TACAAGTATTTCATTGCGTGTACCGAATAGAAAGCAGCAATTCATAGATAAAATTAGTGT
GATAATCAAAGAAATAAACGCTATTATTAATCTTCCTCAAAAAATTAGTGAATTTCCTAG
AATAGTAACTTTAAAAGACTTGAATAAAATAGAAGTATTAGATACTTTATTGCTAAAAAA
ACTATCGAATTCTTCAACTACAGAAAATATATCTATAGATATATCAAGATTTTTAGAACT
AAGTAATATGATACTCTTGTTAGATGATATGCTCGACGTCAATATATATATATAAATTCT
TTTAAAAATAATACATTAGAGACATTTGATGCGACTGATCCTGAAGTTGATTACATCACT
GAAATAGGAGATTACTTATTAAAATATGACGTTAATTCTATAAATGATGTCAGAATTGAA
GTGATAGATAATTTGGGGCATTCAAATAATATGCTACTAAAAACGATACTACATGCAGAA
GTTGAAATGGAAGATGGAAAGAAATATTTATTACAAAATGGGAAATGGGGTTATTTTAAT
AGAGAATTTTTTGACCTTTTGAATGATCATTTGAATGAGATAGAAATTAGGTATAACACA
CTAACTCCCACAGGTTTAGTATTTAAAGAAGGAGAAGAAGGATATATAAAAGAAATAGTA
GGAAGATTGCCAGAAGAATATTTAATGTTACATAAAAAATTCATAAAACCAATAAATAAG
AATTTTATAGTAAAAGGAAATGGAATAGAGTTGGCAGACTTATACAATATTAAAAACAAA
GAGCTTTTCACGATTAAAAGAGGAATTAATACATCTTTATCTCTTTATAGTCTAGAACAG
AATATAATAGCAATTAACGCCTTAAAATATCCAGAATCATATAATTTTGAAGAATTAATA
GAAGCTATTCCTGATAACTCGGAAAATATATTTAATGATATACAACGGAGTACAAATTTT
AGTATAGTATGGATTTTACCGATATCATCTATTGATAATATGCCCATAAAAGATATGGTT
CATACTAGTAACGTAATAAATAAAAACTTTCAATTAACTAATTTAGGTTCAGTATTACTT
AAAAATAAATTAGTAGAGTGGTCTCTCTATTTAAAAGATCAAAGAATTAATCCAATTATT
TATATGGAAACGCCAACTGAAGATAGAAATTAAACTTTTATTTTAAATCACCCTAGTTCA
TACCTAAAAGACTTTCACACAAACAAAGGAGGAAACTTAAATTCCTCCTTTCCCTTATTA
CTCATACTATAATTCAATTTTAACGTCTTCGTCCATTTGGGCTTCAAATTCATCGAGTAG
TGCTCGTGCTTCTGCAATTGATTGTGTGTTCATCAATTGATGTCGAAGTTCGCTAGCGCC
TCTTATGCCACGCACATAGATTTTAAAGAATCTACGCAAGCTCTTGAATTGTCGTATTTC
ATCTTTTTCATATTTGTTAAACAATGATAAATGCAATCTCAATAGATCTAATAGTTCCTT
GCTTGTGTGTTCGCGTGGTTCTTTTTCAAAAGCGAATGGATTGTGGAAAATGCCTCTACC
AATCATGACGCCATCAATGCCATATTTTTCTGCCAGTTCAAGTCCTGTTTTTCTATCGGG
AATATCACCGTTAATTGTTAACAATGTATTTGGTGCAATTTCGTCACGTAAATTTTTAAT
AGCTTCGATTAATTCCCAATGTGCATCTACTTTACTCATTTCTTTACGTGTACGAAGATG
AATAGATAAATTGGCAATGTCTTGTTCGAAGACGTGCTTCAACCAATCTTTCCATTCATC
GATTTCATAGTAGCCAAGGCGTGTTTTAACACTTACCGGAAGCCCACCTGCTTTAGTCGC
TTGAATAATTTCGGCAGCAACGTCAGGTCTTAAGATTAAGCCGGAACCCTTACCCTTTTT
AGCAACATTTGCTACAGGACATCCCATATTTAAGTCTATGCCTTTAAAGCCCATTTTAGC
TAATTGAATACTCGTTTCACGGAACTGTTCTGGCTTATCTCCCCATATATGAGCGACCAT
CGGCTGTTCATCTTCACTAAAAGTTAAGCGTCCGCGCACACTATGTATGCCTTCAGGGTG
GCAAAAGCTTTCAGTATTTGTAAATTCAGTGAAAAACACATCCGGTCTAGCTGCTTCACT
TACAACGTGTCGAAAGACGATATCTGTAACGTCTTCCATTGGCGCCAAAATAAAAAATGG
ACGTGGTAATTCACTCCAAAAATTTTCTTTCATAATATATTTATACCCTCTTTATAATTA
GTATCTCGATTTTTTATGCATGATGATATTACCACAAAAGCCTAACTTATACAAAAGGAA
TTTCAATAGATGCAACCATTTGAAAGGGAAGTCTAAGAGTAGTCTAAAATAAATGTTGTG
GTAAGTTGATCAATACAAAGATCAAGGATTATAGTATTAAATTGTTCATTATTAATGATA
CACTACTTATGAATATGATTCAGAATTTTCTTTGGCTACTTTTACAGTAAAGCGATTTTT
TAGTTATCTTATAACAAAGACAAATTTATAAAGGTGATATTATGGAAGGTTTAAAGCATT
CTTTAAAAAGTTTAGGTTGGTGGGATTTATTTTTTGCGATACCTATTTTTCTGCTATTCG
CATACCTTCCAAACTATAATTTTATAACTATATTTCTTAACATTGTTATCATTATTTTCT
TTTCCATAGGTTTGATTTTAACTACGCATATAATTATAGATAAAATTAAGAGCAACACGA
AATGAATCATTAATACGAATGTGATTAAACATAAAACTGAAGGAGCGATTACAATGGCGA
CTAAGAAAGATGTACATGATTTATTTTTAAATCATGTGAATTCAAACGCGGTTAAGACAA
GAAAGATGATGGGAGAATATATTATTTATTATGATGGCGTGGTTATAGGTGGTTTGTATG
ATAATAGATTATTGGTCAAGGCGACTAAAAGTGCCCAGCAGAAATTGCAAGATAATACAT
TAGTTTCGCCATATCCAGGTTCTAAAGAAATGATATTAATTCTAGACTTTACCGAAGCAA
CAAATCTCACTGATTTATTTAAGACCATAAAAAATGATTTGAAAAAGTGAAGTAGTGAAG
TGTGGGTGCAGAGAGAACTAAGCCCATCGATAAATGGTCGCTTGTTAAAGAAGAGTGACG
GTCACTCTTCTTTATGTGCATATTTTATTTTGCCTGTTTTGTTAACAAGCAGCAGTGTAA
CAAATATGAGTAAGGATAAAATGAGTATAATATAGAAACCGAATTTATCATTAATTTCAT
TAATCCATCTTCCTAAAAATGGAGCAATTAAACTTTGCAGTAACAATGAAATTGACGTCC
ATATCGTAAATGAGCGACCGACATATTTATCTGAAACAGTGTTCATTATAGCTGTATTCA
TATAAATTCTGATTGATGAAATTGAGTAGCCTAGTATAAATGATCCTATGAATAAGTAAA
ATGCTGAGTTTATCCAAATAAATAGTGCTGAATTTATGACTAATATGAAATATAACAAAA
ATATCAATACTTTAGTTGAGATTTTCTTCGAAAGAATAGCTGAAATTAAACCTGCACATA
ATCCTCCAATGCCATATAACATATCTGAAAAACCAAATTGTACAGACGAAAGTTTTAAAA
CATTATAAACATATCCTGGTAATGATATGTTAAAGATCATTGTAAACACCATTGGTATGA
TTGAAATAACTCCAAAAATAAATATCATCATGTTGTCTTTTAAAAATTTCCATCCTAATA
AATATTCTTGCAATAAGCTATTTGTTGATTCTTCCTCTGAATGAGTTGGTTTATCTACAT
GCAATCTAAATAACATAAAAATGCTGATTAGAAACATCATTATAGTCATCGCTATAATTA
GAGTGAATCCATTTATTTTATATAATATTCCTGATAATCCACCTGCAATAAACATACCTG
TTTGCAAACTAATCTCTAATAGAGAATTTGCATCTGTATATTGATCTGGTTTTAATATCT
GTTTAACTAAACTTCTAGATGTTGCCATATACGTAGTCCAACCTATCCCATTAACAATCG
CAAATCCAATCACTAAATAGGTCTCAAATCCTATCATTACGAGTGCTATGACAATGAGTA
AATATAATATTACCTGAAGAAGATAGGTGATTAAAATAATATTTCGTCTATTATATTTAT
CGGCTAGTCCACCTATTATAGGAGAAGCTAAGAAACCGGATAATACATTTAAAGCTAACA
TAATACCTAATAGTTGGGAGTCGTTAGTTTTGTCGATTAAATACCAATTAGCCCCAACTG
TACTAATTCCAACTCCGAATGCTGAAATTATTTCTGCTAAAAAGAACAATCTGAAGTTTT
TAATTTTCAACAAATCAGTCATAAATATCACCTTTTTTCAATGCAAGATTTATATTTGCG
AGCTCTTCTATAAATTGAGAGTCGTTTAAAATATCGAATGGTTTATTGCCTTCGCCGATC
AAAAATCTATAGTTAGTAATATTCATAAACTCAAATATTAATTTGAATTGGTTGACTAAA
GGTTGTGCTTTGGTATGCGGATTGTCGCCACCTATGATTAAAATCAAATACTTTTTTTGT
GACATGATTTCTTTGAAGTTGTCTATTTGCGTATCTCGCAATGACTCGGTCCATCTATCA
ATGAAGAGTTTTAAAGACGCACTCATGGAGTACCAATAGAGTGGTGTTGAAAAAATAATA
ATATCTGATTCTAAAACTTTGATTAAAATTTGTTCGTAATCATCATTATGAAAGTTGGCA
CCTTTGCTATGACGATTATCTGTAACCTTTTCAATGTTGCTTTGATATAAATTCACAAAG
TTGACTTTTAAATTCTTCAATAGATTCTCTACTGCGATAGCTGAATTGCCACCTTTCTAC
TACTTCCAAATAAACAAGTAATCATAGTCATAACTCCTTTCGATTTACCTTTATAATAAT
ATTTAATATATTATTATTAAATCAGAATTCTTAGAATTCAGGATTCGATAAAAGGGAACC
CTAAAGGAGGTACTACTTTGAACTTAAACATTTTAAAATCATTTTTAGTAACTAGTGAAA
CAAAGAACCTTACTAAAGCATCAGAGTTACTTAACTATTCACAGTCAACTGTATCTACAC
ATATTGAAAAATTAGAAAGGCAATTAGATGTTAAATTATTTTATAGAAAAAAATATGGTA
TGGAACTAACGGAAGAAGGCTTAGCATACGTTAAATACGCTAAAGTGATTTTAGATAGTA
ATAGCGAATACGAGAGAGAAATAAAAGGACTTTACAATAAGAAGGTAAATATAAGTATTA
ACATGCAAGAAAGTCAGTATTTGTATCGCTACTATAATAAGATTAGTGAATGGTTAGCTG
AACACCCATATGTAAACTTGAAGTTTAAATCCGCACATTCTAATTTCTATATTAAAGAAG
AAATTGCTAATTTCAAATCGGATATTAGCCTTATCACAGACGAAAAGATTATTAATAGTA
ACTTAACTGCTATTCCTATAACTGAAGAACGTTTAATATTTGTTACTAACAAAGAGATGA
AAGATTTCAAATTAAACGATATTCAAAACCATACATTACTTGTTACTGAAAAAGGGTGTA
GTTACAGAGAACAGTTAGAAATGATTTTATATAAATATAGCTTTTCAACAAAACAAATGA
TTGAATTTCTAGGAATTGAGTCATTAAAAAAACACTTGAAAAATTCAGGTGGGATTGCGC
TATTGCCGGAATTTATTGTTGCAGATGAATTAGAAAATAAAAGTTTGTTTCAAATAGACG
TAGATGTCGATATTCCGAATTTAGAAACAACATTGATAATTAATCCTGAATCGAATAAGC
AAGTACTTGAATCTTTTGTAAAAGATGTTTTTTTATAATTATTGGTGAAAACGTGTAGTT
ATGGTGAAACTCAAAGATAATAATTTAAATGAGATGTTAATGAAAAAGTAATTCAATATA
AAAACAGGTGATTTATATCTTTAATAAGGATTATTTCTAGTTGAAATTTCAAATTGCGGG
CATTCATTTTCAAAATAGTAAAGAATTTAATAGATGAAAACCTTTGAATCATACTAGTTA
GTATGGATTGATTAATATTTTAACCTGCTAAATGAGTAGCTTATGTATTTTAAATAGCTG
TCATCTAGCAGGTTCTTTATTATTAATAAGTTCAGATAAATTATTTTAGTCTGTTTTCTA
ATGTTGATAATAATAACTTTAAATCTGTACTTTCATTGTGAGATATATAGTACATCATAA
ATTTTTATATTTGGATTGAGACTCTTTGGAAGATTTTCAATAAATGAATATTTCACAAAC
TTCCACTTATCAGGATTATAAATTATAATTTCTGCAACTGCATTATCGAAGATTCTAAAC
AATTTTTTGATTTCTATTTCTTTTAGAGATAAAGTAGGGAAAATGTCGATATATTCTTCA
AGCGCATAAAGACTATGTTTAACAGAATCGGTTATGTTCATTGAATATATCACACCAATA
TTTATATTTTGCCATCCAAAAGAAGAAATAACATTATCATAAAATCCATTGAATATAAAT
TCAGTCATCCCCTCTGAACTTCTCCATAAATATAATGGTGAATAAGTATTTGTAATGCAA
TTAGTAGTTGTTTGACTTATTAAATAAGCTTTTATAATTAAATTTTTAAATCCATCAGTC
TTATAACCATTTAATCGAACTCTATCTCTAATTATTTCCATATTGTAATCACTAGGCAAC
TTAACATGATATTGCATTGCATGCATTTAGCATACCCCCTTTTATAAAAAGGATAGCAAT
AATAAGTAAAATCTCATATTATCCAATTGTGATATAGTTATCATAAAAAGTGATAGGTGA
TTAAATTGAACTTTAATGATTTGGAAATTTTTATAACTGTATGTGAAGAAGCATCTATCA
ATAAAGCTGCAATTAAACTTAGATATGCACAATCTAATATATCTCAAAGAATTAGCAAGC
TTGAAAATGAATTAGGTGTAGTTTTGCTTTTTAGAAATCAAAAAGGTGCTAAGGCAACTA
AAGCAGGCGAAGAATTCTTAGCGTATAGCAAAAAAGTATTAAGAGATACAGAGACTATAA
AAAATAAAATGAAAAATAATACTATGTCTATTTTATGCTCAGAACTGTTATTTAATTATT
TATCTGAGAGCGAAGAAATTATGATGTCGAATAACTCAATTAATTTTATTTCTAGTGGAA
ATATTAGAAAAGCTATAGAAAAAAATAATTATGATAAGGTTATTTCATTCATAAAAATTA
ACGACTCAAATTATAGACTTAGTAATGTTGATACTATGAAAGTAACGCTTTACAGTAATG
GAAGTAATTATGATAAAGAGGCTTTACTAATAAATAAAGATGAGTTTTGTCCTTTAAGGA
AAATAACTTTAGATAATAAGCTTGATTCACAACGGGTAATGGAAATTGATTCATTGGCAG
CAATAATAAACTTAGTTAAACAAGGAAAAGGAAAGGCTTTATTACCTATGACTTTTGAGA
ATAAAAGAGATATAGTACAGGACATTTCTAAGATATTTGAAGTTAACTACTATACTTATA
ATCATATTATGCATCATTAATTGAAAGTTGATTGAGTTTAAATTACAGGAACGATTTTAA
AAGTCTAGTAGTTAGAATGAGCGATGTGACAGAAAAGAAATTATGCCTTTTATTTTGTAA
ATTCGTTGTTTTAAAGTAAAGGTCCTTGTAGTATAGGAAAAAGTGGATGACTTCTCCGCC
TTTACCACCCTTTCAAGCATAATGATAACTGCTAAATATTGATTATAGCACCATTGCAAA
ACTAATCATTAATTGTCATATTCAACTATTTTGAAAAGTATCAATTTCACATTATCAAAT
TATTGAGTATCTCAATTTATTGTTATACACAAACAGTATTTTTGTTATCATAGAGTTAAT
AAATATAATAAATTAAACAAGTAACTTTACAAAAATTAGAATGATTCAATTCAATCATAA
TTGTTTGAAAATAGAGGTGAGCAGGTGAACGATATGTTAATTAGTCTTGTAATCCCAGTT
TTTGCTTTGTTAGTTATTGGTGGTATTATTTGGATGATTATAGAAGGTATAGTACATATT
TCAAAAAAGAATAAAGCAATTGATAACTTTTTTAACCAAGTTAATAAAGTAAGTGAGACA
TATAAATTCGCTACTACTTTTTTATTTCTAATCTTGGCTACGGCTGGTATTTCTCAATTT
TATCTATATTATATAGTATCAGCGTTTCTTTTTTGGCTTGTCATACTTACCTTTGGCATT
GCAGGTATCATTTTTTTAATGCCATATGGATTATGTTTTCTACCGTTTTATAAGCAAAAA
AAGAAAAAACAGACATTTAAAAAATACATGGTTTACACTACGATTGGTTTGTCAATTTGT
CTAGGCTTATCTCTAGTTTTGGTTCACACTACGAAAATTTATATGGACGAAGGTGGCGTA
AGATACTATTACGGTAGTTTTGTAATGAAACAAGCGGGCGGTTATGCTTATTTAGCTTTA
GCGGTACTTTCAACGTTGTTAATTGTTGCGAAAAAAGCTACAAATAAAAATAAAGAAATC
GAAACCGTCGACAATACAAATATAACGGAAAGATAATTAAGGGAGTGCTCATTCAGGAGT
GCTCTTTTTTGATGTCCAAATTTAGTTGCAAATGAAGGCATAGAAGAAATTTTTATAGTC
ATTTATTGGATAATGAATTATGGTCATATCGATTAATTTTATTAGTGAGGATTTTACAAA
CATTTGTTGAATAAATATGGTAATGATAATATATGAATATTTTTGAAAAAACACTAATAT
GATTAAATTATTTGTTAAAATAGCATTAAGTAAAAAACAAATAGGGAACAAGGTGGGATT
TCATGAGTCAATTGCTAAATGATACGTTATCGGCTTGGTTGTTAATTGAATCTTTAAGTC
CAGGAGAAGTAAATTTTACAGCGGAAGATATACTCTCAGCTGAACATTTTAAAAATGGTG
CAAAGCAAGCACAACTTCAAAGTTTTGATGAATATTTTGAAATATGGAATGCTGAACGCT
TTATTATATCAGAAGAAAAATCAGAGACTGGGGAACTTATATTTAAATTTTATAGACATT
GCTTCCGCTATAATGAAATTAATTTGAAAATTCAGGATATTTTTGATGATTATTCTGAGA
TTCATAATCCAAATGGGACACACTGTTATGGTTACACATTTAACACAGATAAACACGGCA
AAGTGATAGTTGATTCTATACATATTCCGATGATTATGAGTGCATTAAAAGAAATTGAAA
AGAACAAAAATGCCAATATAGAAGAAAAATTTAATGATTCTGTTGAAAAATTTGTTCAAA
AAGTAAAAGAAATTTTAGCAGATGAACCAATTAATGAATTTAAATTGAAGAAGATGGACA
AAGCTTATGATGAGTACTTTTCTGTATTAAATTCAAAGAAAGATGGATTATTTGGACATT
ATGTAGCAATAGAATATGTGAAAGATAGTGATTTACCACAGCCGGAATTTAACAGCTTCT
TCATAAGTGATATTGAGAAAGCAAGAAAATCTCCCAACCAAACTTTAATTGATTACATTG
AAGGTGTAGAAGAAAGTCAGCACATAGAAGTAGATGAAAATAAAGAAATGTTTGACAAAT
TTTTACATCCTTCACGTTTGCCTGATGGACGATGGCCATCACAGACTGAGTTTAGATTGT
CTTTAATGCAACAACTTGCTGTAAACCAAATTACGAGTGGTAATGAAAGAATAAGTTCAG
TTAATGGGCCACCAGGTACAGGTAAGACTACTTTATTAAAAGATATATTTGCTCATCTAG
TAGTTGAAAGAGGTAAAGAGTTAGCTAAACTAAATAATCCTAAAGATGCATTTGTCAAAA
CAAAAATTCATGAAACGGATGATAAATACGTATACTTACTAAAGGAATCTATTGCCAAAT
ATAAGATGGTAGTCGCATCTAGTAATAATGGAGCTGTTGAAAATATATCTAAAGATTTAC
CGAAAATTGAAGAAATTATAAGAAATCCCGAAAAATGTAAATTCCCTAAATATGAACAGA
ATTATGCAAATTTAGCACATGAATTAAAAGATTTTGCTGAAATAGCTGAAGATTTGATTG
GTGAAAGTGCCTGGGGCTTATTTTCTGGAGTTTTTGGTAAAAGTACTAATATTAACCAAG
TATTGAGTCATATGTTAAAACAAGATGCGAATGATATTGGCTTTGCTAAATTACTACAAA
ATGAGAATAATCGTATGAGTTATAACGAGTTAATGAGTGAATGGCAATCACATCAACGTG
CATTTTTAGAAGAGTTGAGGCATGTTGAAATGTTAAAAGAAGAATCTATTAGAGCATATG
ATGTTTATAAAAATTGTGAGTCTTTCTCTAAGATTGAACAGGTTATTAATAGTGAAAAAA
CAAGTATTGAAGAACAGGTATATCATTTAGATAATGAAACGTTACGAGACAATAAAGAAA
TAGAAGATTTGGATAATCGAATTAATTATATTGTTAAGCAAATAGAAACTTTAAATGAGT
TAATTAAATCCATCAAAGAAAGCAACAAAGGTTTTATTAACAAACTGAAAGCGATGTTTA
ATTCAGAAGAAGATGAAAGCTATAAAGATCATAATAAAGAGAAGCAACAATTATTAACAC
AACAGTTAGAGTTAGAGAAATGTAAAAAAAACAAACATGAAGACCTTGTTAGCAAACTAA
AAGAAAAAGAGAAATTAATTAAACAATTAACTAAAGTACAGTTGCAATTAGACGAGTTAA
ATTCACAGTTACAAGAGTTAGAAGCATATCGTATTGAGTCAAAAATTACAATTCCAGAAA
AAGATTTTTGGAGTGACAACAATTATGATGAGCGCCAAGTTACTAATCTGTGGACGAGTG
ACGAACTTCAATACAGACGTGCCATGCTCTTTTTAAGAGCAATGATATTGCATAAATTAT
TATTGATTGCTAATAATACAACTATTTATTATGCGATTAATGATTTTAAAGATAGAAGGA
AATTAATTGATGCAAATCCAGATAAAGTACACAACGCATGGAATGTGATGCATTTAATAT
TTCCAGTAGTTAGTACGACGTTTGCAAGCTTTAAATCTATGTATGGGGGCATACCAAAAG
ATTTCATAGACTACTTATTTATTGATGAAGCAGGACAAGCAATACCTCAAGCAGCTGTGG
GAGCATTATATCGTTCAAAAAAAGTTGTAGCTGTAGGTGATCCGATTCAAATAGAACCGG
TTGTGACTTTAGAAAGTCATTTAATTGATAACATTCGTAAAAATTATCATGTTCCGGAAT
ATCTAGTTTCTAAAGAAGCTTCTGTGCAGTCTGTTGCAGACAACGCCAATCAATATGGTT
TTTGGAAATCTGATGCTACTGATAGTAATCAAAAAACCTGGATAGGCATACCTTTATGGG
TGCACAGACGATGTTTAAAACCTATGTTCACGATAGCTAACCAAATCGCTTATAATAATA
AAATGGTGTTGCCAAGTAATATTACAAAAGTAGGTAAAACAGGTTGGTATGACGTTAAAG
GAAACGCAGTTCAAAAACAATTTGTGAAAGAGCATGGTGAAAAAGTAGTGGGATTATTAG
CTGATGATTGGATTGAAGCAATTAAGGAAGGTAAAAATGAACCGAGCTCATTTGTAATAT
CGCCTTTTTCAGCAGTACAGCAACAGATTAAACGTATGTTAAAGCAACAACTACCGACTA
GAATTGATATTGAACGTACAAAAATTAATCAATGGGTCGATAAATCCATTGGTACTGTTC
ATACTTTTCAAGGTAAAGAGGCTCAGAAGGTGTATTTTGTAATAGGTACTGATAATACCC
AAGATGGTGCTGTGAACTGGTCATGCGAAAAACCAAACTTGTTAAACGTTGCAGTGACAA
GAGCTAAGAAAGAGTTTTATGTAATTGGCGACATGCAAAGAATACAGATGAAACCATTTT
ATGAGACGATTTTTAAAGAAAGAAATGTAAAATAACATACAAAAAAGTATATAGAGGAAG
TTATACATTTTAAAAGGAGCAAAATTGAATAATGGAGAAATTTAACAACTGGATATTAAA
TGCAATAAGTGGATCTCAAACAGACAAGAATGAAACAACTGAAGAATTAAAAGGGGCAAA
ATTTATCATTTTATATGCATATTCAATGCTCGTTTTGCTTGCGTTAGTAATTTCTAACAT
ATTCATTCACATTTTGGAGCCTAAACTATCAATCACCACTCAAATCATCATCGTTTTGAT
TTTAATTGAAGCACTAATTGGACTGCGTTTCTTGAAAGCGTACGATGTTAAGCGTGGCAA
AGATAAAGAAAATAAGAAAAATAGTAAGGATTTCGTTAAACTAAAATCAATTTTAGTAGC
AATTTTATTTACATCATTGGCGCTGACAGCAGGTACTGTAGCTGATATATACGGTTTCAC
TGACTTAGGAAATACTAGAAGTGATTTAATCGTTTGGAGCATAGGTGGTATTATATTTGG
CCTCGTATGTTACACAATGGAAGATAAAAGATAACGATAAGGAGCTGGCGATTATAAAGC
TAGCTCCTTTTTTAACTTATATATGTAAAGAACTATCCTAAGGGTTTTTAATCATATGTC
AATAATTTCTATAATACATTATTAAAACATCAATTAAATAAGTTTTAAAATTTTACACAT
ATTTTTATTTAAAAAAGATGTATAATTAATGTATTAAATATAGAAAGAAGTTGATATTAT
GAAAAAGTGTATTAAGACTTTGTTTTTAAGTATCATTTTAGTAGTGATGAGTGGTTGGTA
TCATTCAGCACATGCGTCAGATTCGTTGAGTAAAAGTCCAGAAAATTGGATGAGTAAACT
TGATGATGGAAAACATTTAACTGAGATTAATATACCGGGTTCACATGATAGTGGCTCATT
CACTTTAAAGGATCCAGTAAAATCAGTTTGGGCAAAGACTCAAGATAAAGATTACCTTAC
CCAAATGAAGTCGGGAGTCAGGTTTTTTGATATTAGAGGTAGAGCAAGTGCTGATAATAT
GATTTCAGTTCATCACGGCATGGTTTATTTGCATCATGAATTAGGAAAATTTCTCGATGA
TGCTAAATATTACTTGAGTGCTTATCCAAACGAAACAATTGTGATGTCTATGAAAAAGGA
CTACGATAGCGATTCTAAAGTTACGAAGACATTTGAAGAAATTTTTAGAGAATATTATTA
TAATAACCCGCAATATCAGAATCTTTTTTACACAGGAAGTAATGCGAATCCTACTTTAAA
AGAAACGAAAGGTAAAATTGTCCTATTCAATAGAATGGGGGGTACGTACATAAAAAGTGG
TTATGGTGCTGACACGTCAGGTATTCAATGGGCAGACAATGCGACATTTGAAACGAAAAT
TAATAATGGTAGCTTAAATTTAAAAGTACAAGATGAGTATAAAGATTACTATGATAAAAA
AGTTGAAGCTGTTAAAAATTTATTGGCTAAAGCTAAAACGGATAGTAACAAAGACAATGT
ATATGTGAATTTCTTGAGTGTAGCGTCTGGAGGCAGCGCATTTAATAGTACTTATAACTA
TGCATCACATATAAATCCTGAAATTGCAAAAACGATTAAAGCAAATGGGAAAGCTAGAAC
GGGTTGGCTGATTGTTGACTATGCAGGATATACGTGGCCTGGATATGATGATATCGTAAG
TGAAATTATAGATAGTAATAAATAAGGATTCAATAATGATATTAAGACGAGTATGAAAAT
AGTTAGATTCTAATTATTTTCACTACTCGTTTTTATTTTGAAAATAAGTAATAATTCAAC
AATATTATAAATTGAACAGATTGTTTGTGAAATTTTTGATAATATTAAAGTGAAAAAGTG
TTATAAATTGATAAATATATGTAATTAACAAAAACAAATCATTTTAAAAAGAAGAGAGTT
GTAAGATGATGAAACGATTAAACAAATTAGTGTTAGGCATTATTTTTCTGTTTTTAGTCA
TTAGTATCACTGCTGGTTGTGGCATAGGTAAAGAAGCGGAAGTTAAGAAAAGCTTTGAAA
AAACATTGAGTATGTACCCTATTAAAAATCTAGAGGATTTATACGATAAGGAAGGCTATC
GTGATGATCAGTTTGATAAAAATGATAAAGGTACATGGATTATAAATTCTGAAATGGTTA
TTCAACCTAATAATGAAGATATGGTAGCTAAAGGCATGGTTCTATATATGAATAGAAATA
CCAAAACAACAAATGGTTACTACTATGTCGATGTGACTAAGGACGAGGATGAAGGAAAAC
CGCACGACAATGAAAAAAGATATCCGGTTAAAATGGTCGATAATAAAATCATTCCAACAA
AAGAAATTAAAGATGAAAAAATAAAAAAAGAAATCGAAAACTTTAAGTTCTTTGTTCAAT
ATGGCGACTTTAAAAATTTGAAAAATTATAAAGACGGAGATATTTCATATAATCCAGAGG
TGCCGAGTTATTCGGCTAAATATCAATTAACTAATGATGATTATAATGTAAAACAATTAC
GCAAAAGATATGATATACCGACGAGTAAAGCTCCAAAGTTATTGTTAAAAGGTTCAGGGA
ATTTAAAAGGCTCATCAGTTGGATATAAAGATATTGAATTTACGTTTGTAGAGAAAAAAG
AAGAAAATATATACTTTAGTGATAGCTTAGATTATAAAAAAAGCGGAGATGTATAATCAT
GGCTCAATCAGAATATGAAATCAATCCCGGAAAAAGAGAGTGATGAAATGATAAAACGTG
TAAATAAATTAGTGCTTGGTATTAGTCTTCTGTTTTTAGTCATTAGTATCACTGCTGGTT
GTGGCATGGGTAAAGAAGCGGAAATAAAGAAAAGTTTTGAAAAAACATTGAGTATGTATC
CGATTAAAAATCTAGAGGATTTATACGATAAAGAAGGATATCGTGATGATCAATTTGATA
AAAATGATAAGGGAACATGGATTGTAAATTCTCAAATGGCAATTCAAAATAAAGGAGAAG
CTCTAAAAATAAAAGGCATGCTTTTGAAGATAGATAGAAATACAAGAAGTGCAAAAGGAT
TTTACTATACTAATGAAATAAAGACGGAGAAATACGAAGTAGCTCAGGATAATCAAAAAA
AATATCCAGTTAAAATGATTAATAATAAATTCATTTCTACTGAGGAAGTTAAAGAAGAAA
ACATAAAAAAAGAAATCGAAAACTTTAAGTTTTTTGCGCAATATAGCAATTTTAAAGATT
TAATGAATTATAAAGATGGAGATATATCATATAATCCAGAGGTGCCGAGTTATTCAGCTC
AATATCAATTAACTAATGATGATTATAATGTAAAACAATTACGTAAAAGATATGACATAC
CAACAAATAAAGCGCCGAAGCTGTTGTTGAAAGGTACAGGGAATTTAAAAGGTTCATCAG
TTGGATATAAAAAAATTGAATTTACTTTTTTAGAGAATAAAAATGAAAATATTTACTTTA
CTGATAGTCTACATCTTGAACCGAGCGAGGATAAATAATCATCTTTTAACCAGAATATGA
AATCAATCTAGGACAACCTAATAAAAGGAGAGAGTTGTAAGATGATGAAACGATTAAACA
AATTAGTGTTAGGCATTATTTTTCTGTTTTTAGTCATTAGTATCACTGCTGGTTGTGGCA
TAGGTAAAGAAGCGAAAATAAAGAAAAGTTTTGAGAAGACATTGAGTATGTATCCGATTA
AAAATCTAGAGGATTTATACGATAAAGAAGGTTATCGTGATGACGAATTTGATAAAAATG
ATAAAGGTACATGGATTATTGGTTCTGAAATGGCAACTCAAAATAAGGGGGAAGCTCTGA
AAGTTAAAGGTATGGTCTTGTATATGAATAGAAATACCAAAACAACAAAAGGATATTATT
ATGTAAATGCAATAAAGAATGATAAAGACGGAAGACCCCAAGAGAATGAAAAAAGGTACC
CAGTTAAAATGGTCGATAATAAAATCATTCCAACAAAAGAAATTAAAGATAAAAACATAA
AAAAAGAAATCGAAAACTTTAAGTTCTTTGTTCAATATGGAAACTTTAAAGATTTGTCGA
AGTATAAAGACGGAGATATTTCATATAATCCAGAGGTGCCGAGTTATTCGGCTAAATATC
AATTAACTAATGATGATTACAATGTAAAGCAATTACGTAAAAGATATGACATACCAACAA
ATAAAGCACCGAAGTTGTTGTTGAAGGGTACAGGGAATTTAAAAGGTTCATCAGTTGGAT
ATAAAGACATTGAATTTACGTTTGTAGAGAAAAAAGAAGAGAACATTTACTTTAGTGATG
GGTTAATTTTTAAACCAAGTGAGGATAAATAATCATGACTCGATCAAAATATGAAATCAA
TCCAGGAAAGATAATAAGAAGAATAGGATTGTGAAATTATGAAACGATTAAACAAATTGG
TATTGTATATTAGTTTTTTGATATTAGTCATTAGTTTCACTGCTGGTTGTGGCATAGGTA
AAGAAGCGGAAGTTAAGAAAAGCTTTGAAAAAACATTGAGTATGTATCCGATTAAAAATC
TAGAGGATTTATACGATAAAGAAGGTTATCGTGATGACGAATTTGATAAAAATGATAAAG
GTACATGGATTATTGGTTCTGAAATGGTTGTTCAACCTAAAGGGGAACGTATGAAATCAA
AAGGTATGGTTCTATATATGAATAGAAACACTAAGACTACAACCGGGAAGTATATAGTGA
GTGAAACACTTCATGATGAAGATGGTAGACCTAAGAGTAAAGATAAAGAATATCCCGTTA
AAATGGTAGACAATAAAATCATTCCAACTAAAGGTATCAAAGACGAAAATATAAAAAAAG
AAATCGAGAATTTTAAGTTCTTCGCGCAATATGGCAGCTTTAAAGATTTGTCGAAGTACA
AAGACGGCGATATATCATATAATCCAGAGGTACCGAGTTATTCAGCAAAATATCAATTAA
CTAATGATGACTATAATGTAAAACAATTACGAAAAAGATATAAAATACCAACGAATAAAG
CACCAAAGTTATTGTTGAAAGGTTCGGGAGACTTAAAAGGTTCATCAGTTGGATATAAAG
ACATTGAATTTACTTTTGTGGAGAAAAAAGGTGAAAATACTTTTTTTACTGATAGTCTAC
ATCTTGAACCGAGTGAGGATAAATAATCATCCACACACACGATTCAATATGAAATTCAAA
TATGTTGCTGTAAAATAATGTAAAATAAACGTATTCATATTACTGAATTGAGGGATAGTA
TGCAACGTGATTATTTAATTCGAGTAGAAACTGAGAGTATGTCAGATTTCAAAAGGCTCA
ATAGTTTAATGATTGGTTTTGTTATTAAAGGTGAGGCACACATTTATGATGAAAATAATA
TGACGCAATGCAACAGTGGCGACATTTTCATCATTAACCACCGCGACTTGTATCGATTTC
AACTTCAACAAGATGGCATCATATGTTATATCCAATTCCAAATGAAATATTTAGCAGACA
AGTTTGATGATGTGCATTGTCTATATTTTCACTTAACAGATGCGACCACAACAAAGAATA
TACATCAACTGAGAAATATAATGGCAAGACTGGTTTCAACACATATCCGACATAATGAGT
TGTCTAAATTGACTGAGCAACAACTTGTGATTCAGTTGCTTATGCATATGATTCATTATG
TCCCGCGTACATATCATTCGAACCAAAGTATCTTAAATGATGATAAAGTGAATCAAGTAT
GCGACTATATCGAGTTACATTTTCATGAAGATTTAAGCCTTTCAGAATTAAGCGAATACG
TTGGGTGGTCAGAGAGCCATCTGTCTAAAAAGTTTACAGAATCGCTAGGTGTAGGATTCC
ATCATTTCTTAAATACGACGCGAATTGAGCATGCGAAACTCGATTTGACATACACAGATG
AAACCATTACTGATATTGCATTGCAAAATGGCTTTTCAAGTGCAGCGAGCTTTGCGAGAA
CATTTAAACACTTTACGCATCAAACACCTAAACAATATCGAGGTGATCGTCCAGCAATCA
CTGAAAACCAGCAATCGGCACAACATGATTATCACGACCGTGAATTGATATTACTTTTAA
ATGACTACATTGAAGAAATGAATCATTTTATTGAAGATATTGAAAAGATGAACTATAAAG
AGATTGCCTTTCAACCAACCAATCACCAACTAAATCAATTTAATCATATTATTCAAGTGG
GCTATTTGAGGAATTTGCTCAATACACAGTATCAATCACAGTTGCTTACATGTCATCATG
ATTTTCAAGTCAATGAAGTATTAGCATATGATGTGATTCCATATATCATGAAAAAGCTCA
ATGCGCCATTCACGTATGATGCAGAAATTTCGAATATATTTTATGATATTGATTTGTGTT
TAGACTTTTTATTAGATCATAACTTTAGTTTGACCATGCATTTGGATCAGTATGACTCAC
GTGATTATATCGATGCATTTAAAATTTTTATCCATCACGTTGCCCTGCATGTCAGTCATA
GAAAAGATTTGAAGTTCAACTTGTATGTGACGACATTGCACACGTCTTTGATTGAAATGA
TTGATTATTTTAAAGCATTATTCCCTAATGGTGGCTTGTACATTCACTTAGATCAAGCTA
CGGAAAGACATCTACCATTATTGAAACGACTTGAGCCACACATCGACCATTTTGTATTTG
ATGCCAATTCAAATGACGCTGTTGATTTTAATAAAATGAATGATGATGAATTTAAAACCG
CGAGTCAAATGATTATTAATAAAACGAATTACCTTATCGACTTAATGCATCGTCATCGCC
TAAAGCGTCCACTCATTTTACTCAATTGGAATACATTGACGGGTGATACATTTATTACAA
ACGGCGAATATTTTAGAGGTGGTATCATCATTGAGCAATTATTAAAATTAAGTTCTAAAG
TAGAGGGTATCGGTTATTGGTTGAATTATGATTTGCACGTCAGTCATTGTAAAAATGAAC
GGGATTATATGAATTCTATTGAACTATTTCATCAATATAATGGAAAACGTCCGGTCTATT
TCACGGCATTGCTATTTAATAAATTAACAAGCAATATTTTGTATTCTGATGATACATGTA
TTGTCACGGGGACTGATTCAAATTTTCAAATATTGTTATATGATGCAAAGCATTTTAATC
CGTACTTAGCGTTGGACAATCAAATGAATATGCGTGCGACGGAAATGATTCATTTGAACA
TTAATGCCCTGGAAGAAGGTATGTATAAGATTAAACATTTTACCTTAGATAAAGAAAATG
GTGCGTTATTTAATCTTTGGCGCAAACATCATACGATACATGGCATGGACAAGGACTCTA
TAGATTACGTTAATCGAATGAGTTTTCCGAAATTAGAAGTATATGATATAGATATCACGG
ACACACTGGCATTAAACATTAAAATGATTACGAATGGGATTCACTTAATTGAAGTAAAAC
GTTACCCAAGTTCATAAAATGATCACAAATCACAAATTTTGATATACATAATTTGTGATT
TTTTATATTCAAAGCTAAAATTGCAAAAAATTAATGGTTAACATCTCTGTTGTTGGCAAT
ATAAATAATGATTAATCATTTATGATGTAACTAAGGAGATGAAGGATATGAATCAACAAT
TAATTGAAACTTTAAAATCTAAAGAAGGCAAAATGATTGAGATCAGACGTTATTTACATC
AGCATCCAGAATTATCTTTTCATGAAGATGAAACGGCGAAATACATCGCTGAATTTTACA
AAGGTAAAGATGTGGAAGTAGAAACGAATGTCGGACCACGTGGAATTAAAGTAACGATTG
ATTCAGGGAAACCTGGTAAAACATTAGCAATCCGTGCAGACTTTGACGCATTACCCATTA
CTGAAGATACAGGATTATCTTTTGCATCACAAAATAAAGGTGTTATGCACGCATGTGGTC
ACGATGCACATACAGCATACATGCTTGTATTAGCAGAGACGCTTGCTGAAATGAAAGATA
GTTTTACAGGAAAAGTCGTTGTGATACATCAACCAGCTGAAGAAGTACCACCAGGTGGTG
CTAAAACAATGATTGAAAATGGTGTATTAGACGGTGTTGATCATGTATTAGGTGTACACG
TCATGAGCACAATGAAAACAGGTAAAGTGTATTACAGACCTGGTTATGTTCAAACAGGAC
GCGCATTCTTCAAATTGAAAGTTCAAGGTAAAGGTGGTCATGGTTCATCACCACATATGG
CCAATGATGCCATTGTTGCAGGTAGCTACTTCGTCACAGCGTTACAAACAGTTGTATCTA
GACGACTAAGTCCATTTGAAACCGGTGTTGTCACAATCGGTTCATTTGACGGTAAAGGTC
AATTCAATGTCATTAAAGATGTTGTTGAAATTGAAGGTGATGTACGTGGATTAACAGATG
CTACAAAAGCAACAATTGAAAAAGAAATTAAACGTTTATCAAAAGGATTAGAGGATATGT
ATGGTGTAACTTGCACCTTAGAATATAACGATGATTATCCAGCATTATATAATGATCCAG
AGTTTACTGAGTACGTGGCTAAGACGTTGAAAGAAGCAAACCTTGATTTTGGTGTTGAAA
TGTGTGAACCACAACCACCTTCAGAAGACTTTGCATATTATGCTAAAGAACGCCCAAGTG
CCTTTATTTATACAGGTGCAGCGGTGGAAAATGGTGAAATTTACCCACATCATCATCCTA
AATTTAACATTTCAGAAAAATCATTACTTATTTCTGCAGAAGCAGTAGGGACAGTTGTTT
TAGATTACCTTAAAGGAGATAACTAACATGAATGAAACGTATCGCGGGGGCAACAAGTTA
ATCTTAGGTATTGTATTAGGTGTTATTACATTTTGGTTGTTTGCACAATCACTTGTAAAT
GTTGTACCGAATTTACAACAAAGTTTTGGTACAGACATGGGGACAATTAGTATTGCGGTC
AGTCTAACTGCACTATTTTCAGGCATGTTTGTTGTTGGAGCAGGTGGTCTGGCAGATAAA
ATTGGGCGCGTGAAAATGACGAATATCGGTTTATTATTAAGTATTATTGGTTCAGCATTA
ATTATTATTACGAATTTACCGGCATTATTAATTTTAGGTCGTGTTATACAAGGTGTATCA
GCAGCGTGTATTATGCCTTCTACATTGGCCATTATGAAAACTTATTATCAGGGTGCTGAA
CGTCAGCGTGCCTTAAGTTATTGGTCTATCGGTTCTTGGGGTGGCAGTGGTATCTGTTCA
CTCTTCGGTGGTGCAGTTGCGACAACTATGGGTTGGAGATGGATTTTCATCTTCTCAATT
ATCGTTGCCGTACTTTCAATGTTACTCATCAAAGGGACGCCTGAAACGAAATCAGAAATT
ACCAATACACATAAATTTGACGTTGCAGGGCTAATTGTTCTAGTAGTTATGTTGCTAAGT
TTAAACGTTGTCATTACTAAAGGTGCAGCACTTGGTTACACATCATTATGGTTCTTTGGT
TTGATTGCAATCGTAATTGTAGCATTCTTTATTTTCTTAAATGTTGAGAAAAAAGTAGAT
AATCCACTTATTGATTTTAAATTATTTGAAAATAAACCATATACAGGTGCAACGATTTCG
AACTTCTTATTAAACGGTGTTGCAGGTACATTAATTGTAGCGAATACATTCGTGCAACAA
GGTTTAGGTTATACAGCATTGCAGGCAGGATACTTATCAATTACTTATTTAATCATGGTG
TTATTGATGATTCGAGTTGGTGAAAAATTATTACAAAAAATGGGTTCTAAGCGACCAATG
TTATTAGGTACATTCATTGTGGTCATTGGTATTGCACTTATTTCATTAGTATTCTTACCA
GGCATATTTTATGTTATCAGTTGTGTCGTAGGATATTTATGTTTCGGACTAGGCTTAGGT
ATTTATGCAACACCTTCTACAGATACAGCTATTTCGAATGCACCGTTAGATAAAGTTGGC
GTTGCTTCAGGTATTTATAAAATGGCTTCATCACTTGGTGGCGCATTCGGTGTCGCAATT
AGTGGTGCTGTATATGCTGGTGCAGTTGCTGCAACGAGCATTCATACAGGTGCGATGATT
GCACTTTGGGTTAACGTATTAATGGGAATCATGGCATTTATCGCAATTTTATTCGCGATT
CCTAATGATGATAAACGTGTCAAAGATGCGAAATAATAACGATGACACGCCAAGTGTTTT
GATAATGATATAAATGAAAGTAAAGCAAATTAAATGAGGAAATGTATAGAGCAGTGCATA
TAGATAAATCTATGATTGGATTAACACTAATATAAATATAAATGAAAATGAAAAACCATC
CACTTAAATTTTTGATAAGTTAGGTGGATGGTTATTTATTGCGTTGTTCTAAAAATTTGG
ACATTTATATGGAAAGAACTATATATAATGTGAAGGTTATGGCAATTCGCTTCAATGAAG
GCGACGTGTAAAAGTGTATATTAAACGTTTCGGGGTCAGACTCCGAGAACAGTGTCCGTC
ATGCTTACCGCATACTAATGAAGCATTATTATATCAGTGTTTATAGCCGATTTAAGATAA
TAAATTTTGCTAAACAAAAAAGCCAACCCATGAATGTTGGATTGGCTTTTTACATGCATC
TGAATCTCTAATTTTAAAAAAATATGAATATAAATAAGACAGTAAAAATTAAATTTCAGT
TGTTGCAATTTCTTCATCTGTAGGTACATCATCGTTAAGGCCAACAAGTGCTTCAGAAAC
ATTTCGTGAATGATAACCGATACGTTCAAGAACACCAATCATATCGATATATAGTAATCC
GCCTTTTGTTGTACATTCACCACGATTAAGGCGTTTAATATGACCTTTGCGTAGTTTATG
TTCAATATTAAATGATTCTCTACTACGTTCTACAATTTCATCTTTTTTCGTTTTGTCATA
AACATCTAACATGTCGATGGCTTTATCAAATGACTCAGCAACATGGTTGAATAATTTATC
CATACCGCGTTGTGCATCTTCTGTAATGCGAATATCTTCATCATGTTGGCGTTTTAATTG
AGCGACATACTCTTCTGTTAGCTCTGCTACTTTTAAAATAGAGCGATTGACATCAAACAT
AACTGCTAAACGCTCAACGTCTGCCTTCGTAATGGCTTTTGTAGAAATTCTAACTAAATA
ATTTCGAATGCTATCATTGATTGTTTCAACAGCTTGATGCTTTTGTTCAAGCTTTTTGAT
CAATTTTTTATCGTCTTTTGTAATTTCGCGAATGTCTTCAAACATTGATAAGACAATCTG
ACCCACATTTTGTAATTCTTTTTGAGTTTCTTGTAATGCAACACCAGGTGCGTGATAAAC
AAGATCTTTGTTTAAGTGCTGAGGTTTATAGTCATCAGCAATATCTTTACCTGGGACAAG
CTTTGTAACAATCCATGCTAAACCTGCTACAAATGGTAATTGAATCAAAGTATTTGTTAT
GTTGAAGATACCATGTGATACTGCAATCGTCATCGCTGGTTTTAAGTGCCATAAATCTTG
TAACAAACTAATCAAATGAATCACAACTGGCAAGAAAATTGTGAAGATAATTACCCCGAT
TAAGTTAAAGATGACGTGTACAAGCGCCGCACGTTTTGCAGCGATTGAGCCGGCTAAACT
AGCTAAGATAGCTGTAATCGTGGTACCAATGTTATCGCCTAGTAACACAGGGATTGCTGC
GTTTAAGCTAATTAAATCTTGTTGATAAAATTCTTGTAAAATACCAATCGTCGCACTTGA
ACTTTGAACTAGTGCTGTTAACCCTGCGCCGACAATGACAGCGAGTATTGGATTTGTAGA
CATATCAAGCATTAATTGCTTAAATCCATCTAATGATGCTAAAGGTTTAACGGCATCACC
CATAAATTCTAGACCGAAGAATAGTGAACCGAAACCGAATAGTATGCGGCCAATGTTATT
GATTTTAGAGCGTTTAAAGAAAAAGATTAAGAATGCACCTAATGCTAAAATTGGCATTGC
ATATTCGCCTAAATCTATACCGATAATAAATGCAGTTACCGTTGTTCCGATATTAGCACC
CATTATCACTCCAATGGCTTGTTTCAATGTCATAAATCCAGCTGTTACCAGTCCGATTGT
GATAACTGTCGTACCTGAACTACTTTGTATTAAAATAGTTACAACGATACCTGCAATAAC
ACCTAATACTGGATTTGATGTAAATTTGTTTAAAATATCTCGTAGCCTGTCTCCTGCTGA
TGCTTGAAGCCCGTCTCCCATGATTTTTAAGCCGTAAAGGAAAATACCTAAACCACCTAA
AAAGGAGAAAATGACTTCTGTAACCGACATTTCCATTATTTCACCTCAAATAAGCTTTAT
ATTTAGATTATCGCTTATAATTGTAAATTTAATGTTAAGATTAGGTAAAATTATTTAACA
ATATATGTTATTTGTATATGACTTGTAAAATATCGTCACTTATTATGTAAATTTTCAGTG
TGAAATGGCAGGTTTGCAATCACTTGTTTAACAAAATGATGCAATCAATCATGTAATTAT
GTTTCATCAAAAAAATCATGAGAGTGGAACAACGAAATAATTTTTATGAAAACATCATTT
CTGTCCCAGTCTCATGATTTGAAATCACCAAATAAAAATCTATTAATGGTTTTCGTTATA
ACAATTTGTGTTCTTTTAATAATGACTCAATGTACGTACCTTTTATCTTTTTAAGGAATC
CTGCTAATGCGAGTTTTTGCATTTTCGAATCTTTAGTAATCTCACGCAAATCTTGGTGGT
CATTCAGTTCGTATATGGCATCCATTAAGACGCGAAGATCAAATGGACTATTGATGACTT
CTGGAATACCACGATCTATATTTAGTAATTGATAAACAGCTTCCATGGCAGTACGAACCG
AATATTCTGTTGTAAATACAGTGTCTCGCTCTGTTTCTGCAAAGTTACCAATAAATGCTA
AGTTCTGAGATTGATGCGGGACGACTAAAGGTCTGTCGCCGATAGCACGCGTCATGAAAT
AAGATGTGATATATGGCATATAAACAGGAATCGTATTAGATGCATGTTTTGCTAAGTCTT
CAATTTTGTCAGTTGATACACCTAAGTGATACAGCCATTCTTGGCATATTTCATTACCAC
TACATTCTGTAATTGGCTTTTTAATATAATCGCCGTTTACATCTGAATATAAGGCATAAA
TCCATGTAGATATTTCATTTTCAGGTTGGTCTTTAAACTGTTGCTGACGATTGATTGTAA
AACTCATTTGCCATGCAGAATCATTGATTGTAATAATACCGCCTGTAACTGTTTTGCCTG
CAAGTGGGTCACGTTTACAAATACTTTCTATTGTATCGATAATCTCTTTATTGTTTGTTG
TAGAAGTTGCTGAAACAAACCAACTTTTTTTAGGAATATTTTGGCAAAACTTATCAGGAT
TACCAAATTCAGGACTTTGTCGCGCTAAATTTTTCCATAGTGTCCAACTACCACCTAATT
CGTCAGTTGGTGGCGCTGGTGTATCATTATCACCATAAGTAGAGCTTTCTGTAATACTAC
CGTTTGTCACAAAGACAAGATCGTTTATAGTCAGTTTAATAGATTCTGCATTACCATTAC
GGTCAATTAATATTTCTCGGGCAATTTTTTGACTTGTCGTAACATCTATTTTAATATCTT
CGACTTTTACATCGTATTCAAATTGAACCCCATGCGATTTTAAATATTCAACCATAGGTA
ATACTAAAGATTCATATTGATTATATTTAGTGAATTTTAAAGCTGAAAAGTCTGCGAGAC
CACTAATATGATGAACGAATCGCATTAGATAGCGACGCATTTCCATTGCAGAATGCCACG
GTTCAAATGCAAACATCGTTTTCCAGTAAATCCAAAAGTTTGAATTAAAGAAGTCATCGG
AAAATACATCTGTTATTTTGACATCATCTAAATCTTCTTCATTCGTTAAGCATAAATCTA
AAATTTCTTTAATCGCCGTTTTAGTCAAAGTGAAGTCTCCGTCTGTGACTAAACGTTGAC
CCTGTTTCTCAATAACACGACAGCGAGAATAGTTAGGGTCTTCTTTGTTTAGCCAATAGA
ACTCATCTAATACAGACGCGTTATCGATTTCTAATGAAGGGATAGATCTGAATAAGTCCC
ACAAACATTCAAAGTGGTTCTCCATTTCACGACCACCGCGGACAACATAGCCTTTTAAAG
GCATATTTTCACCATCAAGACTACCACCTGCTTTAGGTAACTCTTCTAAAATATGAATCT
TCGAACCTTCCATTTGACCATCCCTTATTAAAAAACAAGCTGCAGCAAGTGAAGCTAGAC
CAGATCCGATTAAGTAAGCGGATTTGTTTTCTACATTTTCAGGTTTTTTAGGGCGCGCAA
ATGCTTCATAATTTCCATAACTGTAATACATATCCACCAAGTCCTTTCGTATTAGAATAC
ACTCAGACTATACCCCTTTGTGAATTGCAAATATTAGTATTTATATTGGTAAATTTGACG
AAATTAGATCATTTTTATATTTTTGATTTTTAAAATTTTATCACTCGAATGTTTTTGGAT
TCTGAGGTGCGGGACTTGGAATAATTATGTATTTTGAAAGAAGTTACTTAAACTAACGCC
TAGTAGAGTGATAATTCCGCCTATAATAGCAAGGGTTGTTGGTAGCTCGTCTAATAACAG
ATAAGATAATAATAAAGAAACGATAGGTGTTAAATAAAGAGACATTGTTGCATCAGAGAC
ACCAACTGACTTCACAATATAAGCAAGCAAAACGTATGGAATTATAGTAGGGAATATAGC
TAAATAAAGTACCGATACTATTGATGTAAAAGTGGCGCCGTGTATATCGTTGATGATTTC
AGGAATAAAAATAAGCATAAATGGTGAGCTTGCCATTATTGTATATAGTGTGAAAGCGAT
GAAGCCGTATTTTTCTATGTATTTTTTCTGGAAAGTAAAATACAAACTTTCACTAAAAGA
TGCAAGTAAAATAATAAAAACACCTAATACATTAATAGTTGTGTAATCATCTTTACTTAT
TGAAATAATGGATATTCCTATAAATGCGACGAGTGAACTTAACCAATTCCATTTTGAAAA
ATGCTCTTTTAAAAATATATAAGCTAAAGCACTAGAAAAAATAGGCGTTGTAGAGACTAG
AATTCCAGATATACCTGCACTAATCAAAGTTTCACCAAAATTTAAAGCTGTGTGATATAT
CACAAATCCACAAAATCCTAAAATAAAAATAACAGGGATATCTCTTAGTTCAGGGGTAGG
CAATTTCTTTATAATTACGAACGGCAAGAGAATTATTGTTGCTAAAATTAAACGAAATGC
CGACAATGATTCTGCACTAAAATCATTTAACGCAATCTTTATCATTGGAAATGCAGATCC
CCACAATATGATAGTAAATAAATATGATAGAAAAGTAGTGTCTCGAAGTTTATTCATTAA
TATCATCACTCCTTTAATTATGTGTTTCTATATTAAAAAATATGATTTAAAATGAGTACA
ACCAATTTTGAATGGATTTACCTATCCAATTTTAAAAGGGAGGGAGAAGATGGCTAAATA
TAAAGATATTGCTAGTGACATAAGAGATAAAATAATCACAGGGGATTGGTTTTATGGAAT
GAAAATACCTTCACATAGGCAGTTGGCGATACAGTACAACGTAAATAGAGTAACGATTAT
TAAAAGTATTGAGTTATTAGAAGCTGAAGGATTTATCTATACTAAAGTAGGTAGTGGAAC
ATATGTTAATGACTATTTGAATGAAGCACATATTACAAATAAGTGGTCTGAAATGATGTT
ATGGTCCTCTCAACAAAGAAGTCAGTATACGGTGCAATTAATTAATAAAATTGAGACAGA
TGATTCGTATATACATATAAGTAAAGGTGAATTGGGTATATCGTTAATGCCACATATTCA
ATTGAAAAAAGCCATGTCTAATACAGCCAGTCATATTGAAGACTTATCTTTTGGTTATAA
TAATGGCTATGGTTATATCAAGTTAAGAGATATTATCGTTGAACGAATGTCAAAGCAAGG
TATAAATGTAGGTAGAGAAAATGTAATGATCACTTCAGGCGCTTTACATGCCATTCAACT
TTTATCTATTGGGTTTTTAGGTCAAGATGCCATAATAATTTCGAATACACCATCATATAT
TCACTCTACAAATGTTTTTGAGCAATTGAATTTTAGACATATTGATGTTCCTTATAATCA
AATTAATGAAATTGATACCATCATTGATAGATTTATTAATTTTAAAAATAAAGCGATTTA
TATAGAACCTAGGTTTAATAACCCGACAGGTCGTTCTTTAACGAATGAGCAAAAGAAAAA
TATAATTACTTATAGCGAAAGACATAATATTCCTATCATTGAAGATGATATCTTTAGAGA
TATTTTCTTTAGCGATCCAACTCCTTCTATCAAAACTTATGATAAATTGGGAAAAGTTAT
ACATATAAGCAGTTTTTCAAAAACGATTGCACCAGCAATAAGAATAGGTTGGATTGTTGC
TTCTGAAAAAATAATAGAGCAATTGGCAGATGTAAGAATGCAAATTGACTATGGATCCAG
TATTTTGTCACAAATGGTTGTATATGAGATGTTGAAAAATAAGTCTTATGATAAACACTT
AGTAAAGTTAAGGTATGTTTTAAAAGATAAACGAGACTTTATGTTAAACATCCTCAATAA
TTTATTTAAGGATATAGCACATTGGGAGGTTCCAAGTGGAGGTTATTTTGTATGGTTAGT
CTTTAAAATAGATATAGATATTAAATATTTATTTTACGAATTGTTAAGTAAAGAAAAAAT
ATTAATCAATCCGGGTTACATTTATGGCAGTAAAGAAAAGAGTATAAGGCTATCTTTTGC
CTTTGAATCAAATGAAAATATTAAGCATGCGCTCTATAAAATTTATACATATGTGAAAAA
GGTTTAATTAAAACAATAATTCGAATCATTATGTGGCATGTTAAACAGCTAAATATAAGC
TATGCACATTTGACAAGCGGATACTCCTGACGCAATTATAGTATCATTACATATTGTTTA
ATCGTTTGGGGTAATGTAATTAAAAGGTAAAATAGGCAGAGTGTTATACATAAAATGTAA
AGAAAGAGGCGATAGAATGTCTAAAATCAGGTCTTTTACAATATTAAGTCTACTTATTTA
CTTAGCTATGATGTGCTATACAGTAGTGACCTATCCAAAATTACCAACCAAAGTGCCTAT
TCATTATAATTTAGCAGGGGATGCTGATAATTTTGCTGATAAATGGGTGCTGCTTTTGAT
TAATAGCGCATTTATAGTGATTTGGCTTATATTTTTCATTGCAGGTAGATACTATGAACG
ATTTGCCAAATGGTCACATTATAATCATACACCACGTGAAATTCGAGCGATTAAATTATT
TTTAAGTACGTTAAATTTAGAGATTATGAGCTATATGTCTATCTTCACAGTATTAGAAAT
TTGGCAAATACAACACCATCATCAATTCAATTTACTATGGTTTAATATGATATTTATCAT
TATCATTGGTTTGACGCTTGTCATATTTTGTTTACTTCCTACAATTCATAAAATGAGAGA
TTCTCAATAAAAATATAAACTCTCATGATGCAGTTTTGAAGCGAATTCCTGAGATTATTA
TAAATAATATCTAGTATTTATAATTAAAATGATATATTATTTATTATAGTTAAATATTGT
GTATATTTTGTGAACTTTTTGTAAAAATTCGATTGCCTGTCACATATAGGAGTGTTACAT
TTTAAATATGTGATCATCGCAAAATATAAGTTGAAATAGGTTGTAGATTAATCAGAATGA
TAAATATTTTATATAAAGAGAGGGAGTCATTATGACACTACTTACTGTAAATCCATTCGA
TAATGTCGGATTATCAGCCTTAGTTGCAGCAGTACCTATTATTTTATTTTTATTATGCTT
AACCGTTTTTAAAATGAAAGGCATTTATGCAGCATTGACAACTTTGGTTGTTACATTGAT
TGTGGCTTTATTTGTATTTGAATTACCAGCGCGTGTATCAGCAGGTGCGATTACAGAAGG
CGTTGTTGCCGGTATTTTCCCAATAGGATATATCGTTTTAATGGCAGTTTGGTTATATAA
AGTTTCTATTAAAACAGGACAATTTTCTATTATTCAAGATAGTATTGCAAGTATTTCAGT
GGACCAAAGAATCCAACTATTATTAATTGGATTTTGTTTCAACGCATTTTTAGAAGGTGC
AGCAGGATTTGGTGTGCCAATTGCGATTTGTGCAGTATTATTAATTCAACTTGGATTTGA
ACCATTAAAAGCAGCGATGTTATGTTTAATTGCTAATGGTGCGGCGGGTGCCTTTGGTGC
AATTGGTTTACCAGTTAGTATTATTGATACGTTTAACTTAAGTGGAGGCGTTACAACATT
AGATGTTGCGAGATACTCAGCATTAACACTTCCAATTTTAAACTTTATTATTCCATTTGT
TTTAGTATTCATTGTAGATGGTATGAAAGGTATTAAAGAAATTTTACCTGTCATTTTAAC
AGTGAGTGGTACATATACTGGATTACAATTATTATTAACAATATTCCATGGTCCAGAACT
AGCAGACATTATTCCATCACTAGCAACAATGGTGGTGTTAGCATTTGTTTGTCGTAAATT
TAAACCGAAAAACATTTTCAGATTGGAAGCGTCTGAACATAAAATTCAAAAACGAACGCC
TAAAGAAATTGTCTTTGCTTGGAGTCCGTTCGTAATTTTAACTGCCTTTGTATTAGTATG
GAGTGCACCATTCTTCAAAAAATTATTCCAACCTGGAGGTGCACTTGAAAGTTTAGTAAT
AAAATTGCCAATTCCAAATACTGTGAGTGATTTATCGCCTAAAGGAATTGCGTTGCGTCT
CGATTTAATTGGTGCAACTGGGACAGCGATTTTATTAACAGTAATTATTACAATTTTAAT
TACGAAGTTAAAATGGAAAAGTGCAGGTGCTTTATTGGTCGAAGCAATTAAAGAATTATG
GTTACCGATCCTTACAATTTCAGCTATCCTAGCTATTGCTAAAGTTATGACATACGGTGG
TTTGACTGTAGCAATTGGACAAGGTATTGCTAAAGCGGGAGCAATTTTCCCATTATTCTC
TCCAGTATTAGGTTGGATTGGTGTGTTTATGACTGGTTCAGTTGTAAATAACAATACTTT
ATTCGCACCTATTCAAGCGACAGTGGCACAACAAATTTCAACAAGCGGTTCATTACTTGT
GGCAGCTAACACTGCAGGTGGTGTAGCAGCGAAACTTATTTCACCACAATCAATTGCCAT
TGCGACTGCAGCTGTTAAAAAAGTTGGTGAAGAATCTGCATTATTAAAAATGACGTTAAA
ATACAGTATTATATTTGTTGCTTTTATTTGTGTTTGGACGTTTATACTAACGTTAATATT
CTAAATATAAATAATGTTGTCACTTGGATTCAAATGACATTTTAAATCTAATTATTCATG
AATCGAACTAGTACGAAATGCAATGAGCATCTTGTCTAGTTCGATTTTTTAATGCCTAAA
AATGTCATATATGTAATCAGAGTAGAAAGTGTTGAGGCGTTTCAGAAGTTGTTTAGAAAA
GTAAGTAAAATAAAAAATGCACTGAGCAACAAAAGATGTTGCTCGTGCATTTAGATGATT
CTTATCATTTCAAATAAGAATGTGTTAATCAACGTATATAAGTTAAAATTGGTTTGGATA
AAATGATATCTATCGTTGTGTATTGTTTGTTTTTATAGTTCGCGACGACGTCCAGCTAAT
AACGCTGCACCTAAGGCTAATGATAATCCACCAAATACAGTTGTACCGATGAATGGATTT
TCTTCACCAGTTTCTGGTAATGCTTGAGCTTTGTTAGCATCTGCATGGTTTGCTGGTTGC
TTCTTATCAACAACAAGTTCTTGACCAGGTTTGATCATGTTTTTATCAGCTAATTTGTTA
TCTGCAGCAATTTTGTCAGCAGTAGTGCCGTTTGCTTTTGCAATGTCATTTACTGTATCA
CCAGGTTTAACGACATGTACTCCGTTACCATCTTCTTTACCAGGTTTGTTGCCATCTTCT
TTGCCAGGCTTGTTGCCGTCTTCTTTACCAGGTTTTTTGTTGTCTTCTTTACCAGGTTTT
TTGTTGTCTTCTTTACCAGGCTTGTTGCCGTCTTCTTTGCCAGGCTTGTTGTTGTCTTCT
TTACCAGGCTTGTTGTTGTCTTCTTTGCCAGGCTTGTTATTGTCTTCTTTGCCAGGCTTG
TTATTGTCTTCCTCTTTTGGTGCTTGAGCATCGTTTAGCTTTTTAGCTTCTGCTAAAATT
TCTTTGCTCACTGAAGGATCGTCTTTAAGGCTTTGGATGAAGCCGTTACGTTGTTCTTCA
GTTAAGTTAGGTAAATGTAAAATTTCATAGAAAGCATTTTGTTGTTCTTTGTTGAATTTG
TTGTCAGCTTTTGGTGCTTGAGCATCATTTAGCTTTTTAGCTTCTGCTAAAAGGTTAGCG
CTTTGGCTTGGGTCATCTTTTAGGCTTTGGATGAAACCATTGCGTTGTTCTTCGTTTAAG
TTAGGTAAATGTAAGATTTCATAGAAAGCATTTTGTTGTTCTTTGTTGAATTTGTTATCC
GCTTTCGGTGCTTGAGATTCATTTAACTTTTTAGCTTCTGACAATAGGTTAGCACTTTGG
CTTGGGTCATCTTTTAAGCTTTGGATGAAACCATTGCGTTGTTCTTCGTTTAAGTTAGGC
ATATTCAAGATTTCATAGAAAGCATTTTGTTGTTCTTTGTTGAAATTGTTATCAGCTTTC
GGTGCTTGAGATTCGTTTAATTTTTTAGCTTCACCTAAAACGTTAGTGCTTTGGCTTGGG
TCGTCTTTAAGACTTTGAATGAAGCCGTTACGTTGCGCTTCGTTTAAGTTAGGCATGTTC
AAGATTTCATAGAAGGCGCTTTGTTGATCTTTGTTGAAGTTATTTTGTTGCGCATCAGCT
TTTGGAGCTTGAGAGTCATTAAGTTTTTGAGCTTCACCTAAAACGTTAGCACTTTGGCTT
GGATCATCTTTAAGGCTTTGGATAAAACCATTGCGTTGATCAGCATTTAAGTTAGGCATA
TTTAAGACTTGATAAAAAGCATTTTGTTGAGCTTCATCGTGTTGCGCAGCATTTGCAGCA
GGTGTTACGCCACCAGATATAAGTAATGTACCTAAAGTTACAGATGCAATACCTACACCT
AGTTTACGAATTGAATAAATGTTTTTCTTTTTCAAATTAATACCCCCTGTATGTATTTGT
AAAGTCATCATAATATAACGAATTATGTATTGCAATACTAAAATCTATATTTATAATTAA
ATTTAAAGGTAAGTTTTACAACTTATAAAATAAATATTTTGCTGAAAGATTTATTCAGGA
AGTAAAAGGCTTAAAACCGCAAAATCACGCTATTTCGATTAATAAAAACAGATAAAATAT
AGAGATATTTTTTATAATGAAAGCGGTTTAATACATATGAGTTAAAAAATATTTTTAAGA
ATAAAGTGGGGCTTTGAATGTGCTGAGGTTTAATTTCGGAAATGGTTTTAAGTGATATAG
AAAATAGAAAGTTGTTCATTATGTGCTGAGGTTTTATTAAAAAATAGAAAACACAAGTGC
ACTTTAGAATACAGCACACTTGCGTAATAGAGATATTATTCAAAAACAAGATGTAAATGA
TCTTTATCTGCTAATAATTGATTCACTTGAGCTAATAATTGTTCAGCATGGTCTTGCTGC
GCGTCATCCATATGAATTAAAATTTTTCTTTCATCTTCAGTTGAGCGTTCTTTTATTAGA
TAGCCTTGCTTTTTTAAATTATTGAGAGCTCTAACAGTTTGAGGGTATTTATGGTGGATT
GTTTCAATTAAATCTTTAAGAAGAACGATGTTTTTATTTTGAGAAGTGATAATAGCTAGA
ATTGTGAATTCTACAAAACTTAATGTTAGATGTTTTTTGATAATATTCTTGAAATACATT
GTATACATCATCAAGTTTAGAAATTCTTTACTATCTTTTGGTATCATCTGTGATTCACTT
TGATCTGCAAGGTTAAATTGTTTAATGATTTGATCAAACAATGTAACACGTTCTACAATT
TTCTCTCGTTGTTCTTCAGATATTGAAATGTAAGTATTACGCTCATCAATTTTACTTCGA
ACTTTACTAATATATGAATGTTTCACAAGTACTTTTATATGCTGTACTAAATCCGATTGT
TTATAACATAAATCTGAAACAATCTTCTTAAATGGAAGTGTGTTTTCTTGTTGATGAAAT
AAATAAGTCAGTAATATAAATTCTTTTATAGTCATATCGACTTCAGGCTTGACTTTTTTC
TTAAAACGAAACATATATGCTTCAATGATTATAAAATCTCTAATTTTGTCATGGTTATTA
TATTTCATTGTTTTATCTCCTTGTATATGCACTTTATTTTAATATAACACAATATAATAA
GAAAAATAATCCATAATTTACAATTAAAAATAATATGATATTTTTATTAAAATTTGTGTT
TTTGAATAAATGACATTATCAAACACTATATTTAAATAAGAAATAGTTATCGATATTTGA
AAAATCGAAGAATATTGATTGATATTATAGAATATGAGTCGGTGTTATTTGTATATAAAG
TATTAATATGTAATTAAGAAAGTCGACGCTTGTTAACAATAACAACAACTATATGTATAA
AAAAACCTCGCAACGGTTAGTTAACTGAATCATTTAGCTAACTTCGTTGTGAGGTCATTT
TGTTTTAATAATATCGTTATAACTTTTTCACGGTTAATAATAAGTATATGAAGAATGGGG
CACCAAAAGCAGCAATAAATACACCTGCTGGCACTTCTTTAGGCAAGAATAAGGTACGCC
CAATTAAGTCTGCAATAACAATTGATATGGCACCAATCATTGCTGACATTAGTAACTTTT
TAGCATAACTTCCGCGAACGATTGTTTTCGCGATATGTGGTGCGATTAAACCGACAAACC
CAATGTTACCTACTAAACTGATTGCCATAGATACGAGTATAGTAGAAGTGATTAATTGGA
TTAGTTTCATACGTTGTACATGTAAGCCTAAGCCAATCGCTACAGGGTCATCAAGTATAG
ATATTTTCATTTTTGGTATAACAAGAAATAACAACGGCACAACAGCTAAAATAACCATAC
CCAAAATGATTGTATCTTTAAACGTAGCACCGTAAAGACTTCCGACTAGCCATGTATAAG
CTTTGGCAGCAGATAATTGCTTCGTTGTAATGAGTAATCCTTGGACAAGCGCAATAAACA
ACGTTTGCATCGAAATACCGATGATTATGAGTGTTGTCGGGCGTATTTGTCCTTTCGTTT
GAAACACTAATAGTATCATCATTGCAACTGCGCCACCTAATACTGCAAATAGTGGAAGTA
AATGTATTGTTAAATGGCTGAAAAATGCAATAAAGACAACAGCACTTAAGCTAGCACCAC
CTGTGATACCGATAATATCAGGTGAGGCAATTGGATTTTTTAATACATTTTGCAACATTA
AACCACTCATTCCTAGTGCGGCACCTGCTAAAATCGCAAGTGTAATGCGAGGTAAGCGTA
ATACTTCTAAAGTGAATTGATCCATACTGTCATTTGGATTTATAAAGTACATCAGTACGC
GTTGTAATGGTATAAAGCTTGAACCAATCATCATACTTACCACTGAAACGATGGCTAAAA
AGATTAACGCGAAGATGAGATGGTAATTGTCTTTTTTATTAATCTTTTCGGTCATAAGCG
TTGACGTCCTTTCTTCATAATATAGATTAAGACAATAGCGCCAATGACAGCGGTAACGAC
ACCGATAGGCAACTCTAGTGGCTTAATTATTATACGAGCAACAATGTCTGAAATGATCAT
TAGGATTGCTCCAGCTAATGCAGTAAAAGGAATTAAATACTTATAGTTTGGTGGTAATAA
TCGTTTGCTAATATTCGGTACGATAAGACCCACAAAGACGATTGATCCAGCTACGGCTAC
CGAAATACCGGCTAACATACTGATGAGCATAATAATCATCCATTTGATTAATTTTATGTT
TTGACCGAGGCCGGTTGCAATGTCGTCACTTGTCATCAAGATGTTGATGTGTGCAGCCAT
GCTAAATGCAATTAAAATAAGTATCAATACAAGCGGAATAATCCATGGGATATCCCAAAT
ATTACGTAATGAAACGGAGCCACTTAACCAAAATAATAGGCCTTGTAAGTCTGTTTCGTT
CATAATAAGTATGCCTTGAGTAAAGGCTGTAAATAGCATCGCAATCGCAGCACCTGCCAA
AATGACACGGTGAGGTGAGAATAGTGTTTGTCTAAACATACCTAGTGCAACAACTAATAC
AGTAACAACAATAGCCCCCAAAAATGCAATAACTACAATCATTTTAAAAGATTGAATTTG
GATAAATGTAATACTAAAAATGACAAAAAATACTGCGCCTGCATTGACACCGAAAAGCCC
TGGTGAGGCTATTGGGTTTCGTGTAAGTGCTTGCATCAACAAACCTGAGACAGCAAGGGC
AGCACCAGTCAATAACGCAATGATTGTTCTCGACGCCCGTGCACCAGTGACAACATCATG
TAAATCGTTTTCACTATCAAAGTTGAATAACGCCTGTATCACCGTACCTGGTGACACAAG
CGTATTTCCAATCATTAAACTTAAGATAGCTACTATTGCAAGACATAAACCAGCAATAAC
GATTTGGTATTTTGGTTTAAGTAGCATCGTAAAACTCCTTAATTATTTTGATTGTTTTTC
AATATTTAACTTTTCATATAAATCGTCAATAAGTTTTAATGAAGATTTATATCCGCCAGC
TAAGTTCCAAGTGATTTCATCTAAATCATCAGATACTTGGTTGTTTTTAACTGCGTCTAA
ATTTTTCCACTCTTTACTTGAAGTCCATTCGCTTTCAGTCTTTTTAACTAATGCAGCATC
TTTCGCATTTGGATCTGATTTTACTACAAAAATATGATCAGCGTTCATTAATGGAATGCT
TTCTTTAGATGTAAGTTGGATAATATCTTTACCATTATCAACTTGTTTTTGTAAGTCTTT
ATTACGTTTGAATCCTAAATCATTTAAGATTTCACCAGCATATCCACCAGCATAAATTCT
TGTATGATCAGCACGGAAGTTAACAACTGAAGCTTTCAATGGCCATGCATCTTTATACTT
TGCTTTTGCATCTTTTTGGAATGCAGCTACTTTATCATCGTACTTTTTAAGTAAATCTTC
AGCTTCTTTTTCTTTCCCTAAAGCTTTCCCCATTAACTTAGTTGTATCTTTGAATTTGAA
AACTGTATCAGTAGAAACTGTTGGTGCGATTTTAGATAATTGATCGTAAACTTTTTCATT
TCTAACTTTTGACGCGACAATTAAGTCCGGTTTTAATTTAGAGATTTCCTCTAAGTTAGG
TGCAGGTTCTTGACCTACAATCTTAGTATCTTTTAAATCATTTTTTATGTATTCGAATTT
CGGTTTTTGTGTCCATGATTCTACAGCACCTACAGGTTTAACACCTAAAGATACAGCGAC
GTCAGTGGCACCTTGATATAGCGTAACAACACGCTTTGGTTTCCCTTTAATTTCAGTTGT
ACCCATTGCATGTTTAATTGAAGTTGTTTCCTTATCTTTGTTATCAGATGATTGTTTATT
TGAATTCCCACTACATCCTGCTAAAACAAGTAGGAAAGCAAGCGTAACAACAAGCATTTT
AATTACTTTATTCATTGACTAATTAGCCTCCTTCGTGATGTATGACAATGAGAATCATTA
TCATGATTTAGTATGAATTAAATTTTTTCCTAAGTCAATAAAATATTTATGATTTACATG
CAACTTATAATTATTTGACATATAAATGCATAAAAAATATAATCCTAATTACTTGATAGT
GAGAATCATTATCAATTAGGTAACACACAATATTATAGAATTTTAAATTTGAGGAGGAAG
CGCTTTTGATTGAAAAAAGTCAAGCATGTCACGATTCATTGTTAGATTCTGTAGGGCAAA
CACCTATGGTTCAACTTCATCAACTATTTCCGAAACATGAAGTGTTTGCAAAGTTAGAGT
ATATGAATCCTGGAGGCAGCATGAAAGATCGACCTGCCAAGTACATCATTGAACATGGTA
TTAAACATGGTTTAATCACTGAGAATACACATTTAATTGAAAGTACTTCTGGTAATTTAG
GCATTGCGTTGGCAATGATAGCTAAAATCAAGGGATTAAAACTCACGTGTGTTGTTGATC
CTAAAATATCACCAACAAATTTGAAAATTATTAAAAGTTATGGTGCCAATGTAGAAATGG
TTGAAGAACCTGATGCACATGGGGGTTATTTAATGACTCGTATTGCAAAGGTGCAAGAAC
TGTTAGCCACTATTGACGATGCATATTGGATTAATCAATATGCGAATGAGTTAAATTGGC
AATCCCATTATCATGGTGCAGGCACAGAGATTGTTGAAACAATTAAGCAACCTATAGATT
ATTTTGTCGCGCCAGTCAGCACGACAGGTAGCATTATGGGTATGAGTAGAAAAATAAAAG
AAGTGCATCCAAACGCACAAATTGTTGCTGTTGATGCGAAAGGGTCAGTCATTTTTGGTG
ACAAACCTATTAATAGAGAATTACCTGGTATCGGTGCTAGTCGTGTACCCGAAATATTGA
ATAGATCAGAAATTAATCAAGTGATCCATGTAGATGATTATCAATCTGCTTTGGGCTGTC
GAAAACTGATTGATTATGAAGGCATATTTGCCGGAGGTTCAACAGGTTCGATTATTGCAG
CGATTGAGCAGTTGATAACGTCAATTGAAGAAGGTGCAACAATTGTCACGATTTTACCAG
ATCGAGGCGATCGTTACTTAGATTTAGTTTATTCAGATACATGGTTAGAAAAAATGAAAT
CAAGACAAGGAGTTAAATCAGAATGAATAGAGAGATGTTGTATTTAAATAGATCAGATAT
TGAACAAGCGGGAGGTAATCATTCACAAGTTTATGTGGACGCATTAACAGAAGCATTAAC
AGCCCATGCGCACAATGATTTTGTACAACCGCTTAAGCCGTATTTAAGACAGGATCCTGA
AAATGGACACATCGCAGATCGAATTATTGCAATGCCAAGTCATATCGGTGGTGAACACGC
AATTTCAGGTATTAAGTGGATAGGTAGTAAGCACGACAATCCATCGAAACGTAATATGGA
GCGTGCAAGTGGCGTCATTATTTTGAATGATCCAGAAACGAATTATCCAATTGCAGTTAT
GGAAGCAAGTTTAATTAGTAGTATGCGTACTGCAGCAGTTTCAGTGATTGCAGCAAAGCA
TTTGGCTAAAAAAGGATTTAAAGACTTAACAATCATTGGATGCGGGCTAATCGGAGACAA
GCAATTACAAAGTATGTTAGAGCAATTCGATCATATTGAACGCGTGTTTGTTTACGATCA
ATTCTCTGAAGCATGTGCACGCTTTGTTGATAGATGGCAACAACAGCGTCCGGAAATTAA
TTTTATTGCGACAGAAAATGCTAAAGAAGCAGTATCAAATGGTGAAGTAGTCATTACATG
TACCGTAACGGATCAACCATACATTGAATATGATTGGTTACAAAAGGGTGCATTTATTAG
CAACATTTCTATCATGGATGTGCATAAAGAAGTCTTTATTAAAGCTGACAAAGTCGTAGT
AGATGACTGGTCACAATGTAATCGAGAAAAGAAAACTATTAACCAATTGGTGTTAGAAGG
TAAATTCAGCAAAGAAGCTCTTCATGCTGAACTAGGACAACTTGTGACAGGTGACATACC
AGGACGTGAAGACGATGATGAGATCATATTACTTAATCCGATGGGTATGGCTATCGAAGA
TATTTCAAGTGCTTATTTTATTTATCAACAGGCACAACAACAAAATATTGGGACAACATT
GAACCTATATTAAGAATGCGAGGTGTCTGAACATTGCAGAATCATACAGCAGTCAATACA
GCACAAGCGATAATATTAAGAGATTTAGTTGATGCATTATTATTTGAAGATATAGCCGGA
ATTGTATCGAATAGTGAGATTACTAAAGAAAACGGACAAACGCTTTTGATATACGAACGT
GAAACACAACAAATAAAGATACCTGTTTATTTTAGTGCTTTAAATATGTTTCGTTACGAA
AGTTCACAACCAATTACGATAGAGGGAAGGGTGTCTAAGCAACCTTTAACGGCAGCTGAA
TTTTGGCAAACAATTGCTAATATGAATTGTGATCTAAGTCATGAATGGGAAGTGGCTCGC
GTTGAAGAAGGACTGACTACTGCTGCCACACAGCTTGCTAAACAATTATCAGAATTAGAT
TTAGCGTCACATCCTTTTGTGATGTCAGAGCAGTTTGCAAGTTTAAAAGATCGTCCATTT
CATCCATTAGCTAAAGAAAAAAGAGGATTAAGAGAAGCGGATTATCAAGTGTATCAAGCT
GAATTAAATCAATCATTTCCTTTAATGGTTGCAGCAGTTAAAAAGACACATATGATTCAT
GGCGATACTGCAAATATCGATGAATTAGAAAATTTGACAGTACCTATAAAAGAACAAGCG
ACAGACATGTTAAATGATCAAGGGTTATCAATAGATGACTATGTACTATTTCCGGTACAT
CCTTGGCAATATCAGCATATTCTGCCGAACGTCTTTGCGAAAGAGATTAGTGAAAAGTTG
GTTGTACTATTACCGTTAAAATTTGGAGATTATCTGTCGTCTTCAAGTATGCGTTCATTA
ATTGATATTGGCGCACCGTATAACCATGTCAAAGTACCATTTGCAATGCAGTCATTAGGC
GCATTAAGGCTAACGCCTACGCGTTACATGAAAAACGGAGAACAAGCAGAACAATTATTA
CGTCAGCTTATAGAAAAAGATGAAGCACTAGCTAAGTATGTCATGGTTTGTGATGAAACA
GCTTGGTGGTCATATATGGGTCAAGATAATGATATTTTCAAAGATCAATTAGGTCATCTA
ACTGTTCAGCTAAGAAAGTATCCCGAAGTGCTAGCCAAAAATGATACGCAACAGCTAGTG
TCAATGGCAGCACTCGCGGCAAATGATCGCACTTTATATCAAATGATTTGTGGAAAAGAT
AATATTTCTAAAAATGATGTCATGACGTTATTTGAAGATATCGCGCAAGTCTTTTTAAAG
GTAACACTATCATTTATGCAATACGGCGCATTACCAGAGTTGCATGGTCAAAATATATTG
TTGTCATTTGAAGATGGACGTGTACAAAAATGCGTGTTACGTGATCATGATACTGTCAGA
ATTTATAAACCATGGCTAACAGCACATCAGCTTTCATTGCCGAAGTATGTCGTCAGAGAA
GATACACCTAATACGCTAATTAATGAGGATTTGGAAACATTCTTTGCTTATTTTCAAACA
TTAGCTGTATCGGTAAATCTATATGCCATTATTGATGCAATTCAAGATTTATTTGGTGTA
AGTGAGCATGAACTTATGTCGTTGTTAAAACAAATTTTAAAAAATGAAGTGGCAACTATT
TCCTGGGTTACAACTGATCAGCTAGCTGTCAGACACATTTTATTTGATAAACAGACGTGG
CCATTCAAACAAATTTTATTACCATTGCTATATCAACGTGATAGTGGTGGAGGTAGTATG
CCTTCAGGTTTAACTACCGTACCAAATCCAATGGTGACATATGATTAATCAGTCTATATG
GCGCAGTAACTTTCGCATTTTATGGCTCAGTCAGTTTATAGCGATTGCTGGACTGACAGT
ACTTGTGCCATTATTGCCAATTTATATGGCATCACTACAAAATCTATCAGTCGTAGAAAT
ACAGTTGTGGAGTGGTATAGCGATTGCTGCTCCAGCTGTAACGACGATGATAGCTTCGCC
GATATGGGGGAAGCTAGGTGATAAGATCAGCCGAAAATGGATGGTGTTAAGAGCGTTACT
TGGTTTGGCGGTATGCTTATTTTTAATGGCATTGTGTACGACACCATTACAGTTTGTACT
TGTGAGGTTATTGCAGGGACTATTTGGTGGTGTTGTTGATGCATCAAGTGCGTTTGCGAG
TGCAGAGGCGCCAGCTGAAGATCGTGGAAAGGTATTAGGAAGACTGCAAAGTTCAGTCAG
CGCAGGGTCTCTTGTGGGGCCATTAATTGGCGGTGTTACAGCTTCGATATTAGGTTTTAG
TGCGTTACTGATGAGTATTGCCGTTATTACTTTTATTGTCTGTATTTTCGGTGCATTAAA
ATTGATTGAAACGACACATATGCCAAAATCACAAACACCAAATATTAATAAAGGTATTCG
CCGTTCATTTCAATGTCTATTATGCACACAACAAACATGTCGATTTATTATCGTTGGCGT
TTTAGCAAACTTTGCTATGTATGGCATGCTAACTGCATTATCACCACTTGCTTCATCAGT
GAATCATACAGCGATAGATGACCGTAGTGTGATTGGATTTTTACAGTCCGCATTTTGGAC
GGCTTCGATATTAAGCGCGCCTTTATGGGGACGCTTTAATGATAAATCATATGTTAAATC
AGTATATATATTTGCCACGATTGCATGTGGTTGTAGTGCGATACTGCAAGGTTTAGCGAC
GAATATAGAGTTTTTAATGGCTGCAAGAATACTTCAAGGATTAACATATAGTGCATTGAT
TCAAAGTGTCATGTTTGTTGTCGTGAATGCGTGTCATCAACAACTTAAAGGCACATTTGT
TGGAACGACGAACAGTATGTTAGTTGTTGGTCAAATTATTGGCAGTCTTAGTGGCGCTGC
CATTACAAGTTATACTACACCAGCTACTACGTTTATCGTTATGGGCGTAGTATTTGCAGT
AAGTAGTTTATTTTTAATTTGTTCAACCATCACTAATCAAATCAACGATCACACATTAAT
GAAATTATGGGAGTTGAAACAAAAAAGTGCAAAATAAAGAATTAATACAACATGCAGCGT
ATGCGGCTATCGAACGCATTTTAAATGAATATTTTAGAGAAGAAAATTTATATCAAGTAC
CACCTCAAAATCATCAATGGTCTATACAATTATCAGAGCTCGAAACTTTAACGGGTGAAT
TTCGCTATTGGTCTGCGATGGGGCATCATATGTATCATCCAGAGGTATGGCTTATCGATG
GAAAAAGTAAAAAAATAACAACTTATAAAGAAGCAATTGCGCGTATTTTGCAACATATGG
CTCAAAGTGCAGATAATCAAACGGCAGTGCAACAACATATGGCGCAAATTATGTCTGACA
TCGATAATAGCATTCATCGCACGGCACGTTATTTGCAAAGTAACACAATAGACTACGTAG
AGGATCGTTATATCGTTTCAGAACAATCTTTATACTTAGGTCATCCATTTCATCCGACTC
CTAAGAGTGCAAGTGGGTTTTCAGAAGCAGATTTAGAGAAATATGCACCCGAATGTCATA
CATCATTCCAATTGCATTATTTAGCTGTGCATCAAGATGTTCTGCTCACGCGCTATGTAG
AAGGTAAAGAAGATCAGGTTGAGAAAGTGTTGTATCAATTAGCAGACATAGATATATCAG
AGATACCCAAAGATTTTATTTTATTACCAACACATCCTTATCAAATCAATGTGTTGCGAC
AGCATCCACAGTATATGCAATATAGTGAACAAGGTTTAATAAAAGACCTTGGCGTTTCCG
GTGATTCAGTGTACCCGACGTCTTCGGTTAGAACTGTATTTTCAAAAGCATTAAACATTT
ATTTAAAATTACCGATACACGTTAAAATCACTAATTTTATACGTACGAATGACCTTGAAC
AGATTGAACGGACAATTGATGCCGCGCAAGTTATCGCATCAGTCAAAGATGAGGTTGAAA
CACCCCATTTTAAATTGATGTTTGAAGAAGGATATCGTGCATTGTTACCGAATCCATTAG
GGCAAACAGTTGAACCTGAAATGGATTTATTAACAAATAGTGCCATGATTGTTCGTGAAG
GGATACCGAATTACCATGCTGATAAAGATATTCATGTATTGGCGTCATTATTTGAAACGA
TGCCTGATTCACCGATGTCTAAGTTATCACAAGTGATTGAGCAAAGTGGTTTAGCACCAG
AAGCATGGCTTGAATGTTATTTGAATCGTACATTATTGCCGATATTAAAGCTGTTTAGTA
ACACAGGCATTAGTCTAGAAGCACATGTACAAAATACATTAATTGAATTAAAAGATGGCA
TACCCGACGTATGCTTTGTCAGAGATCTTGAAGGCATTTGTCTATCTAGAACGATTGCTA
CTGAAAAACAGCTTGTGCCAAATGTTGTGGCAGCATCAAGCCCTGTTGTATATGCACATG
ATGAAGCATGGCATCGTCTTAAATATTACGTTGTAGTAAATCACTTAGGACATTTAGTAT
CAACTATTGGTAAAGCGACTAGAAATGAAGTTGTGTTATGGCAACTTGTAGCGCATCGTC
TTATGACTTGGAAAAAAGAATACGCGAATAACGCAGTATTTGTTGACTGTGTAGAAGATT
TATATCAAACGCCGACCATTGCGGCTAAAGCGAATTTGATGAGTAAATTGAATGATTGTG
GTGCAAACCCTATTTATACACATATACCAAATCCAATTTGTCATAACAAGGAGGTATCGT
ATTGTGAATCAAACAATTCTTAATCGTGTAAAGACTAGAGTGATGCACCAACTGGTATCA
TCACTTATTTATGAGAATATTGTTGTGTATAAAGCGTCATATCAAGACGGTGTCGGTCAT
TTTACAATAGAAGGACATGATTCAGAGTATCGTTTTACTGCTGAAAAGACACATAGCTTT
GATCGTATACGTATCACATCACCAATTGAGCGTGTCGTAGGAGATGAGGCAGATACAACA
ACAGACTATACACAATTATTGAGAGAGGTTGTATTTACATTTCCTAAAAATGATGAAAAG
CTAGAACAATTTATTGTCGAGTTATTACAGACAGAATTAAAAGATACGCAAAGTATGCAG
TATCGAGAATCAAACCCACCAGCAACACCTGAGACATTTAACGACTATGAATTTTATGCG
ATGGAAGGGCATCAGTATCATCCAAGTTACAAATCACGTTTAGGATTTACGTTGAGTGAT
AATTTGAAATTTGGTCCTGATTTTGTACCAAACGTTAAACTGCAGTGGTTAGCTATCGAC
AAAGATAAAGTAGAAACGACGGTATCAAGAAATGTTGTAGTTAACGAAATGTTACGTCAA
CAAGTTGGCGATAAGACTTATGAACATTTTGTACAGCAGATTGAAGCATCTGGCAAACAT
GTAAATGATGTTGAGATGATACCTGTACACCCATGGCAGTTTGAACATGTCATCCAAGTT
GATTTGGCTGAAGAAAGGCTTAATGGCACAGTACTATGGTTAGGGGAAAGTGATGAGCTA
TATCACCCTCAACAATCGATTCGTACGATGTCGCCAATAGACACGACAAAATATTATTTA
AAGGTACCAATAAGTATAACGAACACTTCAACGAAACGAGTGTTGGCGCCTCATACAATT
GAAAATGCAGCGCAAATTACGGATTGGTTAAAGCAGATACAGCAACAAGATATGTATTTA
AAAGATGAATTAAAGACAGTTTTTCTAGGGGAAGTCTTAGGACAGTCTTATTTAAATACA
CAACTTTCGCCTTATAAACAAACTCAAGTTTATGGTGCGTTAGGTGTTATATGGCGTGAA
AATATATATCATATGTTAATCGATGAAGAGGATGCGATACCATTTAATGCACTTTATGCA
AGTGATAAGGATGGTGTACCATTCATTGAAAATTGGATTAAACAATATGGTTCTGAAGCT
TGGACAAAGCAATTTTTAGCTGTAGCGATTCGTCCAATGATTCATATGCTTTATTATCAC
GGTATTGCCTTTGAATCGCATGCACAAAATATGATGCTCATTCATGAAAATGGTTGGCCT
ACACGTATTGCCTTAAAAGATTTCCATGATGGTGTTCGTTTTAAGCGTGAGCATTTAAGT
GAAGCTGCTTCACACCTGACATTAAAGCCAATGCCAGAAGCACATAAAAAAGTGAATAGT
AATTCATTTATTGAAACAGATGACGAACGTTTAGTACGCGACTTTTTACATGATGCATTT
TTCTTTATTAATATCGCCGAAATCATCTTATTTATTGAAAAGCAATATGGTATCGATGAG
GAGCTGCAATGGCAATGGGTTAAAGGCATCATCGAGGCGTATCAAGAAGCATTTCCAGAG
TTGAATAACTATCAACATTTCGATTTGTTTGAACCTACGATTCAAGTTGAAAAGTTAACG
ACACGTCGATTATTAAGTGACTCCGAGTTAAGAATTCATCATGTTACAAATCCATTAGGT
GTAGGAGGTATCAATGATGCAACAACTATCTCTGAAACATAGATTAAACAATGGTGATTC
AGTTTATGGCATTTTTAATTCTATACCGGACCCATTGATGATCGAGGTTATCGCAGCAAG
CGGGTATGACTTTGTTGTGATTGATACAGAACACGTGGCGATTAATGATGAGACACTAGC
GCATTTAATTCGTGCAGCTGAAGCAGCGCATATTATACCAATTGTACGTGTCACTGCAGT
GATAGATAGAGATATCATTAAAGTGTTGGATATGGGTGCGAGAGGTATTATTGTGCCACA
CGTTAAAGATCGTGAGACAGTTGAGCATATTGTGAAATTAAGTCGTTATTACCCGCAAGG
ATTAAGAAGTTTGAATGGTGGTCGCATGGCAAGATTTGGACGTACACCATTACTTGATGC
AATGGAGATGGCTAATGAGCATATTATGGTGATTGCCATGATAGAAGATGTTGAAGGGGT
TATGGCCATTGACGATATAGCACAAGTCGAAGGTTTAGACATGATAGTCGAAGGTGCCGC
AGATTTATCGCAGTCACTTGGCATACCATGGCAAACGCGTGATGATCAAGTAACATCACA
TGTTCAACATATTTTTGAAGTTGTGAATGCACATGGTAAACATTTTTGTGCATTACCACG
TGAAGATGAAGATATTGCAAAATGGCAGGCACAAGGTGTACAAACATTTATTTTAGGTGA
TGATCGCGGAAAAATATATCGCCATTTAAGTGCATCTCTAGCGACGTCTAAACAGAAAGG
GGATGAAGGCTAATGCGTATAGTTCAACCTGTTATTGAACAATTAAAAGCACAATCTCAT
CCAGTTTGTCATTATATCTATGATTTAGTCGGACTGGAACATCATTTGCAACATATTACA
TCGTCATTGCCGAGTAATTGTCAAATGTACTATGCAATGAAAGCAAATAGTGAACGAAAA
ATCCTAGATACAATTAGTCAGTATGTTGAAGGATTCGAAGTTGCATCTCAAGGTGAAATA
GCAAAAGGTCTTGCTTTTAAACCAGCAAATCATATTATTTTTGGTGGCCCTGGTAAGACA
GACGAGGAACTAAGATATGCAGTAAGTGAAGGTGTTCAGCGTATTCATGTTGAAAGTATG
CATGAATTACAACGGCTAAATGCCATCTTAGAAGATGAAGATAAGACACAACACATTTTA
TTGCGTGTTAATTTAGCAGGACCATTTCCCAATGCAACGTTGCATATGGCAGGACGCCCA
ACACAATTTGGTATTTCTGAAGACGAAGTTGATGATGTCATTGAAGCTGCGCTCGCAATG
CCAAAGATTCATCTAGATGGATTTCATTTTCATTCTATTTCTAACAATTTAGACTCGAAT
TTACATGTCGATGTAGTGAAACTTTATTTTAAAAAAGCAAAGGCATGGTCTGAAAAACAT
CGATTTCCACTCAAACATATCAATCTTGGTGGTGGCATAGGCGTTAACTATGCAGATTTA
ACTAACCAATTTGAATGGGATAATTTTGTAGAACGTTTTAAAACACTTATCGTTGAGCAA
GAAATGGAAGATGTGACATTGAACTTTGAATGTGGGCGCTTTATTGTGGCACATATTGGT
TACTATGTGACAGAAGTGCTAGACATTAAGAAAGTACATGGTGCTTGGTATGCCATATTA
AGAGGAGGTACGCAACAATTTAGACTGCCGGTATCTTGGCAACATAACCATCCTTTTGAC
ATTTATCGCTATAAGGACAATCCATATTCATTTGAAAAAGTTTCAATTTCGAGACAGGAC
ACAACGTTAGTCGGTCAATTATGTACACCGAAAGATGTCTTTGCTAGAGAAGTACAGATA
GACGCAATCAGTACAGGCGACGTTATTGTTTTCAAATATGCAGGTGCATACGGATGGTCT
ATTTCACATCACGATTTCTTAAGCCATCCACATCCTGAATTTATTTATTTAACGCAAACA
AAGGAGGATGAATAACTATTGAATCATATTCATGAACATTTAAAATTGGTACCAGTAGAT
AAGATTGATCTTCACGAAACATTCGAACCTTTAAGATTGGAAAAAACGAAAAGTAGTATT
GAAGCAGATGATTTTATACGTCATCCTATTTTAGTGACAGCGATGCAACATGGTAGATAT
ATGGTTATAGATGGTGTGCATCGGTATACAAGTTTGAAAGCGTTAGGATGTAAGAAAGTT
CCAGTGCAAGAAATCCATGAAACACAATATTCAATTAGTACATGGCAACATAAAGTTCCA
TTTGGTGTGTGGTGGGAAACGTTACAACAAGAACATCGCTTGCCATGGACTACTGAGACA
AGACAAGAAGCGCCATTTATTACAATGTGTCATGGTGATACAGAACAATATTTGTATACA
AAAGATTTAGGCGAAGCACATTTTCAAGTATGGGAAAAGGTTGTCGCAAGTTATAGTGGT
TGTTGTTCTGTAGAGAGAATTGCACAAGGTACATATCCTTGTCTTTCTCAACAAGATGTA
CTCATGAAGTATCAGCCATTGAGTTATAAGGAAATTGAAGCGGTTGTTCATAAAGGGGAA
ACTGTGCCAGCAGGTGTGACACGCTTTAATATTTCAGGACGATGTCTTAATCTTCAAGTA
CCACTGGCATTACTTAAACAAGATGATGATGTTGAACAACTGCGCAATTGGAAGCAGTTT
TTAGCAGATAAGTTTGCCAATATGAGATGCTATACTGAAAAAGTATACTTGGTGGAGCAA
TAGTTTTACTGTGATGTTGAGGGAAATATGATGATTTAGCGTATTGATAGCGAAAATATA
ATAAAACAATATAGTGTGGAGAACTTTTGATATTTTATAAATATTGAAGTTCTCCATTTT
TGTATTTTGCATATAAAAATTAAATAAAATAAGGTATATTAAGGTAAAGTATAAATTTTA
AATAAATGGGGAATGAGTATGAGCTCAATTATAGGAAAAATAGCAATTTGGATAGGCATC
GTAGCTCAAATATATTTTAGTGTCGTTTTTGTTAGGATGATATCTATTAATATTGCTGGA
GGATCTGATTACGAAACAATTTTTTTATTAGGATTAATATTGGCTCTTTTCACTGTTTTA
CCAACCATCTTTACTGCGATTTATATGGAAAGTTACTCTGTAATCGGAGGTGCACTTTTT
ATTGTTTATGCTATTATTGCACTGTGTTTATATAATTTCCTTTCGTCAATTTTATGGCTG
ATTGGTGGTATTTTGCTGATTTGGAATAAATACTCAAAAGATGAATCGACAGACGAAAAT
GAAAAAGTTGATATTGAAAGTACAGAGAATCAATTTGAATCTAAAGATAAAATCACTAAA
GAATAAAGAGAATATTTAAGGTAAAGTATAAATTTTAAATAAATGGGGAATAGACATGGA
AAAAAATGTAGAAAAATCATTCATAAAGATAGGTTTATATTTTCAAATAGCTTATATAGT
ACTCATGGCTATAACTTTATGTGGGTTTGTAATTTGCTATGGACTAATTTTCGGCCTTTT
CTATTTATTATCAGGTAGCAGAGCTGATTATTTAATAGTAACAATAGTTATATCGGCAAT
AATTTCTATATTTGTAATTATACTTTCAATCGTACCTGTCATCGTATTGGCATCTGACTT
ATTTAAAGAAAGGATTTCAAAAGGTGTCATATTAATTGTATTGGCTATTATCGCTTTAGT
ATTATGCAACTTTGTATCTGCAATACTCTGGTTTGTTTCAGCCATATCTATTTTAGGTAG
AAAAAAATTAGTAGCTGCAGCAGATACTACCACTATTCAAAAAAGTAAAGGGAACGCAAA
TCAAGCATCACATAAAGACACGTGTAAAAAGGAACTTGATAGTCAAGACATGATGGAACA
TCCTGAGGTTAAAAATCCCACGACTAAAAACCTTGAAGGATTTAACGAAGAAATACATAA
AGATGAAGCTACAACTAAAGTTGTCAGTGATAACACGGAACCGCCTATTGAATCAAAAGA
CCATGTCTCGAAAAAAGATTGATGACAAACTAATCGAGAGACTTAAAAAAATAATATTCA
ACATAAGAACTTTTAAAACGACATTTAAACGCATTGCCAATCACTAATGGTAGTGCGTTT
AACTATACCTTAAATATCTGAATATTTTGTTAAATGGAGCTACCTTTGTTGTACTATTCA
AATGAAGAGGAGTAAAATGTAATTAAAGGAAAGAAATTTGAGGAGTGATCTTTATGACAA
ACAACAAAGTAGCATTAGTAACTGGCGGAGCACAAGGGATTGGTTTTAAAATTGCAGAAC
GTTTAGTGGAAGATGGTTTCAAAGTAGCAGTTGTTGATTTCAATGAAGAAGGGGCAAAAG
CAGCTGCACTTAAATTATCAAGTGATGGTACAAAAGCTATTGCTATCAAAGCAGATGTAT
CAAACCGTGATGATGTATTTAACGCAGTAAGACAAACTGCCGCGCAATTTGGCGATTTCC
ATGTCATGGTTAACAATGCCGGCCTTGGACCAACAACACCAATCGATACAATTACTGAAG
AACAGTTTAAAACAGTATATGGCGTGAACGTTGCAGGTGTGCTATGGGGTATTCAAGCCG
CACATGAACAATTTAAAAAATTCAATCATGGCGGTAAAATTATCAATGCAACATCTCAAG
CAGGCGTTGAGGGTAACCCAGGCTTGTCTTTATATTGCAGTACAAAATTCGCAGTGCGAG
GTTTAACACAAGTAGCCGCACAAGATTTAGCGTCTGAAGGTATTACTGTGAATGCATTCG
CACCTGGTATCGTTCAAACACCAATGATGGAAAGTATCGCAGTGGCAACAGCCGAAGAAG
CAGGTAAACCTGAAGCATGGGGTTGGGAACAATTTACAAGTCAGATTGCTTTGGGCAGAG
TTTCTCAACCAGAAGATGTTTCAAATGTAGTGAGCTTCTTAGCTGGTAAAGACTCTGATT
ACATTACTGGACAAACAATTATTGTAGATGGTGGTATGAGATTCCGTTAATAATCATCCA
CTAATGATAAATAAATCCTTATTGTTAAGTTTAATCACTTAGCAGTAAGGATTTTTTAGT
GCACTTAGAAGGGAGTGTATTGGTAGAAAATTAATAAGCGAAGTTCTTAAGTGAGTTATG
ATGTCACAGTCTAATGCATCAGTTGAAAGCATTATTAGTATTAACACACCCAAGATATTA
TAAAACATCACAAAAACACCACTATCTAATTTATCTCAATAAAAATTCACAAAGTTATCT
CATTTTATTTTTATAAATAAAAAATATCGATAAAAAGCTTACAATACTTTATGTTTTTAT
GATATATTTTTAATGTATAAATGAGGTGGAAGATTTGGAAAGAGTTTTGATAACTGGTGG
GGCTGGTTTTATTGGGTCGCATTTAGTAGATGATTTACAACAAGATTATGATGTTTATGT
TCTAGATAACTATAGAACAGGTAAACGAGAAAATATTAAAAGTTTGGCTGACGATCATGT
GTTTGAATTAGATATTCGTGAATATGATGCAGTTGAACAAATCATGAAGACATATCAATT
TGATTATGTTATTCATTTAGCAGCATTAGTTAGTGTTGCTGAGTCGGTTGAGAAACCTAT
CTTATCTCAAGAAATAAACGTCGTAGCAACATTAAGATTGTTAGAAATCATTAAAAAATA
TAATAATCATATAAAACGTTTTATCTTTGCTTCGTCAGCAGCTGTTTATGGTGATCTTCC
TGATTTGCCTAAAAGTGATCAATCATTAATCTTACCATTATCACCATATGCAATAGATAA
ATATTACGGCGAACGGACGACATTAAATTATTGTTCGTTATATAACATACCAACAGCGGT
TGTTAAATTTTTTAATGTATTTGGGCCAAGACAGGATCCTAAGTCACAATATTCAGGTGT
GATTTCAAAGATGTTCGATTCATTTGAGCATAACAAGCCATTTACATTTTTTGGTGACGG
ACTGCAAACTAGAGATTTTGTATATGTATATGATGTTGTTCAATCTGTACGCTTAATTAT
GGAACACAAAGATGCAATTGGACATGGTTATAACATTGGTACAGGCACTTTTACTAATTT
ATTAGAGGTTTATCGTATTATTGGTGAATTATATGGAAAATCAGTCGAGCATGAATTTAA
AGAAGCACGAAAAGGAGATATTAAGCATTCTTATGCAGATATTTCTAACTTAAAGGCATT
AGGATTTGTTCCTAAATATACAGTAGAAACAGGTTTAAAGGATTACTTTAATTTTGAGGT
AGATAATATTGAAGAAGTTACAGCTAAAGAAGTGGAAATGTCGTGAAAATGACATTGAAG
CTGTCCATAATAATAAGGGTTATGCCTATCAAAGAAAATTAGACAAACTAGAAGAAGTGA
GAAAAAGCTATTACCCAATTAAACGTGCGATTGACTTAATTTTAAGCATTGTTTTATTAT
TTTTAACTTTACCGATTATGGTTATATTCGCCATTGCTATCGTCATAGATTCGCCAGGAA
ACCCTATTTATAGTCAGGTTAGAGTTGGGAAGATGGGTAAATTAATTAAAATATACAAAT
TACGTTCGATGTGCAAAAACGCAGAGAAAAACGGTGCGCAATGGGCTGATAAAGATGATG
ATCGTATAACAAATGTCGGGAAGTTTATTCGTAAAACACGCATTGATGAATTACCACAAC
TAATTAATGTTGTTAAAGGGGAAATGAGTTTTATTGGACCACGCCCGGAACGTCCGGAAT
TTGTAGAATTATTTAGTTCAGAAGTGATAGGTTTCGAGCAAAGATGTCTTGTTACACCAG
GGTTAACAGGACTTGCGCAAATTCAAGGTGGATATGACTTAACACCGCAACAAAAACTGA
AATATGACATGAAATATATACATAAAGGTAGTTTAATGATGGAACTATATATATCAATTA
GAACATTGATGGTTGTTATTACAGGGGAAGGCTCAAGGTAGTCTTAATTTACTTAATAAG
TTCAAATAAAAGTTATATTTTAAAGATTGTGACCAATTGTTACAGTATAACGAGGAATCC
CTTGAGACAGTATCAAATGGCATTAAGAAATATGTGCCATCATTGATTTGCATGGCTATA
AATACTATTCATCTGATGAGATAGCCATGTTAAGAAATTGAAAGTATAGCATTAAAGGGG
TTTGTAACAGTTGAAAATTATATATTGTATTACTAAAGCAGACAATGGTGGTGCACAAAC
ACATCTCATTCAACTCGCCAACCATTTTTGCGTACACAATGATGTTTATGTCATTGTAGG
CAATCATGGACCAATGATTGAACAACTAGATGCAAGAGTTAATGTAATTATTATCGAACA
TTTAGTAGGTCCAATTGACTTTAAACAAGATATTTTAGCTGTCAAAGTGTTAGCACAGTT
ATTCTCGAAAATTAAACCTGATGTTATCCATTTACATTCTTCCAAAGCTGGAACGGTCGG
ACGAATTGCGAAGTTCATTTCGAAATCGAAAGACACACGTATAGTTTTTACTGCACATGG
ATGGGCTTTTACAGAGGGTGTTAAACCAGCTAAAAAATTTCTATATTTAGTTATCGAAAA
ATTAATGTCACTTATTACAGATAGCATTATTTGTGTTTCAGATTTCGATAAACAGTTAGC
GTTAAAATATCGATTTAATCGATTGAAATTAACCACAATACATAATGGTATTGCAGATGT
TCCCGCTGTTAAGCAAACGCTAAAAAGCCAATCACATAACAATATTGGCGAAGTAGTTGG
AATGTTGCCTAATAAACAAGATTTACAGATTAATGCCCCGACAAAGCATCAATTTGTTAT
GATTGCAAGATTTGCTTATCCAAAATTGCCACAAAATCTAATCGCGGCAATAGAGATATT
GAAATTACATAACAGTAATCATGCGCATTTTACATTTATAGGCGATGGACCTACATTAAA
TGATTGTCAGCAACAAGTTGTACAAGCTGGGTTAGAAAATGATGTCACATTTTTGGGCAA
TGTCATTAATGCGAGTCATTTATTATCACAATACGATACGTTTATTTTAATAAGTAAGCA
TGAAGGTTTGCCAATTAGCATTATAGAAGCTATGGCTACAGGTTTGCCTGTTATAGCCAG
TCATGTTGGCGGTATTTCAGAATTAGTAGCTGATAATGGTATATGTATGATGAACAACCA
ACCCGAAACTATTGCTAAAGTCCTGGAAAAATATTTAATAGACAGTGATTACATCAAAAT
GAGTAATCAATCTAGAAAACGTTATTTAGAATGTTTTACTGAGGAGAAAATGATTAAAGA
AGTGGAAGACGTTTATAATGGAAAATCAACACAATAGTAAATTACTAACATTGTTACTTA
TCGGTTTAGCGGTTTTTATTCAGCAATCTTCGGTTATTGCCGGTGTGAATGTTTCTATAG
CTGACTTTATCACATTACTAATATTAGTTTATTTACTGTTTTTCGCTAACCATTTATTAA
AGGCAAATCATTTTTTACAGTTTTTCATTATTTTGTATACATATCGTATGATTATTACGC
TTTGTTTGCTATTTTTTGATGATTTGATATTTATTACGGTTAAGGAAGTTCTTGCATCTA
CAGTTAAATATGCATTTGTAGTCATTTATTTCTGTTTAGGGATGATCATCTTTAAGTTAG
GTAATAGCAAAAAAGTGATCGTTACCTCTTATATTATAAGCAGTGTGACTATAGGTCTAT
TTTGTATTATAGCTGGTTTGAACAAGTCCCCTTTACTAATGAAATTGTTATATTTTGATG
AAATACGTTCAAAAGGATTAATGAATGACCCTAACTATTTCGCGATGACACAGATTATTA
CATTGGTACTTGCTTACAAGTATATTCATAATTACATATTCAAGGTCCTTGCATGTGGTA
TTTTGCTATGGTCTTTAACTACAACGGGGTCTAAGACTGCGTTTATCATATTAATCGTCT
TAGCCATTTATTTCTTTATTAAAAAGTTATTTAGTAGAAATGCGGTAAGTGTTGTGAGTA
TGTCAGTGATTATGCTGATATTACTTTGTTTTACCTTTTATAATATCAACTACTATTTAT
TCCAATTAAGCGACCTTGATGCCTTACCGTCATTAGATCGAATGGCGTCTATTTTTGAAG
AGGGCTTTGCATCATTAAATGATAGTGGGTCTGAGCGAAGTGTTGTATGGATAAATGCCA
TTTCAGTAATTAAATATACACTAGGTTTTGGTGTCGGATTAGTGGATTATGTACATATTG
GCTCGCAAATTAATGGTATTTTACTTGTTGCCCATAATACATATTTGCAGATCTTTGCGG
AATGGGGCATTTTATTCGGTGCATTATTTATCATATTTATGCTTTATTTACTGTTTGAAT
TATTTAGATTTAACATTTCTGGGAAAAATGTAACAGCAATTGTTGTAATGTTGACGATGC
TGATTTACTTTTTAACAGTATCATTTAATAACTCAAGATATGTCGCTTTTATTTTAGGAA
TTATCGTCTTTATTGTTCAATATGAAAAGATGGAAAGGGATCGTAATGAAGAGTGATTCA
CTAAAAGAAAATATTATTTATCAAGGGCTATACCAATTGATTAGAACGATGACACCACTG
ATTACAATACCCATTATTTCACGTGCATTTGGTCCCAGTGGTGTGGGTATTGTTTCATTT
TCTTTCAATATCGTGCAATACTTTTTGATGATTGCAAGTGTTGGCGTTCAGTTATATTTT
AATAGAGTTATCGCGAAGTCCGTTAACGACAAACGGCAATTGTCACAGCAGTTTTGGGAT
ATCTTTGTCAGTAAATTATTTTTAGCGTTAACAGTTTTTGCGATGTATATGGTCGTAATT
ACTATATTTATTGATGATTACTATCTTATTTTCCTACTACAAGGAATCTATATTATAGGT
GCAGCACTCGATATTTCATGGTTTTATGCTGGAACTGAAAAGTTTAAAATTCCTAGCCTC
AGTAATATTGTTGCGTCTGGTATTGTATTAAGTGTAGTTGTTATTTTTGTCAAAGATCAA
TCAGATTTATCATTGTATGTATTTACTATTGCTATTGTGACGGTATTAAACCAATTACCT
TTGTTTATCTATTTAAAACGATACATTAGCTTTGTTTCGGTTAATTGGATACACGTCTGG
CAATTGTTTCGTTCGTCATTAGCATACTTATTACCAAATGGACAGCTCAACTTATATACT
AGTATTTCTTGCGTTGTTCTTGGTTTAGTAGGTACATACCAACAAGTTGGTATCTTTTCT
AACGCATTTAATATTTTAACGGTCGCAATCATAATGATTAATACATTTGATCTTGTAATG
ATTCCGCGTATTACCAAAATGTCTATCCAGCAATCACATAGTTTAACTAAAACGTTAGCT
AATAATATGAATATTCAATTGATATTAACAATACCTATGGTCTTTGGTTTAATTGCAATT
ATGCCATCATTTTATTTATGGTTCTTTGGTGAGGAATTCGCATCAACTGTCCCATTGATG
ACCATTTTAGCGATACTTGTATTAATCATTCCTTTAAATATGTTGATAAGCAGGCAATAT
TTATTAATAGTGAATAAAATAAGATTATATAATGCGTCAATTACTATTGGTGCAGTGATA
AACCTAGTATTATGTATTATTTTGATATATTTTTATGGAATTTACGGTGCTGCTATTGCG
CGTTTAATTACAGAGTTTTTCTTGCTCATTTGGCGATTTATTGATATTACTAAAATCAAT
GTGAAGTTGAATATTGTAAGTACGATTCAATGTGTCATTGCTGCTGTTATGATGTTTATT
GTGCTTGGTGTGGTCAATCATTATTTGCCCCCTACAATGTACGCTACGCTGCTATTAATT
GCGATTGGTATAGTAGTTTATCTTTTATTAATGATGACTATGAAAAATCAATACGTATGG
CAAATATTGAGGCATCTTCGACATAAAACAATTTAAGTACCGGTAATGCTATACTTTAGA
AAATTAAGATTAAGAAGAAAAGGCAATTTCTTATTGAAAAATGGAAGTTGTCTTTTTTAA
TTCTCTTTAAAAGCGGGAAACAAAAGCAGTTAAATGCCTTTTTGCATTCAATATTAAATA
TTATATCAATTTCGAATATTTAAATTTTATATAATTGGATATAACAAATAAATAATAATT
ATTGCAAAACACACCCGAAATTAATTATTATAAAAGTATATTCATAAAAGGAGGAATATA
CTTATGGCATTTAAATTACCAAATTTACCATATGCATATGATGCATTGGAACCATATATA
GATCAAAGAACAATGGAGTTTCATCACGACAAACATCACAATACGTACGTGACGAAATTA
AACGCAACAGTTGAAGGAACAGAGTTAGAGCATCAATCACTAGCGGATATGATTGCTAAC
TTAGACAAGGTACCGGAAGCGATGAGGATGTCAGTCCGTAATAATGGCGGTGGTCATTTT
AACCATTCATTATTCTGGGAAATACTATCACCTAATTCTGAAGAAAAAGGTGGCGTAATA
GATGACATCAAAGCGCAGTGGGGCACTTTAGATGAATTTAAAAATGAATTTGCAAATAAA
GCAACAACATTATTTGGATCAGGTTGGACTTGGTTAGTTGTTAATGATGGCAAATTAGAA
ATTGTGACAACGCCAAACCAAGATAATCCATTAACAGAAGGCAAAACACCAATCTTACTA
TTTGATGTTTGGGAGCATGCCTACTATCTGAAATATCAAAATAAACGTCCAGACTATATG
ACTGCATTTTGGAACATTGTTAACTGGAAAAAAGTTGATGAATTATACCAAGCAGCAAAA
TAATATAACTTAATATAATTGAGGTGGAGCATCTACAAGGTGTTCCACTTTTTTGTACTT
AATATCTTTACTTATTTGTTTTTGTGTAATGGGATAGCACGTAAAAGTGGAAAAATAATA
AGATAAATTTCAACTCGAAATACCTTATTATTGTTGACTATAACGATGACCTAAATATTA
TATACATTAGACAACACTATTAATTAATCAACATATTGACATTGAATAAATTGACAAAAT
AAGTAATTATTGTGAATCTAAAGTGAAATTTTTATAAAAAAATGTAATGATTCAAAAATT
TTGTTGCATTTCTTTTGTAATCGTATGATAATGTAAATGTAATCAAATTGTAATATAAGG
GGACAAGACAATGAAAAAATTAGCAACAGTAGGTTCTTTAATTGTAACAAGCACTTTAGT
ATTCTCAAGTATGCCTTTTCAAAATGCGCATGCCGACACAACTTCAATGAATGTGTCGAA
TAAACAAAGCCAAAATGTACAAAATCATCGTCCTTATGGCGGAGTAGTACCACAAGGAAT
GACGCAAGCACAATATACTGAATTAGAGAAAGCTTTACCCCAATTAAGCGCTGGCAGTAA
TATGCAAGACTATAATATGAAATTGTATGATGCGACGCAAAATATTGCTGATAAATACAA
TGTGATAATTACAACTAATGTAGGGGTATTTAAACCACATGCTGTTAGAGATATGAATGG
CCATGCGTTACCTTTAACAAAAGATGGCAATTTTTATCAAACGAATGTAGATGCAAATGG
TGTTAATCATGGTGGTAGTGAAATGGTGCAAAATAAAACAGGTCATATGAGTCAACAAGG
CCATATGAATCAGAACACACACATGAACCAACAGCCACACATGCAACAAGGTCATATGCA
ATCATCAAACCATCAAATGATGAGTCCAAAAGCAAATATGCATTCATCAAATCATCAAAT
GAACCAAAGTAACAAAAAAGTTTTACCAGCTGCTGGTGAAAGTATGACATCAAGTATTCT
TACTGCAAGTATTGCCGCACTACTATTAGTATCTGGGTTATTCTTAGCATTTAGACGACG
TTCAACAAATAAATAAACATAATACGATTAATAATAGAAAAATCGTGTGATTATCTGAGC
GAGCCTAGGACATAAATCAATGTCCTAGGCTCGCTAATGTTATATTGGCAGTAGTTGACT
GAATGAAATTGCGCTTGTAACAAGCTTTTCCATTTCTTACCAACTCCCTAAATAGTCATC
AAAAAATTTCTTATATTTTAATAATTTTTAATAATCCGATTGTCTTATACGTGTCAGTGT
TAATTCAGATATTTCCTGTGGAATATACCACTTATTAATCATAATTGGATAAGGTGTTTG
TGCGTACAGTGTTTCAATAATCAGCCAACAATGTGTATCACCATCAAACACGTGACTATG
ATTTTTGAAGTGGGGCGCTTTGGTAATAGACATTTTTAAATCTGATTGATATGCATTGCT
ATAAATCGTTTGCTCAACGAATGTCTTCATGTCGTCTTCGTTTTGTGTATTCACTTTAAA
TGTGTCAATGACATTTAACGGTATAAAGGTAAAGCAAAATGCATCAGCTTGCTTAGAATG
ATTGTCCTTTTTTTGATAATAGCGTTCCATTGCAATGACGGCAGAAGGATGGTTTGCAAA
CAAATGATTTGTATATTCACTTTCTAAATCAACACGATAATTAATTGATGACATAGATAC
GCGAGCTAGCAATATTTGATCAAGTGGATGCTTAAATTGATCCATACTTGAAGCGTGTTG
GGCATTTGTTTGTGGAATAACAAAGTGTCCCTTCCCTCTTGTACTCTCTACGATGCCATC
TTCGGCTAACAATTTTATAGCTTGGCGCAAAGTCATACGACTGACATCAAAGCGCGCACA
AAGTTCCTTTTCAGTAGGTAATGCATGGCCACTCGGATATTTTCCTATTTGAATTTCTTT
ATATAACGTATTATAAATCGTTAAAAATTTTGGTTGTGTTTGCGTCACGTAGACAACCTC
CATAAAGTTACTTAATCACTCTCATCATACAATAATTTTTACTCAAATTGGAAAAATTAT
AAAAATTAAATATAGATAGGCTTTGAAAATTAGTTTTATACAAGGTTAGTAGCTGTAACT
GTAAAATGTTCTTAATATTGTCAAAATGTAATGCTTGAAAGCGCTTTTAAAAAATATTAT
TATATACATGGTTAGACAAATAGACAAATCACTATACAAATATTGGGAGGAATATTTTAT
GAAATCAACACCACACATTAAACCAATGAATGACGTCGAAATTGCAGAAACGGTTCTATT
GCCAGGAGATCCGTTAAGAGCTAAGTTCATTGCAGAAACTTATTTGGATGATGTGGAACA
GTTCAATACAGTGCGAAACATGTTTGGTTTTACCGGAACATATAAAGGTAAAAAAGTTTC
TGTCATGGGTTCAGGTATGGGTATGCCATCTATTGGCATTTACTCTTATGAATTAATTCA
TACATTTGGTTGTAAAAAATTAATTCGCGTTGGCTCTTGTGGCGCGATGCAAGAAAACAT
TGATTTATATGATGTGATTATTGCACAAGGTGCCTCTACTGATTCAAATTACGTTCAACA
ATATCAATTACCAGGTCATTTTGCGCCAATTGCTTCTTATCAATTATTAGAAAAAGCAGT
TGAAACAGCACGTGACAAAGGTGTACGTCATCATGTAGGTAATGTGTTATCAAGTGATAT
TTTCTATAACGCGGATACAACAGCGAGTGAACGTTGGATGCGTATGGGTATTTTAGGTGT
AGAAATGGAATCAGCTGCATTATACATGAATGCAATTTACGCTGGTGTCGAAGCATTAGG
TGTGTTCACAGTGAGCGATCATTTAATTCATGAAACGTCAACAACACCTGAGGAAAGGGA
ACGTGCATTTACAGATATGATTGAAATTGCACTGTCATTGGTGTAGATGATTATGAATGT
TGAATATTCTAAAATAAAGAAAGCAGTACCTATTTTATTATTCTTATTTGTATTCAGTTT
GGTTATAGACAACTCATTTAAATTGATTTCTGTAGCCATTGCTGATGACTTAAACATATC
TGTAACGACAGTAAGTTGGCAAGCGACATTAGCCGGTTTAGTAATTGGTATTGGCGCTGT
AGTATACGCTTCATTATCTGATGCCATTAGTATACGCACACTATTTATTTATGGCGTGAT
ATTAATCATTATCGGATCAATTATTGGTTACATTTTCCAACATCAATTCCCATTACTTTT
AGTTGGACGTATTATTCAAACTGCCGGTTTAGCTGCTGCAGAGACATTATATGTGATATA
TGTTGCAAAGTATCTTTCTAAAGAGGACCAGAAGACTTACCTTGGCTTAAGTACGAGCAG
TTATTCCTTGTCATTAGTTATCGGTACATTATCAGGTGGATTTATTTCTACGTATTTACA
CTGGACAAATATGTTTTTAATTGCATTAATCGTAGTATTTACGTTGCCATTCCTATTTAA
ATTATTACCAAAAGAAAATAATACGAATAAAGCTCATTTAGATTTTGTTGGCTTAATTCT
AGTGGCAACTATTGCTACAACAGTCATGCTGTTTATTACGAACTTTAATTGGTTATATAT
GATTGGTGCCTTAATTGCGATTATCGTTTTTGCGCTATATATTAAAAATGCGCAACGTCC
ATTAGTAAATAAATCATTTTTCCAAAATAAACGTTATGCTTCATTTTTATTTATAGTATT
TGTAATGTATGCTATCCAATTGGGTTATATTTTTACGTTCCCATTCATAATGGAGCAAAT
TTATCATCTGCAACTAGACACAACATCACTGTTATTAGTACCGGGTTATATAGTAGCAGT
CATTGTTGGTGCACTAAGTGGTAAAATCGGCGAATATCTGAATTCAAAACAAGCGATTAT
CACAGCAATTATTTTAATAGCACTGAGCTTGATTTTACCTGCATTTGCAGTAGGTAATCA
CATTTCAATCTTCGTCATTTCTATGATATTCTTTGCAGGTAGCTTTGCTTTAATGTATGC
ACCTTTACTTAACGAAGCCATTAAAACAATAGATCTTAATATGACAGGTGTGGCTATTGG
TTTTTATAATTTAATTATTAATGTGGCGGTATCTGTAGGTATTGCGATTGCTGCGGCTCT
AATCGATTTTAAAGCATTAAATTTCCCAGGCAATGATGCATTAAGTTCACATTTCGGTAT
TATTTTAATTATTTTAGGTTTAATGAGTATTGTCGGATTAGTTTTATTCGTCAGCTTAAA
TCGTTGGACACAATCTGAAAAATAAATAGATATAAATTCGCGAGATATATTCGTATTTAT
AGTAAAATTAAATAAAGAGATTATATAACACGAGGAGTAGTAAGTATGAAATTTGAGAAA
TATATAGATCACACTTTATTGAAGCCTGAGTCAACACGTACGCAAATCGATCAAATCATC
GATGAAGCGAAAGCATACAATTTTAAATCTGTATGTGTGAATCCAACACATGTTAAATAT
GCAGCAGAGCGACTAGCTGATTCAGAGGTGCTCGTTTGTACGGTAATAGGATTCCCATTA
GGTGCGTCGACAACTGCAACGAAAGCATTTGAAACAGAAGATGCAATTCAAAATGGTGCA
GATGAAATTGACATGGTCATCAACATCGGCGCATTAAAAGATGGACGTTTTGATGATGTA
CAACAAGACATTGAAGCAGTGGTTAAAGCTGCGAAAGGTCACACAGTAAAAGTGATTATT
GAGACGGTATTGTTGGACCATGACGAAATTGTAAAAGCGAGTGAATTAACAAAAACGGCT
GGTGCGGACTTCGTTAAAACTTCAACAGGTTTTGCAGGTGGCGGTGCGACTGCAGAAGAC
GTTAAATTAATGAAAGATACAGTAGGTGCTGATGTAGAAGTAAAAGCATCAGGTGGCGTA
CGTAATTTAGAAGATTTCAATAAAATGGTTGAAGCAGGTGCGACACGTATTGGTGCGAGC
GCAGGTGTTCAAATTATGCAAGGTTTAGAAGCAGATTCAGATTACTAATATATATAAATT
TTGGGAGTGATAGCTATGACAAGACCATTTAATCGTGTACATTTAATCGTAATGGATTCA
GTAGGTATTGGTGAAGCGCCAGACGCAGCTGATTTTAAAGATGAAGGTTCACATACTTTA
AGACATACCTTAGAAGGTTTCGATCAAACTTTACCAAACCTTGAAAAGTTAGGTCTAGGG
AACATCGATAAATTACCAGTAGTAAATGCAGTTGAACAACCAGAAGCATACTATACTAAA
TTGAGTGAAGCTTCAGTTGGTAAAGATACAATGACTGGTCACTGGGAAATTATGGGATTA
AATATTATGCAACCTTTTAAAGTATACCCTAATGGATTCCCTGAAGAGTTAATTCAACAA
ATTGAAGAAATGACAGGTCGTAAAGTTGTTGCTAACAAACCGGCATCGGGTACGCAAATT
ATCGATGAGTGGGGCGAGCACCAAATGAAAACTGGTGACTTAATTGTTTATACAAGTGCA
GACCCAGTATTGCAAATTGCTGCACATGAAGACATTATCCCATTAGAAGAGTTATATGAT
ATTTGTGAAAAGGTTCGTGAGTTGACAAAAGACCCTAAATATTTAATTGGTCGTATTATC
GCACGTCCATATGTTGGTGAACCAGGAAACTTTACACGTACATCTAATCGACATGACTAT
GCGTTAAAACCTTTTGGTAAAACTGTCTTAGATCATTTGAAAGACGGTGGTTATGATGTT
ATTGCCATCGGTAAAATTAATGACATTTATGATGGTGAAGGTGTAACAGAAGCGGTTCGT
ACGAAGAGTAACATGGACGGTATGGATCAATTGATGAAAATTGTTAAGAAAGATTTCACA
GGTATTAGCTTCTTAAACTTAGTAGACTTTGATGCATTATACGGTCATCGTCGTGATAAA
CCAGGTTATGCACAAGCAATTAAAGATTTCGATGATCGCTTGCCAGAACTGTTTAGCAAC
TTAAAAGAAGACGATTTAGTAATTATTACAGCAGACCATGGTAATGACCCGACAGCGCCA
GGTACGGACCATACGAGAGAATATATCCCAGTAATTATGTACAGTCCGAAATTTAAAGGT
GGTCATGCACTAGAAAGTGATACTACATTCAGTTCTATCGGTGCAACTATAGCAGATAAT
TTCAACGTAACATTACCAGAGTTCGGTAAAAGTTATTTAAAGGAATTGAAATAGAATAAA
TTTAGATATTATAAAAACAGCAGTGAAGTTAACTATAACAATAGTTTTCTTCACTGCTGT
TTTTATTATAATAGAGAAACGTAAGACGGTAGGACTTCTTATTTAGGAGTATCCTGATTT
AATGTTAAACAATACGTTTTCGGATTGAACCGGAAATTAAATCGACAATTGCGACCATTA
GTACTAAACCGATTAATATAATACCTACACGGTCCCAAGAACGTGTTTGAATGGCAAATA
TGAGTGGTGTCCCGATACCACCAGCCCCAATTAGCCCCAGTATAGAAGCTGAACGTAAGT
TTAGTTCAAAGCGATAAAGTATGAGTGATAGAAAGGCAGGCATAATTTGTGGTATGACTG
CAAATACGAGTGTTTTAATCTTATTCGCACCACTGGCCTTTAATGATTCTACAGCACTGA
AATCTAGACCTTCAATATCTTCAGCTAAAAGTTTCCCAAGCATACCTACGGAATGGATAC
CTAAAGCTAATACACCTGAAAATGAACCTGGGCCAACAGCTTTGATAAATATAAGTGCCA
TTACAATTTCTGGGAAGACACGTATAACACTTAAAATAAATTTGCTAACACCTGAAACTG
GGCGTAGCTTTACCATATTATTTGCACCTAGAAATGCTAATGGAATACAGATAATTGCGG
CGATGAAAGTACCTACAACGGCTATCGCAAAGGTTTCAAGTAAACCACGTAATAAGTCTT
CGCCATCTGGTATATAGATATAGCTGATATCAGGATGGAATAATCCGCTGAATATGGATT
TTAAGATTTCTAATGATTTACTTTTAAGTTCTAAACTTGGTACACCTGCAAATGCCCAGA
TGATAATAGCTAAGACGACAATTGCAATAAGCCATCTTTTAATCAATTTTCGTTTGTGTG
CTTTTGTGTGAACATTATATTTTGCTATTTCCTGTGTCATGCGAGATGTGCCCTCACTTT
CGTACTGATGTAATCAATGACGACGACGATAACTAAAGTAAATAAAATAATCGTTGCTGT
TTTTGGATATTGAAATAAACCAAGTGTTTGATCATAAAACAATCCAATACCGCCAGCGCC
GACTAATCCAAGCACAGCTGAAGCACGTATATTTACTTCAAATGCATATAATACGTATGA
CATAAATGACGATATGGCTTGTGGTACAACACCGAAAACAATCCATTTTATTTTATTAGC
GCCAACAGCCGTCATTGCTTCCATTGGACCTGGATCTATCGTTTCCAATGATTCATATAA
TAATTTTCCAATAATACAGATAGTTAAAATAAACAGTGCTAATATCCCTGGAATTTGACC
GATTCCAAATACAGCCACAAAGATTGCTGCTAATAACAAATCTGGAATAGTACGAACTAT
ATTTAAAATAAAGCGCGAGGGTATTGAAATCCACTTTTGATGAACGATATTGCTAGCACA
TAATAACGCAATTGGTATTGAAACGATGCTACCTAATACTGTACTTACGATAGCCATTCG
AATGGTATCTAACATTGGCGTTGTAATTTGTTGTAAATACTCGAAATTAGGTGGAATCAT
TTGTTTGAATAGATCACCTATTTGAGGTATTCCTATCATTAAATCTCCAAAATTAAATCC
CGTATAAATGAAGCTCCAAATGATAAGCACAATGATTAACATGAAGGTAAAACTCGTTTT
TAAAGAAACCTTTTTCTTTAAAAGGGAGTCATACTTTGTAGGTATTTCTAAAGGCATGTT
AGTTCACTCCTAGCTTTTCATCTTCTTTAATTGTACGTCCATATATTTCACTAAATACGT
CATCTGTTGCTTCAGATGCAGGACCATCATAGACAACTTCACCATCACGTAAACCAATGA
TGCGTGTGCCATATTCTTTTGCCAAGTCAACAAAATGTAAATTAATTAAAATTGTGATGC
CTAATTCTTGGTTGATTTTTCTTAAATCATCCATAACCTGTTTCGTAGTTAATGGGTCTA
ATGAAGCAACTGGTTCATCTGCAAGAATAATTTCAGATTCTTGGCATAGCGCACGTTCAA
TAGATATACGTTGTTGTTGGCCACCTGATAATTCATCAGAGCGTTGATTATATTTATCTA
AGATATTGACGCGTTCTAGTGCATCCATTGCCTTAATTTTGTCTTCTTTTGGGAATAAAC
CTAATACCATTTTCCAAGTAGGGTGATAACCTACACGTCCACTTAGTACATTTCGTAATA
CACTTGACCGTTTAACTAAATTAAAATGTTGGAAAATCATACCTATATTTCGGCGCATTT
CTAATAATGCTTTACCATGGGCTTTAGTGATTGATTTACCTTGGATGAAAATTTCACCTG
ACGTGATATCATGCAAACGATTTACAGATCTTAATAACGTGGATTTCCCAGCACCAGATA
GTCCGACAATAACTGCAAATTCACCTTTTTCAATATTTAAGTTAATATTTTTCAAGCCTA
CATGACCGTTAGGATAGACTTTACTGACGTTTTTAAATTCGATTTGACTCATGTTTGACA
CCTTTCTTTAATAAAGAAAAGCCAAGGTAAACTGAAATATCATAGACATTGGGTTTCTGT
GTACAAATGGTTTCAAATGTACAGCGACACCTTTCTATATCTGTTTCAGTTTAGCGCCTA
GCTTTTCAATATTAATCTAGAATATATCTATTGAACGAAAGCTTTTAATACCAAATTCGC
TAATGATTCATTTGTTAAATAATGATTATTTCATATCTTTAACTAATTTTTCGTACTCTC
TTACAATGTCGAAATTTGAATCTTTCGTTTCTGTGTATCCTTCATGTGAATAAACTTCGC
TAATAATTTTGTGACCTTCTTTTGATTTAGCAATGTCTATAAAAGCTTTTTTCAATTTTT
CTTGAAAATCTTTATCCATATCTGGTCTTACAGAAATTGTGTCATTCGGAATAGCTTGTG
TTAATTTTAAAATTCGTGTGTCTTTAAATACATTTGGTTGGTCTTTTTTCACAGTATTAC
GTGCATCGTTAAATACAGCCGCAGCATCTACATCTCCATTTAATAATGAGATAACTGCTT
GGTCATGACCTTTAACATTCACAATTTTCATATCTTTAGTTGCATTAATACCTGCTTCGT
TTTTTAACATCGCAAGTGGGAATGTATATCCAGCAGTTGATGTTACATCTTGTAAGGCAA
TTTTCTTACCTTTTAAATCTTTCAAGCTTTTAATTTTTGAGTCTTTTTTAACAAGAATTT
CTGATTTATAACTATCTACAAGTTCTTTACTTGCTGAACCATCTTCTTTTACACCGAAAC
GTTGTGCTTGTAATAATAAATCAGCTGCTTTTTGATCATGTGCTAATGTGTATGCCGTTG
GTGGTAAGAAACCAACATCAACTTTTTTAGACTTCATAGCTTCAACAATTGTATTGTAGT
TAGTTGATACAGACACTTTAACTGGAATCCCTAATTCTTTAGATAGTAATTTTTCTAATG
GTTTTGCTTTAGCTTCTAATGTTCCAGCATTTTGCGAAGGTACAAATTGAACGGTTAATT
CTTTAGGTTTGTATCCTCCTGATTTAGAATCCGAATCATTACTAGCGTTCTTTTGATTAT
CTAAAGAACTTGAGTTTCCACATGCTGCTGCAAAAACAATGACTGCTAACATTAATACAA
ATAAACACTTAAAATTTTTCATTTGATAACTGTCCCCTTCACATTCTTAATCGTGTAATA
TGTATGCAATGAAATTACACTTATAGCGTACCACATTTAAATGTTAAAAAGTATTTTATA
AAAATGAATTTTAATAACTTTCTTTAAGAGTTTGATAAGATTTTGTAAATTTTTCGTTAA
ATTGCTCATATGCAACGAATTTTTATCCTATAATTCAAGAACAAATTTATTTTAAAAGGA
GCCTCACAAAATGAAAAAAATATATAAGTCATTAACTGTCTCTGCAATTGTTGCAACGGT
ATCATTAAGTGCTTTACCGCAATCTTTAGCTATAACGCATGAATCGCAACCTACAAAGCA
ACAGCGAACGGTATTATTCGATCGTTCTCATGGTCAAACAGCTGGTGCTGCAGATTGGGT
TAGTGATGGTGCATTTTCAGATTATGCGGATTCAATACAAAAACAAGGTTATGACGTTAA
AGCTATTGATGGTCATTCGAACATAACAGAAGCAAGTTTGAAAAGTTCCAAAATATTTGT
AATTCCTGAGGCTAACATTCCTTTCAAAGAATCAGAACAGGCAGCAATTGTTAAATATGT
GAAACAAGGTGGCAATGTTGTCTTTATTTCAGATCATTACAATGCTGACCGAAATTTAAA
TCGTATTGATTCATCGGAGGCAATGAATGGTTATCGACGTGGAGCATATGAAGATATGTC
GAAAGGTATGAATGCAGAAGAAAAAAGTTCTACTGCAATGCAAGGTGTGAAAAGTTCAGA
TTGGTTATCTACAAACTTTGGCGTCCGTTTTCGATATAATGCACTAGGTGATTTAAATAC
GAGCAATATTGTTTCTTCAAAAGAAAGTTTCGGTATTACTGAAGGTGTGAAATCTGTCTC
TATGCATGCCGGATCGACATTAGCAATTACTAATCCAGAGAAAGCAAAAGGTATTGTGTA
TACACCAGAACAATTGCCAGCGAAAAGTAAATGGTCACATGCTGTAGATCAAGGTATTTA
TAATGGGGGCGGTAAAGCAGAAGGCCCCTATGTAGCAATTTCTAAAGTTGGAAAAGGTAA
AGCAGCATTTATCGGTGATTCATCACTTGTGGAAGATAGTTCGCCCAAATATGTAAGAGA
AGATAATGGAGAAAAGAAGAAAACATATGATGGTTTTAAAGAACAAGACAACGGTAAGCT
ATTAAATAATATAACGGCTTGGATGTCTAAAGATAATGATGGGAAATCACTTAAGGCGAG
TAGCCTAACATTAGATACAAAGACTAAGTTGCTTGATTTTGAACGACCAGAGCGTTCAAC
TGAGCCTGAAAAAGAGCCATGGTCACAACCGCCGAGTGGTTATAAATGGTATGATCCAAC
AACATTTAAAGCAGGTAGTTATGGCAGCGAAAAAGGCGCAGATCCTCAGCCAAACACACC
AGATGATCATACACCACCAAATCAGAACGAAAAAGTAACATTTGATATCCCGCAAAATGT
TTCTGTAAATGAGCCATTTGAAATGACAATACATTTAAAAGGATTTGAAGCAAATCAAAC
ACTTGAAAATCTTAGAGTTGGTATTTACAAAGAAGGCGGACGTCAAATCGGACAATTTTC
AAGTAAAGATAACGATTATAACCCACCAGGTTACAGTACTTTGCCAACAGTTAAAGCAGA
TGAAAACGGAAATGTCACAATTAAGGTCAATGCTAAAGTACTTGAAAGTATGGAAGGTTC
AAAGATTCGTTTAAAACTCGGTGACAAAACCTTGATTACAACAGACTTCAAATAAATATA
TAATAGAAATAAGAAAGATGTTTGTGATTGAAGGAGTGAGTGAGGATGTCAAACATAGCA
TTTTATGTCGTGAGTGACGTACATGGTTATATTTTCCCAACAGATTTTACGAGTAGAAAT
CAATATCAACCTATGGGATTGTTACTAGCGAATCATGTTATAGAACAAGACAGAAGGCAG
TATGACCAAAGTTTTAAAATAGATAATGGTGATTTTTTGCAAGGGTCACCATTTTGTAAT
TACTTAATCGCGCATAGCGGCAGTAGCCAGCCTTTAGTTGATTTTTATAATCGAATGGCA
TTCGACTTTGGTACGCTTGGTAATCATGAATTTAATTATGGATTACCATACTTAAAAGAC
ACTTTACGCAGACTCAATTATCCAGTTTTGTGCGCTAATATATATGAAAATGATAGTACA
TTGACTGATAACGGTGTGAAGTATTTTCAGGTTGGAGATCAAACTGTTGGTGTGATAGGT
TTAACGACACAATTTATTCCCCATTGGGAACAACCAGAGCATATTCAGTCACTTACGTTT
CATAGTGCTTTTGAAATACTTCAACAATACTTACCTGAAATGAAGCGACATGCAGATATC
ATTGTGGTTTGTTACCATGGTGGATTTGAAAAGGATTTAGAAAGTGGTACGCCGACCGAA
GTATTAACGGGTGAAAATGAAGGATATGCCATGTTAGAAGCGTTTTCTAAAGATATAGAT
ATCTTTATTACGGGTCACCAACATCGACAAATTGCTGAAAGGTTTAAGCAAACGGCTGTG
ATTCAACCTGGTACGAGAGGTACAACTGTAGGCAGAGTAGTCTTGAGTACTGATGAATAT
GAAAATCTATCCGTTGAATCATGTGAATTACTTCCTGTTATAGATGATTCCACATTTACT
ATTGATGAAGATGACCAACATTTACGAAAGCAGTTAGAGGACTGGTTAGATTACGAAATT
ACTACATTGCCATATGATATGACGATTAATCATGCATTTGAGGCACGTGTGGCACCGCAT
CCTTTTACAAATTTTATGAATTACGCTTTATTAGAAAAAAGTGACGCAGATGTTGCCTGT
ACAGCTTTGTTTGATTCTGCTAGTGGTTTCAAGCAAGTCGTGACGATGCGAGATGTTATT
AACAATTACCCATTTCCAAATACATTTAAAGTTTTAGCTGTAAGTGGTGCCAAACTTAAA
GAAGCCATTGAACGATCAGCAGAATATTTTGACGTGAAAAATGATGAAGTTAGTGTGAGC
GCAGACTTCCTTGAACCCAAACCACAACACTTTAATTATGATATATATGGTGGCGTAAGT
TATACCATTCATGTTGGAAGACCAAAGGGACAACGTGTGAGCAATATGATGATTCAAGGT
CACGCAGTTGATTTAAAGCAGACATATACAATTTGTGTAAATAATTATCGTGCAGTAGGC
GGTGGTCAGTATGATATGTATATCGACGCGCCAGTTGTAAAAGATATTCAAGTTGAAGGC
GCACAATTACTTATTGATTTTTTATCAAATAATAATTTGATGCGCATCCCGCAAGTTGTT
GATTTTAAAGTTGAAAAGTGACGGATATATGTAAAACTTACTTGATTTTAATCGGGTAAG
TTTTTGTTTTTGTTTAAAGCGAGAAAGTATTATCTTTAGACGACGTGATTGAAATGTCAC
GTCCTGTCAAAATGAATAGTTTATTAAAGTTGTATTTTGATAGAAATTTACTGACACCAC
AAAAATTATTGAATTATTTAAAAGTTGATGAAACATTTTTGAATCATCTAGCAGGTATTA
ATTTAAAACTCTTTAAGGATTATGTTAATGAAAATAGAGAATATAATATAACGAATCTAT
ATAAATAAGGCACCAATATTTAAACCTCGAGCTGAAAAGATCATCATTTCAGTTCGAGGT
TTTTTATTTTATCCTCTTTGTATGGGTATTCTTTTACTTGAAATTTGTTTTCCTGTTTTT
TTATTGTAAATTTTTATTACATAGTATCCTAAGTTATATCCTGACATTTGTTCTCCAGTA
TTTTTAGTTTTTTAGTAGGAACATAATGGTATTTTTTTGCTGTTAGTGGAACATATTTTT
TAGTGTTTTGAATTTCGTTTCATCCATTTGTAAAACTGGATACTCTAATATCCGGTAATA
GCCGGTTAAATCGACATAGGATGTCACTAGCTATTCCAAAATTGTCTTTTGACGCTATAA
CGATTGTTGGGAATCTTAGCATGTCTAACGCAGAGAGACTTTCACATTTTATGAGTACTA
ATCCTGAAATTCGGCTTTGGGATATTTTACAAACAAACTTTAAAGCTAAAGCTCTTAAAG
AAAAAGTTTATATTGAATATGACAAAATAAAAGCAACTCTTTGGAATAGACGTAGTATGC
GCGTTGAATTTAATCCTAATAAGCTTTCGCATGATGAAGTGCTTTGGTTAAAACAAAATA
TCATCAGTTATTTGGACGATGTTAGTTTTACGAGATTAGATTTGGCTTTTGATTTTGAAT
TTGATTTAAATGACTATTATGCATTGTCAGATAAGTCGGTAAAGAAAACTATATTTTATG
GACGTAATGTAAAACCAGAAACAAAATATTTTGGTGTGCGTAATAGTGATAGGTTTATTC
GGATTTATAATAAAAACAAGAACGTAAAGATAATGCAGATGTTGAAATTGATTCAACATT
TCTATGGCGTGTGGAAATTGAATTAAAACGAGATATGGTTGATTGTTGGAAAGATTGTTT
TGATGATTTGCATATTTTAAAACCGAATTTAAAAATGATTGAAAATATACAAGAACGAGC
AATGCTTCATTTATTAACTCACGAAGAAGAGGAATGGGGAAATTTAGAAAGACGTACTAA
AAATAAATATAGAGATAAGTTGAAAAATATAGCGTCTATTGATTTGACAGATTTAATGAA
AATATCTTTAAGAGGAAATGAAAACCAATTGCAAAAACAAATCGACTTTTGGTTGAATTA
ATTATTATAACTAAAGAACTATGTTCACTTATGCTCATCTACTTAAAATAAGTATTTTTT
TGTTGGTTTTTAAAAGTAGTTGAAATGTTTATAATAATATTGAAAGATATTTCTGTTTTC
CTTTTGAATAATAAACTTAAAAGAGAATATAAAATAATGCTTATTAAAATTAGGGGTGGA
AATATGAAAAGAGATTTTTTTGAAAAGTGGTCGTTTATTTTAAATTTAATTTTATTTTGT
GCTTTTTTGTTTTTAGTGGTTCTGATGTTTTATAAGGATGTCGATTTGATTTATATTTTT
TGTACATTATTAATATCATTATTACCTTTGCTAAATATTATAAAAAGATATAAGAAAAAG
ACGGATAATTAATCCGTCTTTTTTTTATGAAAAGAATAGGCTGGGAAATAAATCAATCTT
CTATGATCTACGAAGTTATATTGGCAGTAATTGACTGAACGAAAATGCGCTTGTAATAAG
CTTTTTTCAATTCTAGTCAGGGGCCCCAACACAGAGAATTTCGAAAAGAAATTCTACAGG
CAATGCGAGTTGGGGCGGGGCCCCAACAAAGAGAAATTGGATTCCCAATTTCTACAGACA
ATGCAAGTTGGGGTGGGACGGCGAAATAAATTTTGCGAAAATATCATTTCTGTCCCACTC
CCCAGAAAAGGTTCTACCATTGTCAAAAAAATGCATCTCTACATGTTAGAGTAAATATTG
GTCAGCCAACCAAAATAATCAACACGAGGAGATGCTATTTAATGTCATCTGACACAAACA
GTTTAGCACATACGAAATGGAATTGTAAGTAACATATTGTCTTTGCACCTAAATACAGAA
GACAAGCGATATATGGAAAAATAAAAAAAGATATAGGGATTATATTACGTCAATTATATG
AAAGAAAAGGTGTAGAGATAATTGAAGCAGAGGTATGTAAAGATCATATCCATATGTTAG
TTAGTATACCACCCAAACTTGGGGTATCATCATTTGTTGGCTATTTAAAAGGAAAAGTAA
TTTAATGATATTTGATAGACATGCTAACTTAAAGTATAGATATGGAAATAGAAAGTTTTG
GTGTAAAGGATTTTATGTGGATACAGTAGGTAGAAATAAAAAAGTGATTGAAAATTATAT
TCGTAATCAATTACAAGAGGATATCGTTGCAGATGAAATTTCAATGGAAGAATATTTAGA
TCCTTTCACTGGAGAGAAAAATAAAAAAAGAAAGAAAAAAGAGTAAACCTTTAGGATTGC
TGGAATAGTAGTGCAGTTGGCTGACTTGTCAGTGCCCTTTTAGGGCTGGCCAGTAAGGAA
GGCTTATAGCCGCAGAACAAACCACCCGTTCACACGGGTGGTTTTTATTTGTAACATCTG
TTGATAGGTATCGACAAGGACCTTTTAATGTTGTGTTTTGTGCGATATAACAAGCTTTTT
AGGCTATTAAAGAATATTCAGAATTAAATATATAATTATGAATAAATTATGTCATTGAAA
AAATTATGATTATAAAATCATTCTAAAAACACCGAAATAACAATGATTTCATGAAAACAT
TTATTTTAAAATTTGATATTTGTTCAAATAATATTCGAAATTAAACTTTTTTGTATAGAA
TTTTCTTTATATCCTGAGAGACATGTACTATAATGTTTGTGAAATAATTCACAAAGTATA
AAGGAGTGGTTGTATATGTTAACTATACCTGAAAAAGAAAATCGTGGATCGAAAGAACAA
GAAGTGGCAATTATGATTGATGCTCTAGCTGACAAAGGGAAAAAAGCATTAGAAGCATTA
TCTAAAAAGTCACAAGAAGAAATTGATCATATTGTTCATCAAATGAGCTTAGCAGCTGTT
GATCAACATATGGTGCTAGCAAAATTAGCACATGAAGAAACTGGAAGAGGTATATACGAA
GATAAAGCGATTAAAAATTTATACGCTTCTGAATATATATGGAATTCAATAAAAGACAAT
AAGACAGTAGGGATTATTGGTGAAGATAAAGAAAAAGGATTAACGTATGTAGCGGAACCA
ATTGGTGTTATTTGTGGTGTTACGCCAACAACAAATCCTACGTCGACAACTATTTTTAAA
GCGATGATTGCAATTAAGACAGGAAATCCAATCATTTTTGCATTCCATCCAAGTGCACAA
GAATCGTCGAAGCGTGCAGCAGAAGTTGTATTAGAAGCGGCAATGAAGGCAGGTGCACCT
AAAGATATTATTCAGTGGATTGAAGTGCCTTCTATCGAAGCAACAAAACAATTAATGAAT
CACAAAGGTATTGCATTAGTTCTAGCAACAGGTGGTTCGGGCATGGTTAAGTCTGCATAT
TCAACTGGCAAACCGGCATTAGGTGTGGGACCAGGTAACGTGCCGTCTTACATTGAAAAA
ACAGCACACATTAAACGTGCAGTAAATGATATCATTGGTTCAAAAACATTTGATAATGGT
ATGATTTGTGCTTCTGAACAAGTTGTAGTCATTGATAAAGAAATTTATAAAGATGTTACT
AATGAATTTAAAGCACATCAAGCATACTTTGTTAAAAAAGATGAATTACAACGCTTAGAA
AATGCAATTATGAATGAACAAAAAACAGGTATTAAGCCTGATATTGTCGGTAAATCTGCA
GTTGAAATAGCTGAATTAGCAGGTATACCTGTCCCCGAAAATACAAAACTTATCATAGCC
GAAATTAGCGGTGTAGGTTCAGACTATCCGTTATCTCGTGAAAAATTATCTCCAGTATTA
GCCTTAGTAAAAGCCCAATCTACAAAACAAGCATTTCAAATTTGTGAAGACACACTACAT
TTTGGTGGATTAGGACACACAGCCGTTATCCATACAGAAGATGAAACATTACAAAAAGAT
TTTGGACTAAGAATGAAAGCTTGTCGTGTACTTGTAAATACACCATCAGCGGTTGGAGGT
ATTGGTGATATGTATAACGAATTGATTCCGTCTTTAACATTAGGTTGTGGTTCCTACGGT
AGAAACTCAATTTCACATAATGTTAGTGCGACAGATTTATTAAACATTAAAACGATTGCT
AAACGACGTAATAATACTCAAATTTTCAAGGTGCCTGCTCAAATTTATTTTGAAGAAAAT
GCAATCATGAGTCTAACAACAATGGACAAGATTGAAAAAGTGATGATTGTCTGTGACCCT
GGTATGGTAGAATTCGGTTATACAAAAACAGTTGAGAATGTATTAAGACAAAAAACGGAA
CAGCCTCAAATTAAAATATTTAGCGAAGTCGAACCGAACCCATCAACTAATACAGTATAT
AAAGGTCTGGAAATGATGGTTGATTTCCAACCGGATACAATCATTGCACTTGGTGGTGGT
TCAGCGATGGATGCTGCAAAAGCAATGTGGATGTTCTTTGAACACCCTGAGACATCATTC
TTCGGTGCTAAACAAAAGTTCCTAGACATCGGTAAACGTACTTATAAAATAGGCATGCCT
GAAAATGCGACGTTCATTTGTATCCCTACGACATCAGGTACAGGTTCAGAAGTAACACCA
TTTGCAGTTATCACAGATAGTGAAACAAATGTAAAATATCCGTTGGCTGATTTTGCTTTA
ACACCTGACGTTGCAATTATTGACCCTCAATTTGTGATGAGTGTGCCAAAAAGCGTTACA
GCAGATACAGGAATGGATGTACTAACGCATGCAATGGAATCATATGTATCTGTAATGGCT
TCAGACTACACAAGAGGTTTGAGTCTACAAGCGATTAAATTGACGTTCGAATATTTAAAA
TCATCTGTTGAAAAGGGTGATAAAGTTTCAAGAGAGAAAATGCATAACGCATCAACTTTG
GCTGGTATGGCATTTGCAAATGCATTCTTAGGCATTGCACACTCAATTGCGCATAAAATT
GGTGGCGAATATGGTATTCCGCATGGTAGAGCGAATGCGATATTACTACCGCATATTATC
CGTTATAATGCCAAAGACCCGCAAAAACATGCATTATTCCCTAAATATGAGTTCTTCAGA
GCAGATACAGATTATGCAGATATTGCCAAATTCTTAGGATTAAAAGGTAATACGACAGAA
GCACTCGTAGAATCATTAGCTAAAGCTGTCTACGAATTAGGTCAATCAGTCGGAATTGAA
ATGAATTTGAAATCACAAGGTGTGTCTGAAGAAGAATTAAATGAGTCAATTGATAGAATG
GCAGAGCTCGCATTTGAAGATCAATGTACAACTGCTAATCCTAAAGAAGCACTAATCAGT
GAAATCAAAGATATCATTCAAACATCATATGATTATAAGCAATAATCTATCTGATAATAA
TCATCTAACTCACCTGAAATTACAAAAGTAAAAAATGCCACATAAACTTTAAGTCGATAA
TCATTATACGGTTATCGGCTTTTATTTATTGCCAAATCTTCAGAGAGATACAAACTAGAC
AATCATTTTTTTAAATAAAGAAAATATTAAGATTGATACTCATTTCACAAACTATTACTA
CTTTAGAGTATAATTATTTTTAATTTCATATAAATAAAAAGGCGAAAATAATGCGGTTTA
AAAGTAATTAATTGTTCAAACGATATGTAATATGTAAATACTATATATATAATACCAATT
TTAATGAAAATTTTTAAGGGAGGTAAATAATGGAAAGTACATTAGAATTAACAAAAATTA
AAGAAGTATTACAAAAAAACTTGAAGATTTTAATTATTTTACCGCTATTATTTTTAATTA
TTAGCGCTATTGTTACATTTTTCGTCTTATCACCTAAATATCAAGCTAATACTCAAATTT
TAGTGAATCAAACTAAGGGTGACAATCCTCAGTTTATGGCGCAAGAGGTTCAAAGTAATA
TTCAACTTGTAAATACGTATAAAGAAATTGTTAAAAGTCCTAGAATTTTAGATGAGGTGT
CAAAGGACTTAAATGATAAGTATTCACCATCTAAATTGTCGAGTATGTTGACAATTACAA
ACCAAGAAAATACGCAACTTATCAACATCCAAGTTAAAAGTGGTCATAAACAAGATTCGG
AAAAAATTGCGAATAGCTTCGCTAAAGTTACAAGTAAACAAATTCCGAAGATTATGAGTG
TGGATAACGTATCAATTTTATCTAAAGCAGACGGTACAGCAGTTAAAGTCGCACCAAAAA
CTGTAGTGAATCTAATCGGTGCATTCTTTTTAGGATTAGTTGTCGCGCTTATATATATCT
TCTTCAAAGTAATTTTCGATAAGCGAATTAAAGATGAAGAAGATGTAGAGAAAGAATTAG
GATTGCCTGTATTGGGTTCAATTCAAAAATTTAATTAAGGATGGTTGCTACTTATGTCAA
AAAAGGAAAATACGACAACAACACTATTTGTATATGAAAAACCAAAATCAACAATTAGTG
AAAAGTTTCGAGGTATACGTTCAAACATCATGTTTTCAAAAGCAAATGGTGAAGTAAAGC
GCTTATTGGTTACTTCTGAAAAGCCTGGTGCAGGTAAAAGTACAGTTGTATCGAATGTAG
CGATTACTTATGCACAAGCAGGCTATAAGACATTAGTTATTGATGGCGATATGCGTAAGC
CAACACAAAACTATATTTTTAATGAGCAAAATAATAATGGACTATCAAGCTTAATCATTG
GTCGAACGACTATGTCAGAAGCAATTACGTCGACAGAAATTGAAAATTTAGATTTGCTAA
CAGCTGGCCCTGTACCTCCAAATCCATCTGAGTTAATTGGGTCTGAAAGGTTCAAAGAAT
TAGTTGATCTGTTTAATAAACGTTACGACATTATTATTGTCGATACACCGCCAGTTAATA
CTGTGACTGATGCACAACTATATGCGCGTGCTATTAAAGATAGTCTGTTAGTAATTGATA
GTGAAAAAAATGATAAAAATGAAGTTAAAAAAGCAAAAGCACTTATGGAAAAAGCAGGCA
GTAACATTCTAGGTGTCATTTTGAACAAGACAAAGGTCGATAAATCTTCTAGTTATTATC
ACTATTATGGAGATGAATAAGTATGATTGATATTCATAACCATATATTGCCTAATATCGA
TGACGGTCCGACAAATGAAACAGAGATGATGGATCTTTTAAAACAAGCGACAACACAAGG
TGTTACAGAAATCATTGTAACATCACATCACTTACATCCTCGATATACCACACCTATAGA
AAAAGTGAAATCATGTTTAAACCATATTGAAAGCTTAGAGGAAGTACAAGCACTAAATCT
AAAGTTTTATTATGGTCAGGAAATAAGAATTACCGATCAAATCCTTAATGATATTGATCG
AAAAGTTATTAACGGTATTAATGATTCACGCTATTTACTAATAGAATTTCCATCAAATGA
AGTTCCACACTATACTGATCAATTATTTTTCGAATTACAGAGTAAAGGCTTTGTACCGAT
TATTGCACATCCAGAGCGGAATAAAGCAATAAGTCAAAACCTTGACATACTATACGATTT
AATTAACAAAGGTGCTTTAAGTCAAGTGACAACGGCGTCATTAGCGGGTATTTCCGGTAA
AAAAATTAGAAAATTAGCAATTCAAATGATTGAAAACAATCTGACACATTTCATCGGTTC
AGATGCGCATAACACAGAAATCAGACCGTTCTTAATGAAAGACTTATTTAATGATAAGAA
ATTACGTGATTATTATGAAGATATGAACGGATTTATTAGTAATGCGAAGTTAGTTGTTGA
TGATAAAAAAATTCCTAAACGAATGCCACAACAAGATTATAAACAGAAAAGATGGTTTGG
GTTATAAACAGCAAATGAGGGGTTTTATGGCACATTTATCTGTGAAATTGCGGCTTTTAA
TACTAGCATTAATCGATTCACTGATAGTGACATTTTCAGTATTCGTAAGTTATTACATTT
TAGAACCGTATTTCAAAACATATTCTGTCAAATTATTAATATTGGCAGCTATATCACTAT
TCATATCGCATCATATTTCAGCATTTATTTTTAATATGTATCATCGAGCGTGGGAATATG
CCAGTGTGAGTGAATTGATTTTAATTGTTAAAGCTGTGACGACATCTATCGTTATTACGA
TGGTGGTCGTGACAATTGTTACAGGCAATAGACCGTTTTTTAGATTGTATTTAATTACTT
GGATGATGCACTTGATTTTAATAGGTGGCTCAAGGTTATTTTGGCGTATTTATCGGAAAT
ACCTTGGAGGTAAGTCATTTAATAAGAAGCCAACTTTAGTTGTTGGTGCTGGTCAAGCAG
GTTCAATGCTGATTAGACAAATGTTGAAAAGTGACGAAATGAAACTTGAACCGGTATTAG
CAGTCGATGATGACGAACATAAACGCAATATCACAATTACTGAGGGTGTAAAAGTCCAAG
GTAAAATTGCGGATATTCCAGAACTAGTGAGGAAATATAAGATTAAAAAAATCATCATTG
CAATTCCAACTATTGGTCAAGAGCGTTTGAAAGAAATTAATAATATTTGCCATATGGATG
GCGTTGAGTTATTGAAAATGCCAAATATAGAAGACGTCATGTCTGGTGAGTTAGAAGTGA
ACCAACTTAAAAAAGTTGAAGTAGAAGATTTACTAGGCAGAGATCCTGTTGAATTAGATA
TGGATATGATATCAAATGAATTGACGAATAAAACTATTTTAGTTACGGGTGCAGGTGGTT
CAATAGGATCAGAAATTTGTAGACAAGTTTGTAATTTCTATCCAGAACGTATTATTCTAC
TTGGCCATGGTGAAAACAGTATTTATTTAATCAATCGTGAATTGCGAAATCGCTTCGGAA
AAAAATGTTGATATCGTTCCTATTATAGCGGATGTGCAAAATAGAGCGCGTATGTTTGAA
ATTATGGAAACGTATAAACCATACGCAGTTTATCATGCAGCAGCACACAAGCACGTGCCG
TTAATGGAAGACAACCCTGAAGAAGCAGTACGTAATAATATTTTAGGTACGAAAAATACT
GCTGAAGCTGCTAAAAATGCAGAGGTAAAGAAATTCGTTATGATTTCTACGGATAAAGCC
GTTAATCCGCCTAATGTCATGGGAGCTTCAAAGCGAATTGCAGAAATGATTATTCAAAGT
TTAAATGATGAAACGCATCGAACAAATTTTGTTGCAGTGAGATTTGGTAATGTACTTGGA
TCGAGAGGATCTGTGATTCCACTTTTCAAAAGTCAAATTGAAGAAGGTGGGCCAGTTACT
GTGACACATCCTGAAATGACACGTTACTTTATGACAATTCCTGAAGCTTCTAGACTAGTT
TTGCAGGCAGGGGCATTAGCAGAAGGTGGCGAAGTATTTGTGCTAGATATGGGAGAACCA
GTGAAAATTGTAGATTTGGCACGTAATTTAATTAAGCTAAGTGGTAAAAAAGAAGACGAC
ATACGCATTACTTATACAGGGATTAGACCCGGCGAAAAAATGTTTGAAGAGCTTATGAAT
AAAGATGAGGTTCATCCTGAACAAGTATTTGAAAAAATTTATCGTGGCAAAGTACAACAT
ATGAAATGTAATGAAGTTGAAGCGATTATTCAAGACATCGTCAATGACTTTAGTAAAGAA
AAAATTATTAACTATGCCAATGGCAAAAAGGGAGATAATTATGTTCGATGACAAAATTTT
ATTAATTACTGGGGGCACAGGATCATTCGGTAATGCTGTTATGAAACAGTTTTTAGATTC
TAATATTAAAGAAATTCGTATTTTTTCACGCGATGAGAAAAAACAAGATGACATTCGAAA
AAAATATAATAATTCAAAATTAAAGTTCTACATTGGTGATGTGCGTGATAGTCAAAGTGT
AGAAACAGCAATGCGAGATGTTGATTACGTATTCCATGCAGCAGCTTTAAAACAAGTGCC
GTCATGTGAATTCTTTCCAGTTGAGGCAGTGAAGACAAATATTATTGGTACAGAAAATGT
CTTACAAAGTGCTATTCATCAAAATGTTAAAAAAGTCATATGTTTATCTACAGATAAGGC
AGCGTATCCTATTAATGCTATGGGTATTTCAAAAGCAATGATGGAAAAAGTATTCGTAGC
CAAATCAAGAAATATTCGTAGTGAACAAACGCTTATTTGTGGTACAAGATACGGTAATGT
GATGGCTTCAAGAGGATCAGTAATACCTTTGTTTATCGACAAAATCAAAGCTGGAGAACC
TTTAACGATTACAGATCCTGATATGACAAGATTTTTAATGAGCTTAGAAGATGCGGTAGA
ACTAGTTGTTCATGCATTTAAGCATGCAGAGACAGGAGATATTATGGTTCAAAAAGCACC
AAGCTCAACGGTAGGGGATCTTGCGACCGCATTATTAGAATTGTTTGAAGCTGATAATGC
AATTGAAATCATTGGTACGCGACATGGAGAGAAAAAAGCAGAAACATTGTTGACGAGAGA
AGAATACGCACAATGTGAAGATATGGGTGATTATTTTAGAGTGCCGGCAGACTCCAGAGA
TTTAAATTATAGTAATTATGTTGAAACCGGTAACGAAAAGATTACGCAATCTTATGAATA
TAACTCCGATAATACACATATTTTAACGGTGGAAGAGATAAAAGAAAAACTTTTAACACT
AGAATATGTTAGAAACGAATTGAATGATTATAAAGCTTCAATGAGATAGGAGAGATTGAC
GTTGAATATTGTAATTACAGGAGCAAAAGGTTTTGTAGGAAAAAACTTGAAAGCAGATTT
AACTTCAACGACAGATCATCATATTTTCGAAGTACATCGACAAACTAAAGAGGAAGAATT
AGAGTCAGCATTGTTGAAAGCAGACTTTGTCGTGCATTTAGCGGGTGTTAATCGACCTGA
ACATGACAAAGAATTCAGCTTAGGAAACGTGAGTTATTTAGATCATGTACTTGATATATT
AACTAGAAATACGAAAAAGCCAGCGATATTATTATCGTCTTCAATACAAGCAACACAAGA
TAATCCTTATGGTGAGAGTAAGTTGCAAGGGGAACAGCTATTAAGAGAGTATGCCGAAGA
GTATGGCAATACGGTTTATATTTATCGCTGGCCAAATTTATTCGGCAAGTGGTGTAAGCC
GAATTATAACTCAGTGATAGCAACATTTTGTTACAAAATTGCACGTAACGAAGAGATTCA
AGTTAATGATCGGAATGTTGAACTAACGCTAAACTACGTGGATGATATCGTCGCTGAAAT
AAAGCGTGCTATTGAAGGAACTCCAACGATTGAAAATGGTGTACCTACAGTACCAAACGT
ATTTAAAGTGACATTGGGAGAAATTGTAGATTTATTATACAAGTTCAAACAGTCACGTCT
CGATCGAACATTGCCGAAATTAGATAACTTGTTTGAAAAAGATTTGTATAGTACGTATTT
AAGCTATCTACCTAGTACAGACTTTAGTTATCCCTTACTTATGAATGTGGATGATAGGGG
TTCTTTTACAGAATTTATAAAAACACCGGATCGTGGTCAAGTTTCTGTAAATATTTCTAA
ACCAGGTATTACTAAAGGTAATCACTGGCATCATACTAAAAACGAAAAATTTCTAGTCGT
ATCAGGTAAAGGGGTAATTCGTTTTAGACATGTTAATGATGATGAAATCATTGAATATTA
TGTTTCTGGCGACAAATTAGAAGTTGTAGACATACCAGTAGGATACACACATAATATTGA
AAATTTAGGCGACACAGATATGGTAACTATTATGTGGGTGAATGAAATGTTTGATCCAAA
TCAGCCAGATACGTATTTCTTGGAGGTATAGCGCATGGAAAAACTGAAATTAATGACAAT
AGTTGGTACAAGGCCTGAAATCATTCGTTTATCATCAACGATTAAAGCATGTGATCAATA
TTTTAATCAGATATTAGTACACACTGGTCAAAATTATGATTATACATTGAATCAAATTTT
CTTTGATGATTTGGAATTAAGACAACCGGACCACTACTTAGAGGCAGTTGGAAGTAACCT
TGGAGAAACGATGGGGAATATTATTGCGAAGACATATGATGTTTTATTACGCGAACAACC
AGATGCACTTTTAATTCTTGGTGATACAAATAGTTGTTTAGCAGCAGTATCTGCTAAACG
ATTAAAGATTCCTGTGTTCCACATGGAAGCGGGTAATAGATGCTTTGATCAGAATGTACC
TGAAGAAATCAATCGTAAAATTGTTGACCATGTCAGTGATGTGAATCTACCTTATACGGA
ACATAGCAGACGTTATTTATTAGATGAAGGCCTCAATAAAGCGAATATCTTTGTGACAGG
ATCACCGATGACAGAAGTGATAGAAGCGCATCGAGATAAAATTAATCACAGTGACGTTTT
AAATAAACTAGGATTAGAACCGCAACAATACATTTTAGTATCTGCGCATAGAGAAGAGAA
TATCGATAATGAAAAGAATTTTAAATCATTAATGAATGCGATAAATGATATTGCCAAAAA
GTATAAAATGCCTGTGATTTATTCAACGCATCCAAGAAGTTGGAAGAAAATTGAAGAAAG
TAAATTTGAATTTGATCCATTAGTTAAACAGTTAAAGCCATTTGGTTTCTTTGATTATAA
TGCATTGCAAAAAGATGCATTTGTTGTGCTATCAGATAGTGGAACATTGTCAGAAGAGTC
GTCTATTTTGAAGTTCCCTGGTGTCCTTATTCGAACTTCCACAGAAAGACCGGAAGTACT
AGATAAAGGTACGGTTATTGTAGGTGGTATTACCTATAACAATCTAATCCAATCCGTTGA
ACTAGCAAGAGAGATGCAAAACAATAACGAACCGATGATTGATGCTATTGATTATAAAGA
CACTAACGTTTCGACAAAGGTAGTTAAAATTATTCAAAGCTATAAAGATATTATCAATCG
AAATACTTGGAGGAAATGACGATGAGGATAGCGATTGAAAAGATAATTGGTTTGCTGAAA
AACCAGTCCTCTAAAGAATCGAATGTTAAGATTCATCGCTTGGCGTATATTACAAACTCA
AAATTTGATGGCAATAACTATATAGATAGATGGTGTAAAATCAGGAATTCTCACATTGGT
GAATACAGTTATATTGGATTTGGTAGTGATTTTAATAATGTAGAAGTAGGAAGATATTGT
TCGATATCTTCGGATGTAAAAATTGGGTTAGGAAAACATCCTACACACTTTTTTAGCTCA
TCACCGATTTTTTATTCTAATAATAATCCATTTAACATAAAGCAAAAGTTTATAGACTTT
AATGACCAACCAAGCCGTACAACAATTAAAAATGATGTGTGGATTGGTGCAAATGTAATT
ATTATGGATGGTTTAACAATAAATACTGGTGCAGTCATAGCAGCCGGCTCAGTTGTTACT
AAAAATGTAGGAGCATATGAGGTTGTTGGTGGTGTTCCTGCAAAAGTGATTAAGAAGCGA
TTTGACAATAAAACAATTGAAAAACTTTTGGAAAGCAAGTGGTGGGAGAAAACGCCTGAC
AAACTAAAAGGATTTTCGGTTGAATATTTAAATAAAAAGGATACTTAATGATATGAGAAT
TTTAAATATTGTATCGAGTAATATTGTTCAAGACCCAAGGGTACTTAAACAAATAGAAAC
AATTAAAGGCGTTACGGATGATTATAAAATTGTTGGAATGAATAATTCACAAGCTACTAA
TAAGCGATTGGAAAATTTAGATTGTAATTATCGTTTGTTAGGTAGCAAGGTAGATCCAAA
AAATATTCTTTCTAAATTAATTAAGCGTATAAGATTTGCAACAGGTGTTATCCGAGAAAT
TAAAGCTTATAAACCTGACGTGATTCATGCAAATGATTTCGACGTATTATTAATGGTCTA
TTTAAGCAATTATAAAAAAGCTAATATTGTTTATGATGCGCATGAAATATATGCGAAAAA
TGCCTTTATTAATAAAGTTCCACTTATTTCAAAGTTTGTAGAAAGTATAGAAAAACACAT
AGTAAAACATCGTGTTAATGCCTTCGTAACAGTAAGTCATGCAGCAAAAGAATATTATCA
ATCTAAAGGATATAAGAAGGAAGCGAATGTTATTACGAATGCACCTATTTTAAATGATAG
CAGAGAATTTAAAGAAATCGAAAACTTTAAAGAAATTGTATATCAAGGTCAAATTGTAAT
GGACAGAGGATATGAAGAGTTTATTATTGCTTCATCAGCTTTTAAACAAAATGCTCCTTC
ATTCATAATTCGAGGGTTTGGTCCGCATGAAGAAGTGATAAAAGAACTGATTAGTTATAA
CCCGGAAAATATTAGGTTGGATAAACCAGTTGAAGTAAAAGAATTGGTTGATAAGTTAGC
AGAAAGTAATGTTGGTGTTGTCTTGACGAAACCAGTATCTATTAATTTTGAATATACAGT
ATCTAATAAAATTTTTGAATGTATACATGCTGGTTTACCAGTAATTTTATCTCCTGTCAA
AGAGCATATTTATCTCAATGAAAAATATAAATTTGGCATTGTTCTAAAGGAAGTTACGCC
GTTAGAAATTGAAAAGGCGGTTAGAAAATTAAGAGATAATCACGATTTGTTTAATCATTT
ACGTCAAAATGCAATTAAGGCGTCTAAAATTTTGAATTGGCAAATAGAGAGTGAACGGTT
AGTAGAATTATATAAATTTTAAAGAGAGGTAGACTATGAAATTTTTTGTACTTTGTGCAA
TTATCAGCATGAACATATTTATAGTAATCTCTACATTTACTAAAGAAGTATTAGGGTTCC
CTATAGAGCCGGTGTATTACTCAACCATGGTTGGTATAGCATTAATTACTACGGTGTTTG
CTATTTATAAGATAATTGTCACCCAAGAAATTCCGCGAGGGTTAATATTATTAATTGCTA
TATGTTTGCTTTATCTAGCTTTTTATTATTTTTCACCAGATAAGGAAGAGAAACTAGCTA
AAAATAATATTCTATTCTTTTTAACATGGGCAGTTCCAGCGGCAATTAGTGGTATTTATA
TTAAATATATAAACAAGGCTACGGTAGAAAGATTTTTTAAATTAGTATTTTTCATATTTT
CTGTTTCATTTATTTTTGTAATTTTAATACCAAAACTTACAGGTGAGATACCTAGCTATA
TCAATTTTGGACTTATGAACTATCAAAACGCTTCGTACCTTTCAGCATTTACTGCCGGAT
TAGGCATTTATTTCATTATGAAAGGTTCAGTTAAACATAAGTGGATATATGTTCTATTTA
CAATAATTGATATCCCTATTGTGTTTATACCAGGAGGGCGTGGAGGTGCTATTTTATTAA
TTCTTTACGGCTTATTTGCATTTATACTTATTACGTTTAAAAGAGGAATACCTATCGCAG
TAAAAAGCATTATGTATATTTTTGCATTAAGCATATCTAGTGTATTGATTTACTTTCTTT
TTACAAAAGGTTCGAATACTAGAACATTTTCATATCTACAAGGTGGAACACTTAATTTAG
AAGGTACTTCTGGAAGAGGACCGATTTATGAAAAAGGTATTTACTTTATTCAACAAAGTT
CGTTATTAGGCTATGGGCCATTTAACTATTATAAACTAATCGGAAATATACCACATAACA
TCATTATTGAGTTGATTCTATCATTTGGCTTATTAGGGTTTTTTATCATAATGATTTGCA
TTTTGCTACTAGTTTATAAAATGATTAGGAACTATGATCCAAACACTATAGATTTACTCG
TTATGTTTATAGCAATCTATCCAATCACATTATTAATGTTTAGTTCAAATTATTTAGTTG
TAAGTGAATTTTGGTTTGTGTTGTTCTATTTTATTACAAAAGGACGGCGTCATCATGGCT
AAGAAAGTTTTTATTATGGATAGCGTAAAGACAATAATTGGTACGTTGCTTATAGCTTTA
GGATTACAATTTTTAGCTTATCCAATTATTAATCAACGAGTAGGTAATGAAGCGTTCGGT
TCTATTTTAACGATTTATACAATAATAACAATCACGAGTGTTGTATTAGGCAATACGCTT
AACAATATACGATTGATTAATATGAATCTATACAAATCCAATCATTACTACTGGAAATTT
GCATCGATACTTTTAATCTCAATTCTGATTGAGAGTATAGCTTTAATTATTGTATTTCTT
TACTTTTTTAATTTGAACATCATCGATATTATCTTTTTAATTCTACTTAATATTTTAATG
TGTTTAAGGATTTATCTGAATGTATTTTTTAGGATGACTTTAAAATATAATCAGATTTTG
TATATTGCTCTTATTCAATTTTTAGGTTTGCTGATAGGACTATTTCTATATTATTTAACC
CAAAACTGGATTGTTTGTTTTATTACCAGTGAATTGTTTGCAACGATATATACATTGGTT
AAATTACGGGGATTAACTATAGGCGAGTATCAAAGTGAAGATAATAATGTGGTAAAAGAT
TATGTGATGCTACTGAGTACAAATAGCCTTAATAATTTGAATCTCTATTTAGATAGATTA
ATCTTATTACCAATTATAGGTGGAACAGCTGTAACTATATCATTTCTTTCAACATTTATT
GGGAAAATGTTAGCTACATTTCTATATCCGATTAATAATGTAGTACTTTCATATATTTCT
GTAAATGAAAGTGACAATATAAAGAAGCAATATTTGAAAACTAATCTAATTGCTATAGCT
GCCCTATGTTTAGTCATGATTATATGTTATCCAATTACAATAATTATTGTCTCTTTACTG
TATAACATTGATTCAAGTTTATATTCGAAGTTTATTATTTTAGGTAATATAGGTGTTTTA
TTCAATGCAGTGAGTATTATGATCCAAACTTTAAATACAAAACACGCATCAATAACATTA
CAAGCGAATTATATGACGCTTCACACGATTACATTTATATTCATAACTATTTTAATGACA
ATTGCGTTTGGTCTAAATGGATTCTTTTGGACAACGCTGTTCAGCAACATTATTAAGTAT
GTGATTTTAAATATTATAGGTTTAAAGTCTAAATTCATTAATAAAAAGGACGTCGATTAG
ATGAGTGAAAAAAAGATTTTGATTTTATGTCAGTATTTTTATCCGGAATATGTATCTTCT
GCGACGTTACCAACTCAATTGGCGGAAGATTTAATTGCGAATCACATTAATGTCGATGTC
ATGTGTGGATGGCCATATGAATATAGTAATCATAAACAGGTTTCTAAAACCGAGATGCAT
CGTGGTATTCGCATTCGACGTCTCAAGTATTCGAGGTTTAATAACAAAAGTAAGGTTGGA
AGGATCATCAATTTCTTTAGTTTATTTTCAAAATTCGTGATTAATATACCTAAAATGTTG
AAATATGATCAGATTCTTGTTTACTCTAATCCACCAATCTTGCCATTAATACCAGACGTT
TTACACAGACTGCTTAAGAAAAAATATTCTTTTGTGGTGTATGATATAGCACCTGATAAT
GCGATTAAGACAGGTGCAACTCGTCCAGGTAGCATGATTGATAAGCTGATGCGTTACATT
AATAGACATGTCTACAAGAATGCTGAAAATGTCATTGTCCTTGGTACGGAAATGAAAAAC
TACTTACTAAATCATCAAATTTCTAAAAATGCTGACAATATCCATGTGATTCCTAACTGG
TATGACATGCGTCAATTACAAGACAATCGTATCTATAATGACACATTTAAAGCTTACCGT
GAGCAATACGACAAAATTTTATTGTATAGCGGTAATATGGGGCAGTTACAGGATATGGAG
ACACTTATCTCATTTTTAAAATTAAATAAGGATCAGTCTCAAACGTTAACAATACTTTGT
GGTCATGGTAAGAAATTTGCAGATGTCAAAACGGCAATAGAAGACCATCGTATTGAAAAT
GTTAAAATGTTTGAGTTTTTAACAGGTACAGACTATGCTGACGTATTAAAAATTGCGGAT
GTATGTATTGCATCGCTGATTAAAGAAGGCGTCGGTTTAGGCGTGCCGAGCAAGAATTAT
GGCTATCTTGCAGCTAAGAAAGCGTTGGTACTCATCATGGATAAGCAATCTGATATCGTT
CAACATGTTGAACAATATGATGCGGGTATCCAAATTGATAATGGCGATGCACATGCCATT
TATAACTTCATCAACACTCACTCGAGTAAGGAATTGCACGAGATGGGTGAGCGCGCACAT
CAACTGTTTAAAGATAAATATACGAGAGAAATTAATACTATGAAGTATTACAATCTGTTG
AAGTGAGGAGATAATTATGAAGCGATTATTCGATGTAGTGAGTTCAATATATGGTTTAGT
AGTTTTAAGTCCGATTCTGTTAATTACAGCATTACTAATTAAAATGGAATCACCTGGACC
AGCCATTTTCAAACAAAAAAGACCGACGATTAATAATGAATTGTTTAATATTTATAAGTT
TAGATCAATGAAAATAGACACACCTAATGTTGCAACTGATTTAATGGATTCAACATCGTA
TATAACAAAGACAGGGAAGGTCATTCGTAAGACCTCTATTGATGAATTGCCACAATTATT
GAATGTTTTAAAAGGAGAAATGTCAATTGTAGGTCCTAGACCAGCGCTTTATAATCAATA
CGAATTAATCGAAAAACGTACAAAAGCGAACGTGCATACGATTAGACCAGGTGTGACAGG
ACTAGCTCAAGTGATGGGGAGAGATGATATCACTGATGATCAAAAAGTAGCGTATGATCA
TTATTACTTAACACATCAATCTATGATGCTTGATATGTATATCATATATAAAACAATTAA
AAATATCGTTACTTCAGAAGGTGTGCATCACTAATGAGAAAAAATATTTTAATTACAGGC
GTACATGGATATATCGGTAATGCTTTAAAAGATAAGCTTATTGAACAAGGACATCAAGTA
GATCAAATTAATGTTAGGAATCAATTATGGAAGTCGACCTCGTTCAAAGATTATGATGTT
TTAATTCATACAGCAGCTTTGGTTCACAACAATTCACCTCAAGCAAGGCTATCTGATTAT
ATGCAAGTGAATATGTTGCTGACGAAACAATTGGCACAAAAGGCTAAAGCTGAAGACGTT
AAACAATTTATTTTTATGAGTACTATGGCAGTTTATGGAAAAGAAGGTCATGTTGGTAAA
TCAGATCAAGTTGATACACAAACACCAATGAACCCTACGACCAACTATGGTATTTCCAAA
AAGTTCGCTGAACAAGCATTACAAGAATTGATTAGTGATTCGTTTAAAGTAGCAATTGTG
AGACCACCAATGATTTATGGTGCACATTGCCCAGGAAATTTCCAACGGTTAATGCAATTG
TCAAAGCGATTGCCAATCATTCCCAATATTAACAATCAGCGCAGTGCATTATATATTAAA
CATCTGACAGCATTTATTGATCAATTAATATCATTAGAAGTGACAGGTGTGTACCATCCT
CAAGATAGTTTTTACTTTGATACATCGTCAGTAATGTATGAAATACGTCGCCAATCACAT
CGTAAAACGGTATTGATCAACATGCCTTCAATGCTAAATAAGTATTTTAATAAGTTGTCG
GTCTTTAGAAAATTATTCGGCAATTTAATATACAGCAATACGTTATATGAAAATAATAAT
GCACTTGAAATTATTCCTGGAAAAATGTCACTTGTTATTGCGGACATCATGGATGAAACG
ACAACCAAAGATAAGGCATAAGTCATCTATTAAATAAAATCAACATACAAATCGTTTTAT
TTGGAGGTTATAGTATGAAGTTAACAGTAGTTGGCTTAGGTTATATTGGTTTACCAACAT
CAATTATGTTTGCAAAACATGGCGTCGATGTGCTTGGTGTTGATATTAATCAGCAAACGA
TTGATAAGTTACAAAGTGGTCAAATTAGTATTGAAGAACCTGGATTACAAGAGGTTTATG
AAGAGGTACTGTCATCGGGAAAATTGAAGGTATCTACAACGCCAGATGCATCTGATGTTT
TTATCATTGCCGTTCCGACGCCGAATAATGATGATCAGTACCGGTCATGTGACATTTCGC
TAGTTATGCGTGCATTAGATAGTATTTTATCATTTTTAGAAAAAGGAAATACCATTATTG
TAGAGTCGACAATTGCGCCTAAAACGATGGATGATTTTGTAAAACCAGTCATTGAAAATT
TAGGGTTTACAATAGGTGAAGATATTTATTTAGTGCATTGTCCAGAACGTGTACTGCCAG
GAAAAATTTTAGAAGAATTAGTTCATAACAATCGTATCATTGGCGGTGTGACTGAAGCTT
GTATTGAAGCGGGTAAACGTGTCTATCGCACATTCGTTCAGGGAGAAATGATTGAAACAG
ATGCACGTACTGCTGAAATGAGTAAGCTAATGGAAAACACATATAGAGACGTGAACATTG
CTTTAGCTAATGAATTAACAAAAATTTGCAATAACTTAAATATTAATGTATTAGATGTGA
TTGAAATGGCAAACAAACATCCGCGTGTTAACATCCATCAGCCTGGTCCAGGTGTAGGCG
GTCATTGTTTAGCTGTTGATCCGTACTTTATTATTGCTAAAGACCCTGAAAATGCAAAGT
TAATTCAAACTGGACGTGAAATTAATAATTCAATGCCGGCCTATGTTGTTGATACAACGA
AGCAAATCATCAAAGTGTTGAGCGGGAATAAAGTCACAGTATTTGGTTTAACTTATAAAG
GTGATGTTGATGATATAAGAGAATCACCAGCATTTGATATTTATGAGCTATTAAATCAAG
AACCAGACATAGAAGTATGTGCTTATGATCCACATGTTGAATTAGATTTTGTGGAACATG
ATATGTCACATGCTGTCAAAGACGCATCGCTAGTATTGATTTTAAGTGACCACTCAGAAT
TTAAAAATTTATCGGACAGTCATTTTGATAAAATGAAGCATAAAGTGATTTTTGATACAA
AAAATGTTGTGAAATCATCATTTGAAGATGTATCGTATTATAATTATGGCAATATATTTA
ATTTTATCGACAAATAAAATGTGTCAAACTAGGGCATACATGATTAAGGAAAGATAAGCT
GTCATGTGTTTGAACTTCAGAGAGGATAATGTTATGAAAAAAATTATGGTTATTTTCGGT
ACGAGACCCGAAGCAATAAAAATGGCACCATTAGTAAAAGAAATTGATCATAATGGGAAC
TTTGAAGCGAACATTGTGATTACAGCACAACATAGAGATATGTTAGATAGTGTGTTAAGT
ATATTTGATATTCAAGCTGATCATGATTTAAATATTATGCAAGATCAACAAACATTAGCA
GGCCTTACGGCGAATGCACTTGCTAAACTTGATAGCATCATTAATGAGGAACAACCGGAT
ATGATTTTAGTACATGGTGATACTACAACGACTTTTGTAGGAAGTTTGGCAGCATTTTAT
CATCAAATTCCGGTCGGACATGTAGAAGCTGGACTTCGAACACATCAGAAATACTCACCA
TTTCCTGAAGAGTTAAATCGAGTCATGGTAAGTAATATTGCTGAATTGAATTTTGCGCCA
ACAGTAATTGCAGCTAAAAATTTACTTTTTGAAAACAAAGACAAAGAGCGTATCTTTATT
ACTGGAAATACAGTTATTGACGCATTGTCAACAACAGTTCAAAATGATTTTGTTTCAACG
ATTATTAATAAACATAAAGGCAAGAAAGTTGTTTTACTAACAGCGCATCGTCGTGAAAAT
ATTGGGGAACCGATGCATCAGATTTTTAAAGCAGTAAGAGATTTGGCAGATGAATATAAA
GATGTTGTCTTCATTTATCCAATGCATCGTAATCCAAAGGTAAGAGCGATTGCCGAAAAA
TATTTATCTGGGAGAAATCGGATTGAATTAATTGAGCCATTAGATGCGATTGAGTTCCAT
AATTTTACAAATCAATCGTACCTCGTGCTGACAGATTCTGGTGGTATTCAAGAGGAGGCT
CCTACATTTGGAAAACCTGTGTTGGTATTAAGGAATCATACAGAGCGTCCCGAAGGCGTT
GAGGCGGGAACATCGAGAGTAATTGGCACAGATTATGACAATATTGTTCGAAATGTGAAA
CAATTGATTGAGGATGATGAAGCGTATCAACGTATGAGTCAAGCGAATAATCCATATGGT
GATGGACAAGCATCACGACGTATTTGTGAAGCAATAGAATATTATTTTGGATTGCGCACA
GACAAGCCGGATGAATTCGTACCTTTACGTCACAAATAATAAAAAACCCCTAATCATGAA
GTTGGTTTAGACAACCAGCGGTGACTAGGGGTTTTTAATATATTTATTTTTGATAGTGGT
AGCCAATATCATATTTGAATACTTTATTTGATAATATTGGACTTTGCTGTCCATCGTCAT
CACTTTTTAAACGTACATTTTTATGAGCTTCTTTAAATACATCGGAATTCAACCAATTAT
TAAAGCTATCTTCAGATTCCCAAATAGTTAAGATTTTAACTTCGTCTGTATCCTCGGTAT
TTAATGTTTTAGTGACAAACATTTGTTGGAAGCCTTCAATAGTTTCAATACCTTGTCTAT
TGTAAAAACGTTCAATCGTTTCTTCCGCACTGCCTTTTTGTAATTGTAATCTATTTTCTG
CCATAAACATGGGCAATCACTCCTCTATTTTATGATTTGATTTGGGTAATGTTTTTACAA
ATGTAAAGAGTACAGCGGTTTGTATGATAACCATTATGATTAATCCTACACGGACTGCAA
GAACATCCACCATATAAATTGAAAAACCTATTACAATGTATAAGCTAATTAAAATTTTAA
TTTTCTGTTGTAGCGTGTAGCCTCGATGTAAATAAAAGTTTTCTACATATTCTTTATAAA
TTTTTTGATTAATAAGCCAATTGTAAAAGCGATCTGAACTTCGAGCAAAACAAAAAACTG
CTACGAGTAAAAAAGGGGTCGTTGGCAGTAAAGGTAATACGGCACCTGCAATACCAAGCG
CTGTAAATATTAAGCCAATGACGATTAAAATAAGTCGCATTGAAAAAACTCCATTCTAGT
ACTAATGCGCATGTAATATTGTTTTAGTAATATAACTCATGCTAAATATAATGTGTATGA
TAAGTGCAATGACTCAGTAAAATGAAACGATGTTGAATTATCCTTGTCACATTAACGCAT
TTTAAGCGCGACTTTCATAACAACCAAACTATTTAATGAGAACTATTCTCAAGTATTATA
GTTATATTATGTGTTTTATTTTTGAAAAGTGCAATATGTTTTCGAAAATAAGATTATTTT
TATGTGCAAAAACGACGCAAAAGTTTTAAAAATGAGACTTCTGTGAGCTGATTATTTTAT
AAAATGTAAACGCTTACTATATAATGTGAATCATATCGTTTAAAAGCATTATTAAATATG
ATGCTAAGAGATTTATATTATAGCCAATAAACAAAGGAGAGATAATATGGCAGTAAACGT
TCGAGATTATATTGCAGAGAATTATGGTTTATTTATCAATGGGGAATTTGTTAAAGGTAG
CAGTGACGAAACAATCGAAGTGACTAATCCAGCAACTGGAGAAACACTATCACATATTAC
AAGAGCAAAAGATAAAGATGTCGATCATGCAGTCAAAGTGGCGCAAGAGGCATTTGAATC
ATGGTCATTAACTTCTAAATCAGAACGTGCACAAATGTTGCGTGATATTGGTGATAAATT
AATGGCACAAAAAGATAAAATTGCAATGATTGAAACATTAAATAATGGTAAACCGATTCG
TGAGACAACAGCAATTGATATTCCATTTGCTGCAAGACATTTCCATTATTTCGCAAGTGT
TATTGAAACAGAAGAAGGTACAGTGAATGATATCGATAAAGACACAATGAGTATCGTACG
ACATGAGCCGATTGGCGTCGTAGGTGCTGTTGTTGCTTGGAACTTCCCAATGCTATTAGC
TGCATGGAAGATTGCGCCAGCCATTGCTGCAGGTAATACAATTGTGATTCAACCTTCGTC
TTCAACACCATTAAGTTTATTGGAAGTTGCTAAAATTTTCCAAGAGGTATTACCTAAAGG
TGTTGTCAATATACTAACGGGTAAAGGTTCAGAATCAGGTAATGCAATTTTCAATCATGA
TGGTGTAGATAAATTATCATTTACGGGCTCAACTGATGTAGGTTATCAAGTTGCCGAAGC
TGCAGCAAAACATCTAGTACCCGCTACATTAGAGCTTGGTGGTAAAAGCGCCAATATCAT
ATTAGATGATGCTAATTTAGACCTTGCAGTTGAAGGTATTCAGTTAGGTATTTTATTCAA
CCAAGGTGAAGTATGTAGTGCAGGTTCTCGATTATTAGTTCATGAAAAAATTTATGATCA
ATTGGTGCCACGTTTACAAGAGGCATTTTCAAATATTAAAGTTGGAAATCCACAAGATGA
AGCTACACAAATGGGTAGTCAAACTGGTAAGGATCAATTAGATAAAATTCAATCATATAT
TGATGCAGCAAAAGAATCAGATGCACAAATTTTAGCAGGCGGTCATCGCTTAACTGAAAA
TGGATTAGATAAAGGGTTCTTCTTTGAGCCGACATTAATTGCTGTGCCAGACAATCATCA
CAAATTAGCACAAGAAGAAATATTTGGACCAGTGTTAACAGTGATTAAAGTGAAGGACGA
TCAAGAAGCAATTGATATAGCTAATGATTCTGAGTATGGTTTAGCAGGCGGTGTATTTTC
TCAAAATATCACACGTGCATTAAATATTGCTAAAGCTGTACGTACAGGACGTATTTGGAT
TAACACTTACAACCAAGTACCAGAAGGCGCACCATTTGGTGGTTATAAAAAATCAGGTAT
CGGTCGAGAAACTTATAAAGGTGCGTTAAGTAACTATCAACAAGTTAAAAATATTTATAT
TGATACAAGCAATGCTTTAAAAGGTTTGTACTAGAATAAATATCGTTTCTGAAGCGTGTT
TGTAGGTCAGTCTAGCGGTAAGTCTTAACATTTAACGGCGTTGTTTAGATTTTAAGCAAA
ACAAAATATATAGGAACACGTATCATGATATTAGGATATAATGACTAAAATAATAGCAGT
AGGATGGTTTTTAATTGCAAATCATCTTACTGCTGTTTTTAATTATGCTAATTTGCGATG
CGGCTATTATAAGGACAGAGTTGTTTATTAATTATGGTGATTTAGAAATATGAAGTTCAA
TATGCAAAGTCATCGTTTGTTTTAATATGCGGAACAATCATTAAAGTTATTGCGATTTTT
TGAACTTAATGAAACTAAACAATAAATTTGAGATACTTTTTTGTCATTTTTATGTAACTA
ACACAATAATCTCGTACATTATTAAAATTTTCTATATGATAGGAATAAAGCAAAGCGCGA
GTGTGCTGTAAAAGTTTTCCAAGGTGATATTACATAAAGCTATAAAGGGTAAAGATTAAT
GAGTTGTCATGTAAATGACGATGATGTATAAATCATGGTTAATTACGGAAGCATTAATAT
TAACCTGAGAAGCTATAAAGAATTATTTTTAAAAGCGACAATATTAAATACGACGCATTT
ATTTAGGAGTGGCAAACGTATGAATGGGAAAAAGGCGAATACGATAAACAGATACAAATA
TTTTCATCATGTCAATCATCAAAAAATTCAACAAAGTTCTAAAAAGACGCTGTGGGCATC
ACTAATCATCACATTGTTATTTACAGTGATTGAATTTGTCGGAGGTTTAGTATCTAATTC
ATTGGCATTACTGTCAGATTCATTTCATATGCTTAGTGATGTATTAGCACTTGGTTTATC
TATGTTGGCCATTTATTTTGCAAGTAAAAAGCCGACTGCACGATACACATTTGGATATTT
AAGATTTGAGATATTAGCTGCATTTTTAAATGGTTTAGCATTAATTGTAATTTCAATCTG
GATTTTATATGAAGCTATTGTACGTATTATTTATCCGCAACCAATTGAAAGTGGCATTAT
GTTTATGATTGCTAGTATTGGTTTACTCGTCAATATTATTTTGACTGTTATCCTTGTAAG
GTCTTTAAAACAAGAAGACAATATCAATATTCAAAGTGCATTATGGCATTTCATGGGAGA
CTTATTGAACTCTATTGGTGTCATCGTTGCAGTTGTATTGATTTACTTTACAGGATGGCG
CATCATCGACCCAATCATTAGTATTGTAATTTCACTCATCATTTTACGTGGTGGTTATAA
AATTACGCGTAATGCGTGGTTAATTTTAATGGAAAGTGTGCCTCAACATTTGGATACTGA
TCAAATTATGGCAGATATTAAAAACATAGATGGCATATTAGATGTACATGAATTTCATTT
GTGGAGTATTACAACAGAGCATTATTCATTAAGTGCCCATGTTGTGTTAGATAAAAAATA
TGAGGGTGATGATTATCAAGCGATTGATCAAGTATCATCATTGTTGAAAGAAAAATATGG
CATTGCACATTCAACGTTGCAAATTGAAAACTTGCAATTGAATCCATTAGATGAGCCATA
CTTCGACAAATTAACATAAATAAAACATTGTAGCGCCTAAAACATTAATCTATGTCATAG
GCGCACGTTTCGTTTTATACTTATGTTGCATCATTTAAATGATTTTCGTCAATTTCTTTG
ATGCTATCTACATCTAACACGACATCTTTAGGTTTCAAAATATGAATATGTTTTTCATCA
TTTGTATGTAAAATGCGTTCTATGATGTACCTTTGACCGGCCATTGTTTCTACAGCAATC
TTTTTGTTTCTAGCTAAACTTGCTACGACAGATTCTTTATCCATAATGATAGCCCCCTAT
ATATATGTTTATTTACTTATACCCTAACATGATTTTTATACTCTTTGAAAATATATTTTA
CAGAATTTTATCTAAATATTTAAAAAAATATCTTAATATCCTTGTAATCCGATAAGAATT
ATAGTAATATTTTTTCAACCATTGTTATAGGAGGTCTTATTAATGACATTATTTTTATTA
GAAGCTAACAATCTTGATTTTGCATCAACGAAAGAAGAACTAGAAGCAAAGGCAGCATCA
CTATCTACGAAGACAATTCCAACATTAATTGAAGTACAAGCTACTGAAAATTTAACTCAT
GGTTATTTTATTGTGGAAGCAAATGACGAAGCAGAAGCTAAACAATTTTTAACAGAAGCA
GATATTAGTATTCAATTAGTCAAAGAAGTACGCTTAGTTGGTAAAGATTTAGATGAAGTT
AAAAATGGTGATGCACATGTTGATTACCTTGTAACTTGGAACATTCCGGAAGGCATTACG
ATGGATCAATATTTAGCACGTAAAAAGAAAAATTCTGTTCATTATGAAGAAGTGCCAGAA
GTTGAATTTAAACGCACATATGTATGTGAAGATATGTCTAAATGTATTTGTTTATACAAC
GCACCTGATGAAGAAGCGGTACGTCGCGCGCGCAAAGCAGTTGATACACCGATTGATGGC
ATCGAAAAACTTTAATAAGACAACAAGTTGATGAGATATATGTATATAGGTTTGGCATGG
ATTTCGATTGCAGTTAATTAGAATAGCTCAATGCTATAAATGTAAGTAGTTGATATGAAG
AAACTAATGAACTAAATGCAAGTATTGTCTAAAACAATCATTTTATTGAAATTTAGTAGA
GCTGAAATTAATATAACGTCGTTAATTGAATAACGCTTATGTTATAAGAGCACTCATACC
AAACCATAATCATCTATAGATATAACAATTCACGATATAAGGGCTGTGTTTGGCATAGCC
CTTTAGATATACACTTAATTCCTATTAAAATAGTAGGGGTTAAAAGGGGGCTTGTCATGA
TTAAAATTCAACAATTACAACATCACTTTGGATCACATAAAGTAATTCATAACTTTAATT
TGGACATTAGCAAGGGAGAAATAGTCACTTTCATAGGGAAAAGTGGTTGCGGAAAGTCTA
CTTTACTCAATATTATCGGTGGATTTATTCATCCATCGTCTGGTCGTGTCATTATTGATA
ACGAAATTAAACAACAGCCATCTCCAGATTGTTTAATGCTATTTCAACATCATAATTTGC
TGCCATGGAAAACGATTAATGACAACATTAGGATTGGATTACAACAGAAAATTAGTGATG
AAGAGATTAACGCACAGCTTAAATTAGTTGATTTAGAAGACAGGGGAAAGCATTTTCCCG
AGCAACTGTCCGGGGGTATGAAACAACGTGTGGCACTATGTCGAGCGCATGTGCATAAGC
CTAACGTTATATTGATGGATGAGCCATTAGGTGCATTAGATGCATTTACACGTTATAAAC
TTCAGGATCAACTAGTGCAACTAAAACATAAAACGCAATCAACTATTATTTTAGTGACGC
ATGACATTGATGAAGCTATTTATCTTTCCGACCGCATTGTTCTGTTAGGTGAAGGGTGCA
ATATTATTTCTCAATATGAAATTACAGCATCACATCCACGCAGTCGTAATGATAGCCACC
TACTTAAGATTCGTAATGAAATTATGGAAACATTTGCATTGAATCATCATCAAGTTGAAC
CTGAATATTATTTATAAGGAGTGAGTGACGATGAAAAGGTTAAGCATAATCGTCATCATT
GGAATCTTTATAATTACAGGATGTGATTGGCAAAGGACGTCTAAAGAACGGTCTAAAAAT
GCCCAAAATCAGCAAGTGATTAAAATTGGATATTTGCCGATTACACATTCAGCTAATTTG
ATGATGACTAAAAAATTATTATCACAATACAATCATCCGAAATATAAACTAGAATTAGTT
AAATTCAATAATTGGCCAGATTTAATGGACGCATTAAACAGTGGTCGTATTGATGGTGCA
TCAACTTTAATAGAGCTAGCGATGAAATCAAAACAGAAGGGCTCAAATATAAAGGCTGTG
GCATTGGGCCATCATGAAGGCAATGTCATTATGGGACAAAAAGGTATGCACTTAAATGAA
TTTAATAATAATGGCGATGATTACCATTTTGGTATACCACATCGTTATTCAACACATTAT
CTTTTACTTGAGGAATTACGTAAACAATTAAAGATTAAACCGGGGCATTTTAGCTATCAT
GAAATGTCGCCAGCAGAAATGCCAGCCGCATTGAGTGAACACAGAATTACAGGGTATTCT
GTAGCCGAACCATTCGGTGCACTGGGTGAAAAGTTAGGCAAAGGTAAGACTTTGAAACAT
GGTGATGACGTTATACCTGATGCGTATTGCTGTGTGCTAGTACTGAGAGGGGAATTGCTT
GATCAACACAAGGATGTAGCGCAAGCATTTGTACAAGATTATAAAAAGTCTGGCTTTAAA
ATGAATGATCGCAAGCAAAGTGTAGACATTATGACGCATCATTTTAAACAAAGTCGTGAC
GTTTTAACACAGTCAGCGGCATGGACATCCTATGGTGATTTAACAATTAAGCCATCCGGC
TATCAAGAAATTACGACATTGGTAAAACAACATCATTTGTTTAATCCACCTGCATATGAT
GACTTTGTTGAACCGTCATTGTATAAGGAGGCATCGCGTTCATGACACGTCCCACAAATA
ACAAATTTATATTACCTATTATCACATTTATTATTTTCTTAGGCATTTGGGAAATGGTCA
TTATTATTGGGCATTACCAACCTGTATTGTTACCGGGTCCTGCTCTTGTAGGAAAAAGTA
TATGGTCTTTCATTGTTACTGGAGAAATTTTCCAACATTTAGCAATTAGTTTATGGAGAT
TTGTAGCGGGCTTTGTTGTCGCATTGTTGGTTGCTATTCCATTGGGCTTCTTGCTTGGAA
GGAATCGTTGGCTATACAACGCTATCGAACCGCTATTTCAATTGATTAGGCCGATATCTC
CGATAGCATGGGCACCATTTGTTGTTCTATGGTTTGGTATTGGTAGTTTGCCAGCGATTG
CGATTATTTTTATCGCTGCTTTTTTCCCAATTGTGTTCAATACTATTAAAGGCGTTAGAG
ACATTGAACCTCAATATTTAAAAATAGCAGCAAATTTAAATTTAACTGGGTGGTCATTGT
ATCGCAATATATTATTTCCCGGGGCATTTAAACAAATCATGGCTGGGATACATATGGCGG
TAGGAACAAGTTGGATATTTTTAGTTTCTGGTGAAATGATTGGTGCACAATCGGGATTAG
GTTTTTTAATCGTTGATGCACGAAATATGTTGAACTTAGAAGATGTTTTAGCAGCAATAT
TCTTTATCGGATTATTTGGTTTTATTATTGATCGATTCATTAGTTATATTGAGCAGTTTA
TACTTAGAAGATTTGGTGAATAAGGAGAGATGATGATGACTTTAGAAACGCTTATCAAAG
AACAATTAGATCCTCATTTAGTAGAAGTTGATGAAGGGACGTATTATCCGAGAACATTTA
TTCAGCAATTATTTGTAGATGGTTATTTCGGTGAGGCGGCATTGAGAAAAAATGCTGAAG
TAATCGAAGCTGTATCGCAGTCTTGTTTGACAACAGGATTTTGTTTATGGTGCCAATTAG
CTTTTTCAACGTATTTAGAAAATGCCACGCAGCCACATTTAAATAATGACTTACAACAGC
AATTGTTATCTGGAGAAATATTAGGTGCTACCGGATTGTCTAATCCGATGAAGTCATTTA
ATGATTTAGAAAAGTTGAACCTTGAACACACTTATGTTGATGGACAATTGGTTGTCAGTG
GACGTATGCCAGCTGTAAGTAATATTCAAGAAGACCATTATTTTGGTGCGATTTCGAAAC
ATGAATCATCAGATGAATTTGTCATGTTCATTCTACGTGCCAATCAAGATGGTATCACTC
TTGTTGAAAAAACCAATTTTTTAGGAGTCAACGGGTCAGCAACGTATCAAATCACATTGA
ATCAAGTCGTAGTGCCACAATCACAAATTATCACGCATGATGCGAAGCAGTTTGCGGCAA
CTATTCGCCCGCAATTTATTGCTTACCAAATTCCAATAGGATTAGGCTCAATTAAAAGTT
CTTTAGAGTTAATTGATGCATTTTCAAATGTGCAAAACGGAATAAATCAATATTTAGAGT
ATGATGTTGAAGCTTTTAAAAAACGTTATCGTCAACTTAGAGAGGAATATTATGCAATAT
TAGATGACGGTAACTTAACTTCACATTTAAATGAATTAATATCATTGAAGAAGGACATCG
GCTATTTATTGTTAGATGTAAATCAAGCTTCTGTTGTCAATGGTGGTTCTAGAGCGTACA
CACCATATTCGCCACAAGTTCGCAAGTTAAAAGAAGGATTCTTCTTCGCAGCATTGACAC
CGACATTAAGACATTTAGGTAAACTTGAAGCAGAGTTGAAGGGGTAAGTGTGATAAGCTG
ATTTTTTGTTTAGATGCGTTTGTTGAAACATTTTTTAAAATAATATAAATCTTAGTTTAT
AAACATTTTCTGTTAATTTGTTATATCCTTTTAACTAGGAAAATATACATTTCGTAATAA
TAATAATCGTTATCATTGAAAAAGTGTTAATAAGGTGTATAATGAAAATGTGAACAATTA
ATGAACTTCTTATTTTAAAGAAGGTGAATACTATAGATACGCATACTAAAGAACAACAAT
TCTCGAATCTAGTAAGATCTTATCGTAAAGAATACGTGGGTAAAGGACCCAATAGTATTC
GAGTGTCGTTTAAAGATAATTGGGCGATTGCACATATGACAGGTGTTTTGAGTAAAGTTG
AGAGTTTTTACCTAAACGACAAACGCAATGAATCGATGCTCCATTATACACGCACAGAGA
AGATTAAACAGATGTATAAAGAAATAGATGTAAATGAGATGGAAAGTCTTGTAGGCGCTA
AGTTTGTAAAATTATTTACAGATATTGATTTGAATGATGATGAAGTCATTTCAATATTTG
TTTTCGATAAGTCAATAGAATAAGTGTTGCTGGTGTAAGGTACACGGTGCTGTTTGCTAA
CTTCGCTTTGAATTTAACAATAATTCAAGGGGGTGGTATGTCAAACGGTGCCGTTTTTTT
GTCATATTTTTAAAACAAGCAACATGCAACACGTACTTTAAGGAAGTCAAAATTTATCAT
TTAGGAGAGATGGATATGAAAATCGTAGCATTATTTCCAGAAGCAGTAGAAGGTCAAGAA
AATCAATTACTTAATACTAAAAAAGCATTAGGATTAAAAACATTTTTAGAGGAAAGAGGA
CATGAGTTCATTATATTAGCAGATAATGGTGAAGACTTAGATAAACATTTACCAGATATG
GATGTGATTATTAGTGCGCCATTTTATCCTGCATATATGACTCGTGAACGTATTGAAAAA
GCACCGAACTTGAAATTAGCAATTACAGCAGGTGTAGGATCTGACCATGTAGATTTAGCG
GCAGCAAGTGAACACAATATTGGTGTCGTTGAAGTTACAGGAAGTAATACAGTTAGTGTG
GCAGAACATGCGGTTATGGATTTATTAATACTTCTTAGAAACTATGAAGAAGGTCATCGT
CAATCAGTAGAAGGTGAATGGAACTTGTCTCAAGTAGGTAATCATGCGCATGAATTACAA
CACAAAACAATTGGTATTTTTGGATTTGGTCGAATTGGACAACTTGTTGCTGAAAGATTA
GCGCCATTTAATGTAACATTACAACACTATGATCCAATCAATCAACAAGACCATAAATTG
TCTAAATTTGTAAGCTTTGATGAACTTGTTTCAACAAGTGATGCGATTACAATTCATGCA
CCATTAACACCAGAAACTGATAACTTATTTGATAAAGATGTTTTAAGTCGTATGAAAAAA
CACAGTTATTTAGTGAATACTGCACGTGGTAAAATTGTAAATCGCGATGCGTTAGTTGAA
GCGTTAGCATCCGAGCATTTACAAGGATATGCTGGTGATGTTTGGTATCCACAACCTGCA
CCTGCTGATCATCCATGGAGAACAATGCCTAGAAATGCTATGACGGTTCACTATTCAGGT
ATGACTTTAGAAGCACAAAAACGTATTGAAGATGGAGTTAAAGATATTTTAGAGCGTTTC
TTCAATCATGAACCTTTCCAAGATAAAGATATTATTGTTGCAAGTGGTCGTATTGCTAGT
AAAAGTTATACAGCTAAATAGAATAAGGATGCTGGGCTAGCGATTAACGCTTTCAATTTT
ATATAAATGAATCATATAAGCACTACTGCTGTTGTAAAGATGGCAGTAGTTTTTTTATGA
TTACATCTAAGTATAGTCACGGCTATGTTAGGACAATGATTTAACATTTACGCACATATG
TGTTCACTTACGCAATTATTGATAAATTTCATTCATTTGGAATAATATATAGTCATATAG
TGCTAATTTTTTTGAGGCATTATATGCAAGATGCATTGTAAAGTCGATGCATTTGTTTGT
TAAATAACTTTGTATAACTAAAAATTCTTTGTTTCAACGTATAATCTAATAATAGATTTT
ATATAAATGGTAGTGTGTATATATGTGGAAAGGGGTGTAGTTATTAATGAAACGCTTAAG
TACGACTTTGAAAGTACGATTGATTAGCAATTTTTTACAGCTAATTATTACGACAGCATT
TATACCGTTTATAGCACTATATTTAACAGATATGTTAAGTCAATCAATTGTCGGTATATA
TCTTGTTGGTTTAGTGGTTCTAAAATTTCCATTGTCCATTATATCTGGTTACCTTATTGA
GATATTTCCGAAAAAGTTGCTAGTACTTATTTATCAAGCGACGATGGTGATAATGCTTGT
GTTCATGGGCGTATTTGGGTCACATCAATTGTGGCAAATTATTGGTTTTTGTGTTGCATA
TGCCATATTTACAATCGTTTGGGGATTACAATTTCCAGTTATGGACACATTAATTATGGA
TGCAATTACCGAAGACGTGGAACATTATATTTACAAGATTAGCTATTGGATGACAAACTT
ATCGGTAGCTATTGGGGCATTGTTAGGTGGCTTGATGTATGGCTACAGTATGTTACTACT
TTTCTTAATAGCAGCTTGTATATTTTTAATTGTACTCTTTATTTTATATATTTGGTTACC
TCAAGACCGAAATCAAGTAAAGCAAAGTGATGACAAGAGGCATGCAAGTCGTTATCAAAA
ATTACAAATAATGAATATATTTCGCAGTTATAAATTAGTTTTGAAAGACCGTAATTATAT
GTTATTGATTTCGGGGTTCAGTATCATCATGATGGGTGAATTTTCAATCTCCTCATATAT
TGCTATTAGACTAAAGGATCAGTTTGAAACAATAAGTATAGGTTCATATGATATTACAGG
TGCTAAGATGTTAGCAATCTTGCTAATGATTAATACGGTCGTCGTCATTTTACTCACGTA
TTCAATCTCGAAAGTTGTATTGAAAATAGATTTTAAAAAAGCTTTAATCACTGGTTTGCT
GATTTATATTGTTGGCTATAGTGGTCTAACCTATCTTAATCAGTTTGGCTTATTAGTTGT
TTTTATGATAATTGCGACTGTAGGTGAAATTATTTATTCGCCTATAGTTTCAGAACAACG
CTTTAAAATTATTCCTAAAGCTAAAAGAGGAACATATAGTGCAGTTAATGCATTAGGTAT
TCATTTTTCAGAAACACTAGCTAGGTTAGGGATTGTGTTGGGTGTTTTCTTAACGTCATT
ACAAATGGGACTGTATATGTTTATCGTTTTAACAATTGGTGCTAGCATGCTTGTTGCTGG
TGTATTTGGGGGACAAAAACAAGTGAATACAAATTGAATTTATTTAAATATTTATTTTAT
GCATCTTTTTATATGGAAAACCTATTAATTTGGTCGTAATTAAAATAGAGATAAATTTAT
TAAGAATTTGTTAAAATTTAAGGATAACAATTGTTTTATGCGAGTTGTTTGTTTAATATA
AACTTGCTTCATGGATATTTTGTAACAACAATATTGAGTTTGCAATGAGATGTGAACAAC
AGAAAGTGATTAACGAGTTGTAGTGTGCTATTTATCGAAGATGTATGTAATTTACATTGA
AAAATATACCAATTGTAACGATGATACAAGATGTATTTTAGGGTAGAATATATCGCTCAT
ATGTTGCGAATGGTGTTTTATATTAATCATTACATAACGAGTTAATTAACATTTCGTCGG
TTATCATATCATCATGCAATTTCAGTAAGTAATGAGTATTATGATATGAAAGAAGGACTT
TTTATGATTATGGGTAATTTGAGATTTCAACAGGAATATTTTCGTATATACAAAAATAAT
ACAGAATCAACGACACACCGTAATGCGTATTGGGTTAAACTCGCTAAAAATGTTGAAGCT
ACTAAAATGATGTATGCATTATCGACAATTGTGCAACAACATGCATCTATAAGACATTTT
TTTGATGTTACTACCGATGACAATTTAACAATGATACTTCATGAATTTCTGCCTTTTATT
GAGATAAAACAAGTTCCATCTTCTTCCGCAAACTATGATTTAGAAGCTTTTTTTAAGCAA
GAATTAAGTACTTACCATTTTAATGATTCACCTTTATTCAAAGTTAAATTGTTTCAGTTC
GCTGATGCTGCATATATACTATTAGATTTTCATGTGTCCATTTTCGATGATAGTCAAATT
GATATTTTTCTTGATGATTTATGCAATGCATATCGTGGCAATACTGTTATTAACAATACT
CGACAGCATGCACATATAAATAGAAATGATGATAAAGACAATCAAGATGCATCGCATATA
GCATTAGACTCAAACTATTTTCGGTTAGAGAATAACTCTGACATCCATATTGATAGTTAT
TTTCCAATTAAGCATCCATTTGAACAAGCTTTATATCAAACGTATTTGATTGATGATATG
ACATCAATAGATATGGCATCGTTGGCTGTTAGTGTGTATTTAGCTAATCATATAATGAGT
CAACAACATGATGTCACATTAGGTATACATGTACCATCACATTTACCAAATGATTTACAC
GGAAATATTGTGCCGTTAACGTTAACAATCGATGCAAAAGATGTATGTCAACGTTTTACA
ACAGATTTTAATAAATGTGTGTTGCAAAATATGTCGCAATTACAGTGCGCGAAGTCTTCG
CTTTCACTAGAGACTATTTTTCATTGTTATCATCATATGATGTCTTGTTGTAATGATGTT
ATTGAGGATGTACATCAAATACATGATGCACATACATCTTTAGCGGATATTGAAATTTTT
CCACATCAACACGGGTTCAAAATTATATATAACAGTGCAGCATATGATTTGCTCTCAATC
GAGACGCTGAGTGACTTAGTTCGAAATATTTATTTGCAAATTACTGAAGAAAATGGAAAT
AAACGAACAACTGTAGATGAACTTAATTTGATGACAGAACGTGATATTCAATTATATGAC
GATATCAATTTAAGTTTGCCTGAGATAGATGATGCGCAAACAGTTGTTACCTTATTTGAG
CAACAAGTTGAAGCAACGCCGAATCATGTCGCTGTGCAATTTGACGGAGTGTTTATAACA
TATCAAACATTGAATGCACGCGCGAATGATTTAGCACACCGTTTGAGAAACCAGTATGGT
GTTGAACCTAATGATCGTGTCGCTGTCATAGCTGAAAAAAGTATTGAGATGATAATAGCG
ATGATAGGTGTGTTGAAAGCTGGTGGGGCTTACGTGCCAATTGATCCGAACTATCCAAGT
GATCGTCAGGAGTACATTTTAAAAGATGTAACGCCTAAAGTTGTAATAACGTACCAAGCT
TTATATGAAAATGGTAAACAAAATATTAATCACATTGATTTGAATAAGATAGCGTGGAAA
AATATTGATAATCTTTCTAAATGTAACACGTTAGAAGATCATGCTTATGTTATTTACACG
TCGGGGACAACTGGTAACCCTAAAGGGACACTAATTCCGCACCGAGGTATTGTTCGCTTG
GTCCATCAAAATCATTATGTACCATTAAATGAAGAGACGACGATTTTGTTATCAGGAACT
ATAGCCTTTGATGCTGCAACATTTGAAATATATGGTGCATTGCTCAATGGTGGAAAGCTG
ATTGTTGCTAAAAAAGAACAATTATTAAATCCAATAGCGGTAGAACAATTAATCAATGAA
AATGACGTTAATACTATGTGGTTAACCTCCTCATTATTTAATCAGATTGCTAGTGAACGA
ATAGAAGTATTGGTACCGTTAAAGTATTTATTAATTGGTGGAGAAGTATTGAATGCTAAG
TGGGTGGATTTGCTTAATCAAAAACCGAAGCATCCTCAAATTATTAATGGTTATGGACCA
ACTGAAAATACAACATTTACAACGACGTATAATATACCTAACAAAGTTCCAAATCGTATT
CCTATTGGTAAACCGATTCTGGGTACTCATGTTTATATCATGCAAGGCGAGCGTCGGTGT
GGCGTTGGTATTCCTGGAGAATTATGTACAAGTGGCTTTGGGTTAGCTGCAGGTTATTTA
AATCAGCCAGAATTGACAGCAGATAAATTTATCAAAGATTCAAATATAAATCAGCTGATG
TATAGAAGTGGTGATATCGTTCGTTTGTTACCCGATGGCAACATAGATTATTTATATCGA
AAGGACAAACAAGTTAAGATTCGAGGGTTTAGGATTGAGTTGTCAGAGGTTGAGCATGCG
CTCGAGCGTATACAAGGTATTAATAAAGCAGTTGTTATTGTTCAAAATCATGATCAAGAT
CAGTATATCGTTGCTTATTATGAAGCGATGCATACATTATCACATAATAAGATTAAATCA
CAATTACGTATGACCTTACCGGAGTACATGATACCAGTTAATTTCATGCATATTGAGCAA
ATTCCTATTACTATTAATGGGAAATTAGATAAGAAGGCATTGCCTATCATGGACTATGTC
GATACGGATGCCTATGTAGCACCGAGTACAGATACCGAACACTTGCTATGCCAAATTTTT
GCAGATATTTTACATGTGAATCAAGTAGGTATTCATGATAATTTCTTTGAATTAGGTGGC
CATTCATTAAAAGCAACGTTAGTGGTGAATCGGATAGAGGCATCTACTGGGAAACGATTA
CAAATTGGTGATTTATTACAAAAGCCAACTGTATTTGAACTAGCACAAGCGATTGCTAAG
GTTCAAGAACAAAACTATGAAGTGATTCCAGAAACTATAGTTAAAGATGATTATGTGCTG
AGCTCTGCACAAAAGCGTATGTATTTATTATGGAAATCAAACCATAAAGATACGGTGTAT
AACGTACCTTTTTTATGGCGGTTATCATCAGAACTTAATGTAGCTCAATTGCGACAAGCA
GTGCAGCGTTTGATAGCGCGACATGAGATTTTACGAACACAATATATTGTTGTAGATGAT
GAGGTTCGACAACGTATTGTGGCAGATGTTGCAGTTGACTTTGAAGAAGTTAACACGCAT
TTTACGGATGAACAAGAAATCATGCGCCAATTTGTAGCACCTTTTAATTTGGAAAAGCCA
AGTCAAATTAGAGTGAGATACATTAGAAGTCCCTTACATGCATACCTCTTTATAGATACG
CATCATATCATTAATGACGGTATGAGTAATATACAATTAATGAATGATCTTAACGCACTT
TATCAACATAAATTATTGTTACCACTTAAATTGCAATATAAAGACTATAGTGAGTGGATG
TCGCATCGTGATATGACGAAACATAGACAATATTGGTTATCTCAATTCAAAGATGAAGTA
CCTATTTTAAGCTTACCGACAGACTATGTTAGACCAAATATTAAAACGACAAATGGAGCA
ATGATGTCATTTACAATGAATCAACAAATGAGACAGCTACTTCAAAAGTATGTAGAAAAG
CATCAAATTACTGATTTTATGTTCTTTATGAGTGTGGTCATGACGTTGTTAAGTAGATAT
GCTCGAAAAGATGATGTTGTTGTCGGTAGTGTGATGAGTGCGCGTATGCATAAAGGCACG
GAGCAAATGCTAGGCATGTTTGCTAATACGTTGGTATATAGAGGGCAACCGTCACCTGAT
AAAATGTGGACACAGTTTTTACAAGAGGTTAAGGAAATGAGTTTGGAGGCATACGAGCAT
CAAGAATACCCATTCGAATGTTTAGTAAATGACTTAGATCAATCACATGATGCCTCACGG
AATCCATTATTTGATGTCATGTTAGTACTACAAAACAATGAAACGAATCATGCTCATTTT
GGGCATAGTAAATTAACACACATTCAACCCAAATCAGTGACGGCGAAATTTGATTTATCT
TTCATCATTGAAGAAGATCGCGATGACTATACAATCAATATCGAGTATAATACCGATTTA
TATCACTCAGAAACAGTTCGTCACATGGGTAATCAATGTATGATTATGATTGATTATATT
TTGAAGCATCAAGATACACTACAAATTTGTGATATACCAAACGGCACGGAGGAACTTCTA
AATTGGGTCAATACGCATGTTAACGATCGAATGCTTAATGTCCCGGGAAATAAATCTATC
ATAAGTTACTTTAATGAAGTTGTCTCACGACAAGGTAATCATGTTGCGCTAGTCATGAAT
GATTTGACAATGACGTATGAAACATTACGCAACTATGTGGATGCCATTGCGCACATGCTC
CTATCAAATGGTGTGGGCAATGGTCAACGGGTTGCCTTGTTTACAGAACGTAGTTTTGAA
ATGATTGCGGCGATGTTGGCGACAGTTAAAGTAGGTGCATCTTATATACCTATCGATATT
GATTTTCCGAATAAACGACAAGGTGCAATTTTGGAGGATGCTAAAGTAACTGCAGTCATG
TCTTACGGCGTTGAAATTGAAACGACATTACCAGTCATTCAATTGGAAAATGCTAAAGGC
TTTGTTGAATCAAAGGAAAATGAACAATATGATGATTTACATGGCAATCAACTTGAAAAC
ACAGCGATGTTAGATAATGAGATGTATGCTATTTACACATCTGGTACGACCGGGATGCCT
AAAGGGGTTGCCATACGACAACGAAATTTGTTGAATTTAGTGCATGCATGGTCAACTGAA
TTGCAATTAGGCGACAATGAAGTATTTTTGCAACATGCAAATATTGTTTTTGATGCATCA
GTTATGGAGATTTATTGTTGTTTGTTAAATGGTCATACGCTTGTGATTCCAGATAGAGAG
GAACGTGTTAATCCAGAACAGTTACAACAACTCATTAATAAGCATCGTGTGACGGTTGCG
TCGATTCCGTTACAGATGTGTAGTGTTATGGAAGACTTTTATATTGAAAAGTTGATTACA
GGCGGGGCAACTAGTACGGCATCCTTTGTTAAATATATTGAGAAGCATTGTGGCACGTAT
TTCAATGCCTATGGACCATCTGAGTCAACAGTCATCACATCGTATTGGTCACATCATTGT
GGTGATTTGATACCTGAGACGATTCCAATTGGCAAACCCTTATCTAACATCCAAGTGTAT
ATTATGTCAGATGGTTTGTTATGCGGTATTGGTATGCCAGGCGAGTTGTGTATTGCAGGT
GATAGTTTAGCGATAGGATATATTAATCGTCCAGAATTAATGGCTGATAAATGGCAAAAT
AATCCATTTGGTAAAGGAAAGTTGTATCATAGTGGTGATTTAGCACGTTATACATCTGAT
GGTCAAATTGAATTTTTAGGAAGAATAGATAAACAAGTGAAAGTTAACGGGTACCGTATT
GAACTTGATGAAATTGAAAATGCAATATTAGCTATTCGTGGTATATCTGATTGTGTTGTA
ACAGTAAGTCACTTTGATACGCATGATATATTGAATGCTTATTATGTCGGAGAGCAACAA
GTGGAACAGGATTTGAAGCAATATTTAAATGATCAGCTGCCTAAGTATATGATTCCTAAG
ACTATAACGCATATCGATTGTATGCCATTAACCACGAATGACAAGGTGGATACTACGCGT
TTGCCAAATCCATCACCTATACAACAGTCTAATAAAGTGTATAGCGAACCCTCTAATGAA
ATTGAGCAGACATTTGTTGATGTATTTGGAGAGGTATTGAAACAAAATGATGTCGGTGTT
GACGATGATTTCTTTGAACTTGGTGGTAACTCATTAGAGGCGATGTTAGTTGTCTCGCAT
TTAAAACGATTTGGCCATCATATTTCAATGCAGACATTATACCAATATAAAACCGTGCGA
CAGATTGTTAATTATATGTACCAAAATCAACAATCATTAGTTGCATTACCGGATAATCTT
TCGGAATTACAAAAGATTGTTATGTCTCGTTATAACTTGGGTATTTTAGAGGATAGTCTA
AGTCATCGACCTCTAGGAAATACACTATTGACTGGCGCGACAGGTTTTTTAGGTGCTTAT
CTGATTGAAGTACTACAAGGATACAGTCATCGCATTTATTGTTTCATACGTGCTGATAAT
GAGGAAATAGCATGGTATAAGTTGATGACGAATTTAAATGATTATTTTTCAGAAGAGACG
GTTGAAATAATGTTATCAAACATTGAAGTCATTGTTGGTGATTTCGAGTGTATGGATGAT
GTTGTTTTACCAGAAAACATGGATACGATTATTCATGCAGGTGCTCGTACAGATCACTTT
GGTGATGATGATGAATTTGAAAAAGTAAATGTTCAAGGTACTGTTGATGTCATACGTTTG
GCACAACAACATCATGCAAGGTTAATATATGTGTCTACGATAAGTGTGGGAACTTATTTT
GATATAGACACAGAAGATGTGACATTTTCAGAAGCGGATGTCTATAAAGGGCAACTACTA
ACATCACCATATACACGGAGCAAATTTTATAGTGAATTAAAAGTATTAGAAGCTGTAAAT
AATGGCTTAGATGGTCGGATTGTACGTGTTGGTAATTTGACGAATCCTTACAATGGAAGA
TGGCATATGAGAAATATAAAGACTAACCGTTTTTCAATGGTAATGAATGATTTGTTACAA
CTGGATTGTATCGGGGTTAGCATGGCTGAAATGCCTGTAGATTTTTCTTTTGTGGATACG
ACTGCAAGACAAATTGTCGCATTAGCACAGGTCAACACACCACAAATCATTTACCATGTG
CTATCACCTAATAAAATGCCGGTGAAATCTTTGTTAGAATGCGTTAAGCGCAAAGAAATT
GAACTCGTCAGCGATGAATCATTTAATGAAATTTTACAGAAACAAGACATGTACGAAACG
ATTGGATTAACTAGTGTTGACCGTGAACAACAACTAGCAATGATAGATACAACATTAACA
TTAAAAATAATGAATCACATCAGTGAAAAATGGCCAACGATAACTAACAATTGGCTGTAT
CATTGGGCACAATATATCAAAACAATATTCAATAAGTAAGTAGGGAAAGTTATGACAGTA
TTTGTAATGCAATTACAGAGTAACTTGAAAAGTATTGAAGAATTAATATCACAAAGTCGT
TGGTCATATAAAAAACCGCGTACAGTCAACTATAGATACAATCAAGATAAACTCATGCAC
AGATTGGGAGATATTTTAGTGCAATATGGAATTCAACATGACACAGGTTTATTACCACAT
GAATGGCATTATCACATTTCGCCACGAGGTAAGGCAGATATTGTTCAACACAATCGTGAT
GGACAGCCCATCTATGTGAGCTTATCATATAGTTATCCTTATATCGTGTGTGTTGTCGAT
AAAGAACCAGTTGGTATTGATATCGAAAAGATATCACAACGTTTAGACTGGCGTACGTTA
GTGACGTGTTTCTCTACAAACGAAGCACATCAAATATGTAGTTTAAATGATTTTTATCAA
ATATGGACACAAAAAGAAAGTTTTACAAAATTGATTGGTGAAGGTTTAATCAAAGGATTG
GACATTTATGATATGACACAATCACACTTTTATCAATCACGTGAAGTGAAGTTCAAACAA
TTTATTTTTGATCAGTTTATGGTACAGGTATGTTTCTTAGGACAGGCACCCTGGGGTTAT
AAAAAAGTGTCTGTATTTCAGTTATTGAGTAGTTAATATGACGTCTGACAGTATCATTGC
GCAGTGATTTTAAACTATACTGCCTAAATGTTTACTGTTAGATGTTTTTTTATTGGAAAA
ATGAAAGGTGAATACACGATGGCATCATTCAAAATCATGACGAGATTAAAGTAAGTGATA
AGGTAAAAATATACTGAGCAATATTGAAATTACCGAAAATAATAGTTTGTTACGACGCAT
TTGAGACTTTAATGCTCACGTAAGTTGGCTGGAATCATATCATGTCAGTTAATAAAATAA
CGTGAGCATCAATCATCATACTCAAACGATGATTTAAAACTCACGTTAATGTTAGTCAGT
GTATTAATTTAATTTATAGCGATAGACAAAATGTTGTCGCACTAATTCAATTGTCATCAT
CCAGACGATATGGCCAAAGAATTCTGACAGATGCTCTTGGAATGGTTGATCCCACACAGC
AGGTACAGTATGCATGATTGGCATAATGATAAGGTGGAATAATACCCAAATAGCAATACC
AAAAACAGCACCTTGTCCCATTGCTAAGTAAGCGTATTTTTTAACTAATATGCAGTAAAT
AATTGCAATGACGATAGAAAAACTAAAGTGGACAATAAAGCTTACCCAAGGCAATTCCAT
ATTTGAAAATGTATATGTTTGATGCGTAAACTCACTACTAAATCCTAATTGTTGCAATAA
CTCTTGAGGTGGGTTCGTTGCATTACGTTCTGGTGTGCGAGGTGGAAACATGACCTCCCA
ACCTAATTTTACAATTCCAGATAACAAGCCACCGATAATTCCAGCATAAATGAATATACC
CATTTGTCGTTTCGTCAACTTAAGGACTCCTCTCTATTTACTATCCTCATTATAGTATTT
TGTGAAAATAATCACAATAAAAAGCTTTGCAAAACTTAAAATATTTTGATAAACAAATTT
GTAAAAGGTTATTAGTTTTTTACATCTCATATTGTATCGTACTGTATTCAAAATTGTTAA
CGAGATGAACGGTAAATAAATGTTTTAGCGCAATGGATAATCGAACTGGAATCATCTCGC
GTGTCAAAACTTGTTAGGCCTTAATTTCATAGTTATGAATTAAGGATTGTTGTGCCAACA
AAATCATTATTGTAAATAGATTCAATGATATTTGGCTTGTTTCCTGATGCAATGATAACT
TTAGGACAGCCATTTTCAATCGCATTTTTGGCATCTAGCACTTTGGGAATCATACCTCCA
TAAATATCACCATGTTCAATATATTGATGAATATCGACTAATGGCAATTGAGGTATAACA
ACATCATTGATGAGTACACCTGCAATATTACTTAATACATAAATAGGCGCTTTTAATGAT
GATGCAATAAAATAGGCAAGCGTGTCAGCATTAATATTGTAAAATTCTCCATCATGGTTA
TTGAAACCAATCGAATTGATGATAGGTACAAATTTAGTACATAAATACTGTAAAGCATCC
TTATTTAAAGCGGTCGGAACACCGACATATCCATATTGTTGATCAAAAGATGTAATTTCA
AACAGCTGTGCATCCAAACCACATAAGCCTATTGCAGAACATTGGTGCTGGTTAAATTGA
GCTACTAATGCAGTGTTAACGTCTGCAATGAGCGTGTGTTTAGTAATGGTCATGGTTGCT
TTATCAGTCACTCTTAGGCCATTAACAAAGTGTGGCTCGATTTGCTGGTTTGATAATGCT
TCATTAATAAATGGGCCACCGCCATGAACGATAATGGGGTAGATGTTGTTTGATCGTAAA
TGCTTAATGTTGTTAATAATTGATGGATGCATGTCACTAAGTGTACTGCCACCAATTTTA
ATGACAATAAATTTCATCTAACCAACACCACCTTATGTTCGATATGATGCGTTGATACGC
ACATAATCATAGGATAAATCACAACCGTATGCAGTCGCTGCAGCGTTACCTAAACCAAGC
TGAACGTCAATTGTGACATTTTCATGAGTTAATGTATTCGACATAGCTTGCTCATCAAAT
AGTACAGCCATACCTTTATCAACGACAGGTATTTGGTTCAGTTGAACATATGTGCAGTTA
GGATCAATTTCACATCCGCTGTAGCCAATAGCTGTAATGATTCGACCAAAATTGGCATCT
TCGCCAAAAATAGCTGATTTTACTAGATTTGAACTTACGATAGTTTTACCGATTTTTCTT
GCATCTGATATTGATTTAGCGCCTGACACATTGACGCTGATTAACTTTGTTGCGCCTTCG
CCATCTCTGGCTATAGCTTTAGCTAAAAATGTACAGACAAAATTGAATGCATCAACAAAT
GTTTCCCATTGTGGATGGTCTTGACTAAGTATTTGGTGTTCAACTTGGTGATTTGCCATG
ACTAATACCATGTCATTTGTACTTGTATCGCCATCAACAGTAATCATATTAAATGTATGG
TCAGTCGAAGATTTTAATAATTGATGAAGTGTATTCGATTCAATCGATGCATCGGTTGTT
ATAAAAGCAAGCATGGTAGCCATATTTGGGTGAATCATACCTGAACCTTTGGTGCTACCA
CCAATTGTAACGGTTTTACCATCGATTTTTAGTGATACAGCGATATGTTTTGTACAGGTA
TCAGTTGTTAAAATTGCCTCGTTAAACGCACCTGGCGTTGCAAAATTAGCATCCTTAATA
TGTTCGGTCCCAGTCTTAATTTTATCCATAGGCAAATATTCACCAATGACCCCAGTTGAA
GCAACAGCAACATGCTCAGATGGTATTTGAAGTTGTTGAGCAACCCATGTTTGTGTTTGT
CGTGCATCATCTATGCCTTGTTGACCGGTACAAGAATTTGCATTAGCTGAATTAACAACA
AGTGCTTGTAATTTTCCTTTAGACTTTTGTAAAGTGTCTTCAGTGACAATAAGTGGTGCA
GCTTTAAACTGATTTAAAGTATATACGGCAGCTGCACTTGCCAAAGACGATGAGTAAATC
CATCCAAAGTCTTTTTTGTTAGCGCGTAAACCGATGTGCATACCACCAGCCGTGAAGCCT
TGAGGTGTACTGATATCGCCATGTTTAATAATTGAAAAGTTATATTGTTGTGATGTCGTT
TCTTGATGTTTCATTCTAACACCCCTTATGGATAAACTGGTGATTGATTTAGGCCAGTCG
TCACTTCAAAATCATATAATATATTTAAATTTTGAATGGCTTGCCCACTTGCGCCTTTGA
CAAGGTTATCAATCACTGATACTAAAATTGCTGTTTGCGTTGTTTCATCTACATAGATGC
CGATATCGCAGTAGTTACTACCGAGTACTTCTTTTGTGGTTGGAAAAGTCCCAATATCTC
TAATTCTGACAAATGGCTGATTAGCATAATAAGAGGTCATTAATTTATGTAATGATTCAG
TCGTATATTCAGATGATAATTTGACATATATTGTTGATAAAATACCTCGTGTCATTGGTA
CGAGATGTGGTGTAAATATGACTGATACATCTTGACCCGCAATGATAGATAAATATTGCT
CGATTTCCGGTTTGTGTTTATGGTTTCCGATTGCATAAGCGCTTAGATTTTCATTCATTT
CTGAAAAATGAACACGTTGTGATAATGAACGACCAGCACCTGACACGCCGGTCTTAGCAT
CAATAATAATAGATGACAAATCTACTATTTTTTCGCTAATAAGTGGATGTAATGCTAATA
ATGTTGCTGTAGGGAAACAGCCAGGATTAGAAATGAGCTTCGTTCCATTGTTATCAAACG
ATTGCCATTCTGAAATGCTGTAAATAGCATGATTCAAATCATCTTGTGCTGCAGCAGTTT
CTTTGTAATATGCTTCATATATTTCACGATTCTTAATTCTAAATGCGCCAGATAAATCGA
TAACATGAATACCTTTTTCTACTAAGGGAGGGATACATGTTTTACTTACGGGTGCTGGTG
TCGCAAAGAAAATTACATCACAGTCATTATTGTCCACTGTAAGTGCTTCGAAATGTTGCA
TAATATGTTGTAAATGTGGAAATGTTAATTTCAACGGTTCATCTACTTTTGAATGTGAGT
AGATGTGTGCAATCGTTACATGAGGATGTGTTTGTAACAATCGAATTAATTCAATTGCGC
CATAACCGCTACCGCCAACGATACCTACTTTAATCATCATGAATCCCTCCTATGTCATAT
ATAAATGATTAATTGTTAATTTTTAAAAACGTCTTGAAAAGCTGCAACAATTTGATGGAT
TTCCTCTTTATCAATGACTAGAGGTGGAGACAATCGAATGATAGTACGATGCGTGTCTTT
GCATAAGATTCCACGTTGAATCAGTTGATCCACAAAAGGTGCAGCATCTGTGTTAAGCTC
TATGCCTATAAATAAACCACGACCTCTAATTTCTTTAATACTAGGATGTTTAAGTTGTAG
CAACGCTTTTAATAAAAATGAACCTAAGCGTTCTGATCGTTCAACCAGTTGTTCATCTTT
AAGTACATCAAGCGCTGCCGTCGATATTGCAATGGCTAAAGGGTTACCACCAAATGTTGA
ACCATGTGTACCTGGTGTTAGAACACGCATGACATCATTATTTGCAAGTACAGCAGATAC
AGGGTATAAGCCGCCACCCAATGCCTTACCTAAAATATAAATGTCTGGAACGACTTGCTC
CCATTCCATAGCAAACCATTTCCCAGTTCTACCAAGACCAACTTGAATTTCATCTGCAAT
CAATAATATTTGATGTTTATCACATAGTTGACGCACAGCTTGAATATATCCTTTCGGTGG
TATATTAACGCCACCTTCACCTTGAATTGGTTCCAAAATAATTGCTGCTGTATTCGGTGA
AATAGCTTGTGTTAATTGTTCAATGTCTCCAAAATCTACTGTTGTAGTGCCTTGAAGTAG
GGGGTGAAATCCTGCTTTATATGCGTCGTGGTTAGATAGTGATAATGAGCCAAGTGTACG
ACCGTGAAAATTGTTATTCATAGCGATGATTTCAACTTGTCCGTCAGTAATGCCTTTAAC
TTCAGAGCCCCATTTTCTAGCAATTTTAATGGCTGCTTCAACAGCTTCAGTACCAGAGTT
AAGGGGGAGTACTTTGTCTTTCTTAGCAAGATGACAAATTTTTTCTTCCCATTTCCCGAG
ATTGTCACTATAAAGGACACGTGAAATGATAGACAACTTTGAAGCTTGTTCTGTCATCGC
TTTAACAATTGTTGGATGACAATGGCCTTGGTTTGCAACTGAAAAACCCGAAATGCAATC
TATATATTGTTTGCCATCAGTATCCCAAACTTTGACACCTTTACCTTTAGAAATGACAAG
CTTAAGTGGTGCATAATTATTAGAGCTATAATAATCAGTTAATTCAATGATTGAATTCAT
CGGTCTCCCTCCTTTATATTTATACATTTTAAAGAATTAATATTAATATATTACAGTTGT
TCAATATAAGTGTCAAATGTAAATTTAATAATATAAAGATAAGGTTGTGTTTGTATTAAT
GTGATTTGTAAAATGAAAGTACTAATATTTTTTGTGGATAATCATTGATATGTATGTATA
CGATTGCAGTTTAATGTAGTATGAATAAAAAATGCCACAAGCATATGTTTAACATATGAC
TGTGGCATAGTATTATGCTTGTGGAATTTTACGATGCTTAATTTTATAAATAATGAAGCC
GATAATGAAACCAATCAAACTGAGAACAACCCAGCCCATACCAATGTCTGATAATGGTAA
ATATTTTTGGCTGAAATTAATCAAAGTTTGTGAGAATGATGTGCTTGAAATGAACTCTGG
ACTAGCTTTTAATCCATCTACTAATGCAGCAATCATTGTAAAGAAAATGGTACATTGATA
AATAAGTTTTGAATGATGGAATTTGCTACTAAATAATGTTAGTACAATCAAGGCAATTGC
TAATGGATATAAGAACATTAACACTGGGACTGAGTACATAATAATCTTAGTTAAACCAAC
ATTCGCGAATAAGAACGAAATAAAGCTTACAACTGTTGCAATCGCTAGGTAATTCATTTT
AGGGAAAAGGTGTTCGAATGTTTCTGAAAATGCCGTAATCAAACCGATGGCTGTTTTTAA
ACAAGCAACCATAACGATAAGTGACAACAGGACGATACCGTAGTTACCTAAGTAGTATTG
AGTAATTTGCGCTAAGGCAATACCACCATTTTCACTAAGTTTGAAATGACCAATACTTAA
TGTACCCATGATTGCTAGTAGGGTATAAATGATCCCCATCATAATGATACTGATAGTACC
AGACTTAATTGTTTCTTTAGCGATATCAGTTGGATTTTCGATACCTAACTTTTTAATCGT
TGCAACAATGATAATACCAAATGCCAATGACGCTAGCGCATCTAAGGTATTGTATCCATC
TAAAAAGCCGTTAAATAAGGCATGTGATTGATATTGTTTACTAATAGGTGCATCAGATAT
GCCACCTAATGGATGGATAAAAGCAAATAATAAAATAATTGCTAATAATACTAAGAATAC
CGGATTTAAAAATTTACCGATATATTCTAAAATTCTTGATGGCTTTCTCGCAAAAAACCA
TGCAATCACAAAGAAGACGAAGCTAAAAATAAATAAATATAAAGTGATTTGCTTTGGTGA
TAAAAATGGCGAAAATGCAATTTCAAATGATGTCGTTGCCAGTCTAGGTAAGGCGAAAAA
TGGTCCGATAACTAGATATAAGGCAATCGTGAAAATGTAAGCATATGTTTTATTAACACG
CGATGCAATTTCAAATAAACCAGATGTCTTTGAAATGCCAATAGCAATGATACCTAGAAA
TGGTAAGCCAATTGCTGTAATTAAAAATCCTAAGTTAGCGATAAAAACGTTAGAACCAGC
AGCTTGACCCAAGTGTATTGGGAAGATAAGATTGCCGGCACCAAAGAATAAACCAAATAA
CATAGAACCTATAAACATGTTTTCTTTAAATGTTAGTTTCTTCTTCATATATGTATTTGT
TCTCCTTTTTAGAACTTATAAAAATCTACTTAATTAAGATAATATCAAAAATTAAACATA
AAGTGATACATAATTTTGCAATAAATACTAAATTTTTTGAAAATTCCGGAATAAATACTG
TTTTTTATGTAGTAGGGGCGTAAGTTAAGAACGATTTAACAGATATAGAATATGTTAAAT
ATAGAAGGTTAGACAACCCGACGTATTAATACTTTGTGAAATAAAGATCCCCCTCAACAT
GATCGAAGGGGGGAAGTATATGTTTAGTTCAATATATTTAGAAAGTCGTTTGTAGTTATT
GTTTGTCCCATCAATGGGAATACATTATCTATTGGAAATTGATGTAGCGTTTCGTTTTGT
GCACTCATCATATCTGTAACAAAAAACTGATTGTAGTTTAATTGATAGGCATCTCGCGCT
GTCGTATCTACGCCAATATGCGTTGCGACACCACCAAGAACAATCGTATCAATTCCTCGA
CGTCGCAATTGTAAGTCCAAATCTGTTCCTACAAATGCACTAAAATGTCGTTTGTCTATG
ACAAAATCGTCATCTCTCTTGTCTAATAAATGATGGAAACGACTGTAGTCGTCGCCTTCT
TTTGGTGGTAATGAGATCATTGCATTTGGTTGCAATACATCTTTACCATCATAGAAATTC
ACGCGAACAAAAGCGATAAAGCCATTGTTTTTTCTAAAAACATCTATTAATTTATTAGCG
TTTTGAACGACATTTTCAGCTGTATATGGGGCATAATCCATTTTAAGAATACCTTCTTGC
AGGTCGATTAACACTAAAGCGGTTTTATTAAAATTAATCATCTTATATCAGAGTCCTATT
CGTTTAATAAAGTATTCGCTTAAACTTATACCCTGTATACGATGAAATTATTTATTTTGT
TGTGAAAAAGCTTTAGCGATATCGATGAGTTTCTTCGGTGCGTCTTCGACAGCCATTTTG
ACTTCGACAAAATGCATCACATCGGGATGACCATTAATTGCATTAAACGTGTCTTGTAAA
TCTTTTGATGATTCAACGTCATGAATTTCAACATTTTTACCACCAAATACAGCTGGTAAA
GCTTTATAATCCCACATGTGAATTTCATTATAAGGTTCATACATGCCGTGAATAAGTCGT
TCTACCGTATAGCCGTCATTATTAATCACAAATAATACCGGTTTAATATGCTGTCTAATC
ATAGTTGAAATAGCTTGAACAGTTAGTTGCAATGAGCCATCACCAATTAATAATAAGTTA
CGACGATCTTTGTCTGCTAATTGTGAACCTAATGTTGCAGGTAATGTATAGCCGATAGAA
CCCCATAACGGTTGCCCTATAAAAGTATTGTTTTTGTATAATGCTAAATCATAAGCACCA
AAGAATGATGTACCTTGATCAGCAATGATGACATCATTTGGTTTTAAGAAATTTTGCATC
ATTTTAAAATAAGTTTGTTGTGTTAATGGTTCTGTGCCAACAGTATAATCGGGTGATGTT
GGACGATGATACGCAGGGAACGTTGCGTTATTCGTATATGAAATATTGGATAACTGTTTT
AACAATGATGGTAGAGATATTTCATCATTTGTAACATCGTCAATTTTGATATTGTGATGA
TTTAACATAACGACATCATCGATATTGAATTGGTATGAAAAACCTGCTGTTGCTGAATCT
GTTAATTTGGCTCCAATATTTAAAATTAAATCGCTGTTGTCCACATAATCTCGTATTTTA
TCTTCGGCAATTTTCCCATCGTAAATACCCATATAATATGGATTTTCCTCATTAAAAGCA
CCTTTTCCTAATGAAAGTTGTGCTACTGGTATCTGTGTTTGATTTACAAAATCTTCTAAT
TCTTGATGGAGGTGAAAACTGTTAATTTCATGTCCAGTAATGATGATAGGCTGCTTCGCT
TGATGCAGTTTAGTTGCTAATAACTCTATATATGTTGATGCATCCGTATATTTAGTTGCC
GTCACTTCAAATGGTGTCGGTATCTCAATTTCAGAGATTGCGACATCGATTGGTAAATGT
AAATGAACTGGGCGTCTTTCGGCGATTGCTGTATTAATTAAACGTGGTATTTCGGTTGTT
GCATTTTCAGGTGTGATATAACCTTGTGCAACGGTTATATGTGCAAACATTTTTCGATAG
TCGTCAAATGTACCTTCACCAAGTGAGTGATGTACATATTTACCGCCTTGTTCAACAGCA
CGTGTCGGCGCACCTGTAATCGCAATGACAGGTATGCGTTCAGCATATGAACCTGCGATA
CCGTTGACGGCACTTAATTCGCCAACACCAAATGTAGTAACTAATGCAGCGAGTCCATTA
AGACGGGCATAACCGTCCGCTGCGTAACTTGCGTTTAATTCATTTGTATTTCCTACCCAA
TCTACATTGGGATTGCTGATAATATCGTCTAGAAAAGCGAGATTAAAATCACCAGGAACA
CCAAAAATTTTATCGACGCCTGCTCGATGAATAGCGTCAATTAAGTAAGCTCCAATGCGT
TGTTTCATAAAAAAAGCCACCTTTTCTCTATATTTACACTTAAAATGATAGCCTCGAATA
TAGTGTAAGGTCAAGGAAGTTGACTTTGTTGTGAAAACGCTAACAATAGTGAACAATTAA
TATTTTTTAGGAAATGAGTATGAAGGGGGGCTTTAATTGATGATCTTAAAATTCAAAATT
TAAGGGGAGAGCGAACTATCAATGATGCTGCAAAATACAATAGCAAAGAAAAAACAGGCG
CGTCACCTTATGAAGGTATACGCACCTGTTTATAGTAAGCATTATTTAGCTTCAAATAAT
TGATCGCCAAATGAAATGTTGCCATGTTCACCTTGTTTAAAATCAAGGTTTGTAATGTTT
CCTTGTGTCACGATAATAGGCGTAATATCACTCTTTGCATGATTGCGGATGTAGTCTAAA
TCAAAGTTGATTAATAAATCACCTTGTTTAACTTCTTGACCTTCCTCAACATGTAAAGTA
AAGCCTTCTCCGTTTAATTTAACAGTGTCTAAACCGATGTGGATTAATAGTTCTAAACCA
CTATCTGATACAAGACCAATTGCATGTTTTGTTGGGAAAATCATTTGTACTTTACCGTTG
AATGGTGCACGAACTTCACCTTGTGAAGGTTTGATAGCGATACCGTCACCCATCATTTTT
TCGCTGAACACTTGATCAGGCACTTCTGATAATGGTGTTACTTCACCAGTTAATGGTGCA
TGCACGATATGGCTCAATTCGCTTGTTGCAGATTTATCTTCTGCAACAACAACAGTTTCG
TCTTTATCGTCTTCCATAGTAGTAGGATTTTCTACTACTTGACCATTCATAATCTGTTGC
ATTTCATGTTTGATTTGGTCAGATTTAGGACCAAAAATTGCTTGCATATTATTGCCGACT
TCTAATACACCAGATGCGCCTAAATCTTTCAAACCAGGAACATCAACTTTAGATTTGTCG
TTAACTTCAACACGTAGACGTGTGATACAAGCGTCTAAATGTTTAATGTTTGCTTTGCCA
CCCATAGCTTCTAATACTGCATATGGTAATTCAGTTGCTGAAGCAGTAGCCGCTTGTGAT
TGTTTATCTTCACGACCTGGTGTTTTGTATTTTAATTTTACAATTAAGAATCGGAATACG
AAGTAGTAAATAACTGCGTATACAAGACCTACAGGAATGACTAACCACCATTGTGTCTTA
TTAGGTAGTATACCGAGTAAGAAGTAGTCGATGAAACCACCTGAGAATGTATAACCTAGA
TGAAGATCTAATAAGTACAATGTTAAGAATGATAAACCATCAAGTACTGCGTGAATAAAG
AATAATAATGGTGCTACAAATAAGAATGAGAATTCTAATGGTTCTGTAATACCAGTTAAG
AATGATGTTAAAGCAGCAGAACCCATTAAACCTGCTACTACTTTCTTATTTTCAGGTTTA
GCTGTGTGATAAATTGCTAAAGCTGCTGCAGGTAAACCGAACATCATAACAGGGAATTCA
CCTTGCATGAATTTACCAGCTGTCAAATGTGCGCCTTCACGAATTTGTTCGATAAAGATA
CGTTGGTCACCGTGAATAATTTCACCAGCTGCATTTTTCCATGAACCAAACTCGAACCAG
AACGGTGCGTGGAAAATGTGATGTAGACCGAATGGAATTAATAAACGCTTGATGAAACCA
AATAAGAATACGGCAACACCAGTATTTGAATCTAATAATCCTGTACTGAATGCATTTAAT
CCTGATTGAATCGTTGGCCAAATTAATGCCATTGGGAATGCTAAAATAAATGATGTTGTA
GCCATCATAATAGGTACGAAACGCTTACCAGCGAAGAAACCTAAATAAGATGGTAAGTTA
ATGTTATAGAACTTGTTATAACACCAAGCTGCCAGGGCCCCGATTATAATACCGCCGAAC
ACACCTGTTTGTAATGTTGGGATACCTAAAATGCTAGCGTAACCACTCGCTGGATCACCA
ATATTCTTAGGTGTAACTTGTAAAAAGTCGCCCATTGTTTTGTTCATGATTATGTAACCG
ACGAATGCTGCGATAGCTGCTACGCCATCACCGCCAGCTAATCCGATTGCGACACCTAAT
GCGAAAATCATAGGCAAGTTATCAAAAATGATACCACCAGCACCTGTCATTAATTTAGCG
ACAGTTTGTACGCCACCATTTTGTATAAATGGCAAGTAGTGTTGTAATGATTCACCTTGC
ATAGCTGTACCGATAGCTAATAACAGACCAGCTGCTGGTAAAATCGCAACAGGTAACATT
AGCGCTTTACCAATACGTTGCAATTGACCGAAAAGTTTCTTCCTCACTTGTCCAACCTCC
AAAGTTGTATTTATTATTTAAGATTCAATAAAAAAAGACACGAGCAAATAGACTGTGTTG
GTAACCATCACAGCTTAATTTAACTCATGCCTAATCTTACTTAGTAACACGTTGGTGTAT
GTAATTAATGTAAAAGAAGCAATTGACTAAGTAGTATATAAAACTGATACGTTAGTTTAT
CTAGCTTACCATCACATCTTATTGAATCTTATTTGTTTGCGACTCCTATTTTAGCATGGT
GAAGTATGCGTTTTCAATACAATTATTAAATTCAATTTCAAATCTCTTAATTGTTCACAG
ATTATTATTAAAACATAATATAAGATAATCCTGAATAAAATGTATAAAAGTTATTGTAAT
AATCCAGCAGTAGCAGCTATTATCAGCACTTAAAAGAAAGGATAATCTTTGATGGTGTAA
TAATTAACTTGTGACAGAAATATGTAAGATTATTACAATGAACAGGCTTTAACTGATTAA
TATTGTAATGTGTTTTCTCTTATAGTAAAATGTAAGCGATTACACAACTCAACTATATTT
TCCTAATAATTATATTGTTAAGGAGGGCTACTTTGACAGGCTTTTCAGTGTATTTAGGAC
AACCTTTAGATGAAGCGTATATTAAGCGAATGATTAAACAAGGTTACCAAATGATTTTTA
CATCTGTACAAATACCAGAAGAAGATGACGAGACAAAATATCATTATTTCACAAAACTAC
TCAATTTATTAAAACATGAACAAGTGACTTACCTCATAGATGCTAATCCATCTATTTTAA
CACCATCTTTTTATGACCATCTTCGACAATATGATGCACAATTTATGATTCGTATCGATC
ATAGTACATCAATTGAGGCAATCGAAGCGATAATGGCACAGGGTTTAAAGTGCTGTTTGA
ATGCAAGTATTATTTCCCGGGAATTGTTAACAAGCTTACATCAACAATTGAATGATTTTA
CATTACTTTCATTTTGTCATAACTATTATCCAAGACCAGATACGGGATTATCTGTTGACT
TGGTCAATAAGAAAAATGAACTCATTTATCAATTTAATCCAAAGGCACAAATATATGGTT
TTATTGTAGGGAGTGATTTGCGAGGTCCTTTGCATAAAGGCTTGCCAACAATTGAAGCAA
CGAGACATAGTCATCCTGTCGTTGCAGCTAAATTATTACAAGAAACTGGTGTATCTGAAG
TGTTAGTTGGAGACTCATTGATTGAAATGAGGCAGGCAAAACAACTTATAGATTTTTGCA
AGCATAGGCATTTCACGTTATGTATTGAAGAAGTGTTTGATACGACAGTGACTTACCTTT
TCGATATGTGTCATAAAGTACGCCCGGATAATCCGGAAAATGTCATTCGTTCGGAAACGT
CAAGACAAATATGTCCACATTCGATTCAACCACAGTTTACGACGCAACGACGCATTGGTT
CAGTAACCGTTGATAATTTGAATAACGGACGTTATCAAGGCGAAATGCAAATTGTGAGAC
AAACGCTTAGTGCACATGACAATGTGAATGTTGTTGCACAAATTATTAAAGAAGACTTAC
CACTGTTAAGTTGTATCGAGCCGAATGATACATTTGATTTTCAAAAAACTAGGGAGTGTA
AGAAGTGATGGAAAATAGTACGACCGAAGCGCGTAATGAAGCGACGATGCATCTTGATGA
AATGACTGTGGAAGAGGCTTTAATTACGATGAATAAAGAAGATCAGCAAGTCCCGTTAGC
AGTTCGAAAGGCAATACCACAATTGACAAAAGTAATTAAAAAAACAATTGCACAGTATAA
AAAGGGTGGACGATTGATTTATATCGGTGCAGGTACAAGTGGAAGGTTGGGTGTCTTAGA
TGCAGCGGAGTGTGTACCTACATTCAATACTGACCCTCATGAAATTATAGGTATTATTGC
TGGTGGACAACATGCTATGACGATGGCTGTAGAAGGTGCGGAAGATCACAAAAAATTAGC
GGAAGAAGATTTGAAAAATATAGATTTAACATCAAAAGATGTCGTTATAGGAATTGCCGC
GAGTGGCAAAACGCCATATGTTATAGGCGGTTTAACATTTGCTAACACAATCGGTGCTAC
AACAGTATCTATTTCATGCAATGAACATGCAGTTATAAGTGAAATTGCGCAGTATCCAGT
AGAAGTTAAAGTTGGTCCAGAAGTATTAACTGGTTCAACACGTTTAAAGTCTGGTACAGC
ACAAAAGTTAATTTTAAATATGATTTCAACCATCACAATGGTTGGTGTCGGAAAAGTTTA
CGATAACCTCATGATTGATGTTAAAGCAACCAATCAAAAACTGATCGACCGTTCAGTGCG
TATTATTCAAGAAATATGTGCTATCACATATGATGAAGCAATGGCGTTATATCAGGTATC
TGAGCATGATGTGAAAGTTGCGACAGTTATGGGTATGTGTGGCATTTCTAAGGAAGAAGC
AACAAGACGGTTATTAAACAATGGTGACATTGTTAAACGAGCAATCAGAGATAGACAACC
TTAGGAGGGATTTAAATGACCAAAGAACAACAACTTGCAGAACGAATTATTGCTGCAGTA
GGTGGTATGGATAATATAGATAGTGTCATGAACTGTATGACACGTGTGCGTATTAAAGTA
TTAGATGAGAATAAAGTAGATGACCAAGAACTAAGGCATATTGATGGTGTCATGGGTGTT
ATACACGATGAACGCATTCAAGTTGTGGTTGGACCTGGTACAGTCAATAAAGTGGCTAAT
CATATGGCGGAATTAAGTGGTGTTAAACTAGGTGACCCAATACCACACCATCACAATGAT
AGTGAAAAAATGGACTATAAATCATATGCAGCTGATAAAGCAAAGGCGAATAAGGAAGCG
CATAAAGCAAAACAAAAGAATGGTAAGTTGAATAAAGTATTGAAATCAATTGCCAATATC
TTTATACCGTTGATTCCTGCATTTATTGGAGCTGGATTAATTGGTGGTATTGCAGCAGTA
CTGAGTAACTTAATGGTGGCAGGCTATATTTCAGGTGCTTGGATTACGCAACTTATAACA
GTATTTAATGTCATTAAAGACGGTATGTTAGCATACTTAGCTATTTTCACTGGTATTAAT
GCGGCTAAAGAATTTGGTGCGACACCAGGACTTGGTGGCGTGATTGGTGGTACAACGTTA
TTAACGGGTATTGCTGGTAAAAATATTTTAATGAATGTCTTCACTGGAGAACCATTGCAA
CCTGGACAAGGTGGGATTATTGGCGTTATTTTTGCCGTTTGGATTTTAAGTATTGTCGAA
AAGAGATTACATAAAATTGTGCCAAATGCGATTGATATTATTGTAACGCCGACTATTGCA
TTGTTGATTGTAGGACTATTAACTATCTTTATCTTTATGCCATTAGCAGGTTTTGTTTCA
GACAGTTTAGTTTCAGTAGTTAACGGAATTATTAGTATTGGTGGCGTATTTAGTGGATTT
ATCATTGGTGCAAGCTTCCTACCGTTAGTTATGTTAGGGCTTCATCATATTTTTACGCCA
ATTCATATAGAAATGATTAACCAATCAGGTGCTACTTACTTATTGCCAATTGCAGCGATG
GCTGGTGCTGGACAAGTAGGTGCCGCATTAGCACTTTGGGTAAGATGTAAACGCAACACA
ACATTACGTAATACTTTAAAAGGTGCATTGCCAGTTGGTTTCCTAGGTATCGGAGAACCA
TTAATCTATGGTGTGACTTTGCCATTAGGTCGACCTTTCTTAACTGCTTGTATTGGTGGT
GGTATTGGTGGCGCTGTAATAGGTGGAATTGGACATATTGGTGCCAAAGCAATAGGCCCA
AGTGGTGTGTCACTATTACCATTAATCTCAGATAATATGTATTTAGGTTATATTGCAGGA
TTACTTGCTGCGTATGCTGGTGGATTCGTTTGTACATATTTATTTGGAACGACAAAGGCG
ATGCGACAGACAGATTTGTTGGGTGATTAATGATGACAAATATTTTATATCGCATTGATA
AGCAGTTGAGTGATTTTACGAAGACAGAAAAGATAATCGCTGATTACATTTTAAAGAATC
CACATAAAATCATTGATATGACTGTGAATGATTTGGCAGATGTTACGAATGTTAGTACAG
CATCAATTGTTAGATTTAGTCGGAAAATGACACATCAAGGTTTTCAAGAGCTAAAGATTG
CGATATCTCGATACTTACCCGAAGATATTGCAACCAATCCACATTTAGAATTGATTGAAA
ATGAATCTGTAGAAACTTTGAAAAATAAAATGATTGCTAGAGCAACGAATACGATGCGAT
TTGTAGCTACTAATATTATGGATGCGCAAATTGATGCAATTTGTGATGTGTTGAAAAATG
CCAGGACAATATTTTTATTTGGATTTGGCGCATCGAGTTTGACTATTGGTGATCTTTTTC
AAAAGTTATCTCGTATTGGCTTAAATGTCAGGTTATTACATGAAACGCATTTACTTGTGT
CAACATTTGCGACGCATGATGATAGAGATTGCATGATTTTTGTGACGAATCAAGGTAGTC
ATAGTGAATTGCAGTCAATTGCACAGGTGGCCACACATTACAGTATTCCCATCATAACTA
TATCTAGTACAGCTAATAATCCAGTGGCTCAAATTGCAGACTATGCATTGATTTATGGCA
GAACTGATGAAAATGAAATGCGTATGGCGGCTACAACGTCACTATTTGCACAGTTATTCA
CGGTAGATATATTGTACTATCGATTTGTAGCATTAAATTATCATGCGATTCTAGATTGTA
TAACCCAATCGAAAATGGCACTTGATAATTACAGGAAGCATCTTGCGACGATAGATTTTA
AACATTAGATATTGTGTGCGTTCTAACATAAAGTTAGTTGCAACGTAAACAATTGAAGTT
TTTGATGTGATTCAGTTGCTTGATGAAAAATTGTTGCTACAAGTTTGTAAAACTGGCATA
GAGGCTATTTTGAAAATGATAAAGGCGTGACAAATTAAAGCAAAGTTCAGATTTGAGCTT
TGCTTTTTTCATAGATGGAAATTAAATGCTGAAGAATAATTTTAATGCTAAATGAACTAA
TACGAAGGTGCTAAAAGCAATTATTATCAAATTAGTGATATGAATGAAATGTTTAAATCG
TTTGCGTTGATTGTATTCGGGACTTTTATAGAGTAGGTAGTAGTACATAAAGAGTATGGC
TGCGAACATGCCGAATATTGAAGTGAAGTTACCTACAGTGACTGCCATGTAATGATTTAA
AGTTAAATAGTAACTTAGACTAATAATAAAAAATAAAATGATTTGATAGGTAATTAACAC
CATTCAAGTCCCTCCATTAATCGTAGACAAAAAATTTATCAATGATTTGATTATTTGTAT
TCAAATTTTAGTATACGACTTACCTCAAAGACAAATATTAAAAGATAAGACAATAAAATT
AGAATAAATTTACGTTTGAAGATAAAAAACAAACATTTTTCATTAAAGTTTATGATATAT
TTAGAGCAATAGAAAGTGTATGGAAGGGGATATGAATGGCATACCAAAGTGAATACGCAT
TAGAAAATGAAATGATGAATCAACTTGAACAATTGGGTTACGAAAGAGTAACGATACGTG
ATAATAAGCAATTGCTTGATAATTTTAGAACGATTTTAAATGAGCGTCATGCGGACAAAT
TAGAAGGCAATCCCTTAACAGATAAAGAATTTCAACGTCTGTTAACGATGATTGATGGAA
AAAGTATTTTCGAGAGTGCCCGTATTTTACGTGATAAATTACCACTTAGACGTGATGATG
AGTCTGAGATTTATTTGTCGTTTTTAGATACGAAAAGTTGGTGTAAAAATAAGTTTCAAG
TGACGAATCAAGTATCTGTCGAGGATACATATAAAGCACGTTATGATGTAACGATATTAA
TCAACGGACTACCCCTTGTCCAAGTTGAATTGAAACGTCGAGGTATTGATATTAATGAGG
CGTTTAACCAAGTAAAACGTTACCGCAAACAAAATTACACAGGCTTATTCCGCTACATAC
AAATGTTTATCATTAGTAATGGTGTTGAAACGCGATACTTTTCTAATAATGATAGCGAAC
TATTGAAGAGTCACATGTTTTATTGGAGTGATAAACAGAATAACCGTATCAATACATTGC
AATCGTTTGCTGAGTCATTTATGAGACCTTGTCAATTAGCTAAGATGATATCGCGCTATA
TGATTATTAATGAAACAGATAGAATACTGATGGCAATGCGTCCGTATCAAGTGTATGCGG
TAGAAGCACTTATTCAACAAGCGACTGAGACAGGGAATAATGGATATGTATGGCATACAA
CTGGAAGTGGTAAGACGTTGACTTCTTTTAAAGCGAGTCAGATTTTATCACAGCAAGATG
ACATTAAGAAAGTTATCTTTTTGGTTGACCGTAAAGACTTGGATAGTCAAACAGAAGAGG
AATTTAATAAATTTGCTAAGGGTGCTGTAGACAAAACTTTTAATACCTCGCAACTGGTAC
GCCAACTAAATGATAAAAGTTTGCCACTTATTGTAACGACGATTCAAAAAATGGCTAAAG
CGATTCAAGGGAATGCCCCTTTATTAGAACAGTATAAAACGAATAAAGTTGTATTTATTA
TTGATGAGTGTCATCGCAGTCAATTTGGTGACATGCATCGTCTAGTTAAACAACATTTCA
AAAATGCCCAATACTTTGGATTCACTGGTACGCCACGTTTTCCAGAAAATAGTAGTCAAG
ATGGTAGAACAACTGCAGATATTTTCGGTAGATGCTTACATACGTATTTAATTAGAGATG
CCATTCATGATGGTAATGTACTTGGTTTCTCAGTTGACTATATTAATACTTTTAAAAATA
AAGCTTTAAAAGCAGAAGATAACAGCATGGTTGAAGCAATTGATACGGAAGAAGTATGGT
TAGCGGATAAACGTGTGGAATTAGTAACACGACATATCATCAATAATCATGATAAATATA
CACGTAATCGTCAATATTCAAGTATATTTACAGTCCAAAGTATTCACGCGCTTATTAAAT
ATTATGAGACATTTAAGCGACTTAACAAAAAGTTGGAACAACCGTTAACGATAGCTGGTA
TATTTACGTTTAAACCTAATGAAGATGATCGTGATGGTGAAGTGCCATATCATTCACGTG
AAAAATTAGAGATAATGATTAGTGATTATAATAAAAAGTTCGAGACGAATTTTTCAACAG
ACACAACTAATGAGTATTTTAATCATATTTCAAAAAACGTTAAAAAGGGCGTTAAAGATA
GTAAAATTGATATCTTAATCGTTGTTAATATGTTCTTAACTGGTTTTGATAGTAAAGTAC
TGAACACTTTATATGTTGATAAGAATTTAATGTATCATGATTTAATTCAAGCGTATTCAC
GTACAAATAGGGTTGAAAAAGAATCAAAGCCATTTGGTAAAATTGTAAACTATCGTGACT
TGAAAAAAGAGACAGACGATGCACTGAGAGTATTCTCACAAACAAATGATACGGATACAA
TTTTAATGCGCAGTTATGAAGAGTATAAAAAAGAATTTATGGACGCTTATCGTGAGCTTA
AAATGATTGTGCCGACACCACACATGGTTGATGACATTCAAGATGAAGAAGAGCTAAAGC
GCTTTGTTGAAGCTTATCGTTTATTAGCTAAAATAATATTACGTTTAAAAGCATTTGACG
AGTTTGAGTTTACAATTGATGAAATTGGAATGGATGAACAAGAGAATGAAGACTATAAAA
GTAAATATTTAGCTGTGTACGATCAAGTAAAAAGAGCGACGGCTGAGAAAAATAAAGTAT
CCATTTTAAATGATATTGATTTCGAAATAGAAATGATGCGTAATGATACGATTAATGTGA
ATTATATTATGAATATATTGAGACAAATTGATCTTGAAGACAAAGCGGAACAACGTCGTA
ACCAAGAACAAATTAGACGCATTTTAGATCATGCAGATGATCCGACATTGAGGTTAAAAC
GAGATCTAATTAGAGAATTCATCGACAATGTTGTACCTTCTTTAAATAAGGATGATGATA
TCGATCAAGAATATGTTAATTTCGAAAGTATTAAAAAAGAAGCGGAGTTCAAAGGATTTG
CTGGAGAGAGATCTATCGATGAACAAGCCCTAAAAACAATTTCAAATGACTACCAGTATA
GTGGTGTTGTAAACCCACATCACCTTAAAAAAATGATTGGTGATTTGCCATTGAAAGAAA
AGCGTAAAGCAAGAAAAGCCATTGAATCTTTCGTGGCAGAAACAACTGAAAAATACGGTG
TGTAATGATTCAGCCCCCTCGCTAGATTAGTGTAGGGGGCATTATTATTTTCTATCTTTT
GTTAGTTACCATGTGTTTGGCAACCATCATTTGGTTTCAATACAATTTTATAATCGTATG
TGTATAGAAATAATGTCTATAGGCATTTAAAATAGTTTATAATATTAACAGGATAAGTAT
TAAATGTATGTTGAAGGAGGTGCGTAGCTATGGATAATAGAAATATGATTAATCGTGTTT
TTAGTCAAAAGATATTACATCAAATTGCAATCAAAAATAAAAGTGATGTTGTTGATGAGG
CATATGATTTTTATATACAGGGACCTAAAAATATCAATGTAATACAGAAGATGAAATCTT
TATATAACTATCTTAAAAAGTCTTATCGTAACGAATATTTTTACAAAAACACAATACTTA
ATAAACTCCTTCTAGGACGACATTCTATTAATACAACTACTGCACTTTCTGAGATGCCCA
TAGGGAAAAGTATTGCTGATTTTATATTGTTAAACGGCAAAGGCGTTGTCTATGAGATTA
AAACAGAATTAGATAAGCTGGATAGATTAGATAATCAAATTAATGATTATTATGAAGTGT
TTAATTATGTCGTAGTTATTACAAATGACAAACATCTGAATAAAGTTATGGCTAGATACA
AAGATACAACAGTTGGAATTTTAGTGTTAACAACTAGAAATACACTGAGTGAAGTTCAAA
AACCTAAAGAAAACAATAGTCTCTTAAACACAAAAGCGATGTACAACTTTTTACGAAAAG
AAGAAAGAAAAAGAGTTATTGCACAAAATCATATGGATGTGCCAACTTATAATGATTTCA
CAGAGTATGATGTGTTATTTGACGTGTTTAAAGAAATACCAATGACGAAACTGCATAACA
ATATGATTTCTGAGTTGAAAAAAAGAGGAAACATGAAAGAATACAAAGATGAATTTTTAG
CAGCGCCGGCTGAAATTAAGTTCTTGTTATATTTCGCAAAAATGACAAAGAAAGATAAAA
ATAAACTATATCATTTTCTTAAGGAGGATTAATATGTATTATCCTTATTTGCGTGGGAAA
CAAAATGAACTATTTGCAATTAGAGAATTGTTAGAGAAAGGTTTGATTGGTGATTGTATT
CAACCTATAATTGAACCAATTAAATATACAACCACATTTAAAAATACTTTGCAATACTGT
GGTGAAAAAGCATTCTCTATAAATTTAGTAGTAAATTCAAAGTTAACTGAAGAAGAGATT
AGTAACGAAACTGTTGCACATTTAACTGAAATAATAACAAAAAACAAAAGTGTTATTCAA
AAAGCTTACTTGGGTCCTTCTGATGAAGGCAATGATAGGTTGAAACAGCAATTTTCAAGT
AATAGTTTAGCTATTTTAACAAGTGTAGATGATTGGGAAATGTTTGGAGATAAAAATAAA
CTTGAAATGGTTTTTGTACCAGATGATAGACACATTAAACGTAAATTGCGTAATATTCCA
AACAAAGGCATCATTATGGATCCTTTTAATAAACTAAGTCGTAATGTTGATTATTTAGAT
AATGATGACGAGTTTTATAGCGACGATCACCTTTATTATAAGGAAGATGGATACGTAGCA
TTTTCAGACTATTCTGTTATAGGTGGAGAATATGTAGACGGTGGCTTTTCGCCATTAGCT
ATTGCGATACATATTGTCTATTTTGATGAGGCTAATGAGCTAAGAGTTAAGCATTTTGTC
TCTGATTCTAATAATGATAGATCAAATCCAGGTAAAAAGTTTTTTGAGGCTGTAGATAAA
TTAGTAACATGGTCAAAAAACTTAGATATTAAAAATAGATCTTATGCGCTTGGACAATTT
GAAGAATTAAATGAAAATAATAAGTATCCAGGATTAGGTTTAATTAAAAGGTTATCTATC
ATGCATCACCTAGAAATTATGAATAGATACTTGGAGTCTCAAAATGAAAATATGTGAAAA
ATGTTTTAATAATACTGAAATCGTAGAAATCATTGCAAATGATAATAGCAAATTTGACAA
TTGTGATATTGATAACAATCATCTTGGTGTTAAAATATTTGATACGACTAAGGACATAGA
TAAATTAGAACTTATTAGAGATTATTTAAGACCAGCATTAGAATTATATGATATTAGTAT
AAATTTACCAGATACTTTTAGCCCAAAAGAAGGTAAAAAGATTGAAATAGCATTAAAAGA
CGACTGGAGTATATTTAATGTTGAGGAAGCTCAAATAAGTTGTATTTTAAATGAACTTTT
TAAAGATGATGAAAATTTAGATAGACGAGTGTTGGAAGATTTAGTAGGCGCTAAAATCAT
AAACGATAAAAAATATACAAATAAAAATCTAATTGTAGCAAATAATGACTGGGATGGATT
TTGTGAGAGCTTGAAGTATAAAAATAGATTTCATAATAATATGATCAATTTAGAGAATTT
AGCGTTCTTTCTCGATATCACTACTAATTACTATAGTATTGAGGAATTTAGAGAAAGATT
TGAACCATTATATAGATCTAGAATAGTTAAGTTCATTACAGAGAAAAGTGAACTAATGTC
ACCACCAAAGGGATTTGCAACGGCAGGAAGATTGAATTCTAAATGGATAAGCGTATTATA
CCTTAGTACAAAAGAACAGGTCAGTATAGAAGAAGTTAAACCTAAGCATAATGACATTAT
TTATATAGGTAAGGTTAAGTTACAAAAAAACGTGACAAAAGAGAAATTGAAAATTGCGAA
TTTAACTAATTTAACTAGTAATGCAATCAAAGCTGGCGATGATGGATTTAGAAAGTATTT
TGTAAATTACCAAACATTAAAAAAGATTCATAAAGGAATAACAAATCCAAGCGATGAACA
AGGAATAGATTATTTGCCATTTCAATATTTAGCTGATTATATTCGAAGCCTTAAATATGA
CGGGATAATGTATGAGAGCATATTACAAGATGGTACTTTTAACTTTGTGTTTTTTGATCA
AAGTTTATTTGAATGTGTTAATTATGAAAGAAAAAGAGTAAGTGACGTTAAATATACATT
GACTAAGCTAAGTTGACACACTCAAAAATCTGAATATTCTAATAAAATATAAATAATCCC
CCGCACTTCACATAGTGGCGGGGGATTTATTCTGGCGTTAAAATGCCCAAAGTATGGGGG
TGACTCTTAAATCATGGCAAAGCACCTAAAACTTGATATGGTGCCGAGCCCTAACTTAGC
ACAATATAGTTAGTATGACAAAGTCATCTAACATAACACATCAGAAGTCGCGCAATTTAT
TTCAGACCATACAGTGATAAAGTTGCACAACGCATGACTTTTATTTAGCAATAACTGCTA
CTTCTGAAATAAGTTGCTTTGCATAGTCTGACTGCGGATGTTTGATAATATCTTCTGTGT
TATTCAGTTCAACGATTTCGCCATTTTTCATAACTGCAACGCGATCACATATTTCATTGA
TAACACCCATGTCATGTGTGATGAATAAATAAGTGATGCCGAAGTCTAACTGTAATTGTT
TTAATAACTCGATGATATCTTTTTGAATTGAAACGTCTAAAGCGGACACTGCCTCGTCGC
AAACAATCACTTTAGGTTCAACAGCAAGTGCTCTCGCGATACTTACACGCTGACGTTGCC
CACCAGATAATTCGTGTGGATAGCGATATAAGAAAGTTTGATCTAGGCCAACCTTTTCTA
ACAACGATACGACAGTTTTAATAATGTCATCATTATCTTTGACTTTCCCATGAATGATTA
GTGGTCGTTTAATCACATCAATGACTTTAAATCTTGGATTAATAGATGCGAATGGATCTT
GAAAAATCATTTGTATCTCTTGTCGTAAAGATTTCAATTCATCATCTTTAAATAAACTTA
ATGGTAATTCGTTATACCAAATAAAGCCTTCTGACACTTCCTTTAGACCGACGACCGTCT
TAGCTAATGTCGATTTCCCTGACCCTGATTCACCGACAATGCCTAATGTTTCGCCTTTTC
TAATAGCCAAGTTAATATCATTAACTGCTCGGTATAGGCTGCCACTCGGTGATGTGTAAT
CCACGCTCACGCGATCGAATTTTAATAAAATATCATTGTTTAACGGTCTTGGCGGACGCG
TTTGATGAATATCAGGAATCGCATCTATTAAGCGTTTTGTATAGGTATGTTGTGGCGATT
TAAAAATACTTTCAACCGTGCCACTTTCAACGACACTTCCATCTTTCATTACAATCACAT
CGTCGCAAAATTGATACACAGCGCCTAAATCGTGAGTGATAAAAATAATAGATGTTTCTG
TGTACTCATAAAGGGACTTCATTAACTGCAGTAATTGATTTTGTGTACTGGCATCTAATG
CCGTTGTTGGTTCATCTGCGATTAAAATTTGTGGCTTTAAAATCAATGCCATTGCTATCA
TGACACGTTGACGCATACCACCAGAAAGTTCATGTGGATAAGCATCAAATTGTCGAGTTG
CATGTTTTATACCTACTTTTTCTAAAATGTCTATTGTCATCGACTTTGCTTCAGATTTAG
ATACACGTTTATGTTGAAATATTACTTCTGTAATTTGTTTGCCAATCGTTAATCTTGGAT
TCAACGAAGAGAGTGGATCTTGAAAAATCATTGAAATATCCTTACCTCGAATTTGTTGTA
ACGCTGAAGTTGATAAATTATTTAACGATTGCCCATTAAAAATAATTTCTCCTGTTAATG
TGTGATCTGGATAATCTGGTAGTAGCCCTAAAATAGATTTAGCGGTAATACTTTTTCCTG
ATCCTGATTCACCAACAATACCTAGGATATGTTTTTTTCGTAATTCGAAAGAGACGTTTT
TTACCGCTTGAACTGTAGTTTCATCATAATTGAATTGTACATTCAGACTGTTGACTTCTA
ATAAATTTGACATGATGTTGTGCCTCCCTATTCACAAATGTGTAAATTTATTCTATACTT
TTGTATATCATAGTAATCTACTCAAGATTATTTTACAAGGAGTGATTATCATAATTACTT
ATTTAGAATCTTTTAAGTCGTTGTATCACAAGGCATTTTACAAGTTTGTATTATCGGTAT
TAAGCTTGCCAATATTTTTATATGCAGTGATAAAGTTTTTCTTTTCTGCTAAGAGGAAAA
ATTTTTACGCTAATAATTCTGAAATTTCAGAAATTGAACAGGCGTTACATCAAAAATATA
AATATTTATCGCAGCAAAAGTCATCCACACAAATACATAAAGAAGCATTAAAAATATTCA
AGGCACAAAGTTCTAATACGAGTTCAAAGAATATTGAACAAGCACATTTTTCAACATACT
TTGAAAATGTATTATTTCATAAGTTCATCATGATCAAAGTGATATTGGCCTTGCCGATGT
TCATCTTATTGACTTTTTATTTACAGCCATTAGTTAGATATATTTTTGAACGAATTGTCA
TGGCTGTGATTGTCATCATTGGTGTTATTGTCAGTGTGTTTACCATTCTGTATTTTTCAC
CGCTTGATGCGGCTTATAGCATACTGGGACAAAATGCAACAAAGGCACAGATACATCAAT
TCAATGTATTACATCATCTTAACGAACCTTATTTTATTCAATTGTGGGATACCATCAAGG
GTGTTTTTACCTTTGACTTAGGTACGACTTACAAAGGGAATGAGGTTGTGACTAAAGCAG
TTGGCGAAAGAATTCCAATTACAATAATTGTCGCAGTATTAGCGCTAATGGTGGCATTAA
TTATTGCAATACCAATTGGTATTATCAGTGCGATGAAGCGAAATAGTTGGCTTGATATCA
CGTTAATGATAATTGCATTAATTGGTTTATCTATTCCAAGTTTCTGGCAAGGGCTATTAT
TCATTTTAGCGTTCTCATTGAAATTGGATATTTTGCCACCATCTTATATGCCAGAACATC
CAATATCGTTGATTTTACCTGTACTTGTCATTGGAACAAGTATTGCTGCTTCTATCACGC
GTATGACAAGGTCTTCTGTACTTGAAGTAATGCGCAGCGATTATGTTTTAACTGCTTATG
CAAAAGGATTATCGACGACACAAGTTGTTATTAAACATATTTTGAAAAATGCCATTATTC
CAATTGTAACGTTAGTTGGTCTTCTAGTGGCAGAGTTACTAGGCGGTTCAGCAGTGACGG
AACAAGTATTTAACATTAATGGTATCGGGCGTTATATCGTCCAAAAACAACTAATACCTG
ATATTCCAGCAGTCATGGGTGGGGTCGTATATATATCAATTGTAATATCTTTAGCAAACT
TAATTATTGATATATTTTATGCTTTAATCGATCCAAAATTACGTAGTGAAATCAACGAAA
GGAAGTGAGGCATATGGCACAACTTAATTCAAAGATAGCTTCCTTAAAATTATTCGCAAG
TTACGCCATAGCAACTTATATTTTAGTTATATTAACGAGTGCATTAAATCTTTTTAAAGG
TTATGTGGCCGATACGTTCTATATTGCTGAAACATTGCTAATCGTTTTAACCATCATTTT
AATTATTATTTTAACAACGGAACAAACATGGAAGCATCATGACCTATGGCGACGTATCGT
CGAAGTGTTGTTATTGTTGATGACATTAACAGGCAACGTATTTACATTATTAATGTTTGT
AAGTATTAGACGTTACCAACGTACATCGCAAATACATAGTTATAACGGGTGGGAATCGTT
TATACGAAAAACTACTAGACATCGTATTGCGATTATCGGGTTACTTATTTTAGTCTACAT
GCTGACATTATCAATTGTGTCACAATTTACATTTGATACGACATTGGCTACTAAAAATCA
GTTCAATGCACTGTTACATGGACCGAGTCTAGCCTATCCGTTTGGTACTGATGATTTCGG
TAGAGACTTATTTACACGCGTAGTTGTAGGAACGAAGCTGACATTTTCAATTTCAATTAT
TTCAGTAGTTATTGCAGTTATTTTTGGTGTGTTACTAGGCACTATCGCAGGTTATTTTAA
TCATATTGATAATTTAATAATGCGAATTTTAGATGTAGTGTTTGCAATTCCATCATTATT
GTTAGCGGTGGCAATTATTGCATCATTTGGAGCAAGTATTCCAAATTTAATTATTGCTTT
AAGTATCGGTAATATACCATCATTTGCACGGACAATGCGTGCCAGTGTTTTAGAAATTAA
ACGCATGGAATATGTAGATGCAGCACGTATCACTGGTGAAAACACTTGGAATATCATATG
GCGTTATATTTTACCGAATGCGATTGCGCCTATGATTGTACGTTTTTCATTAAATATAGG
TGTGGTTGTATTAACAACAAGTAGTTTAAGTTTCCTAGGACTTGGTGTTGCACCTGATGT
AGCTGAATGGGGCAACATTTTACGTACCGGTAGTAACTACTTGGAAACGCACAGTAATTT
AGCTATTGTACCTGGTGTTTGTATTATGTTCGTCGTTTTAGCATTTAATTTTATAGGTGA
TGCAGTGCGTGATGCACTAGATCCAAGAATTCATTAAAAAGGTAGGGATAGATGTGAAGA
AAATCATTAGTATCGCAATTATAGTTTTAGCGTTGGTATTAAGTGGTTGTGGTGTCCCTA
CGAAATCAGAAGTGGCTCAAAAGTCATCGAAAGTTGAAGTGAAAGGCGAGCGACCAACAA
TACATTTCCTAGGACAAGCAAGTTATGAAAATGATATGAATATCGTTAAAGATCAATTGG
AAAATGCAGGATTTAACGTGAAGATGAATATCCAACCAGATTATGGTAGCTATCGTACAC
AACGTCAAGCCGGCAATTATGATATCCAAATTGATGACTGGATGACAGTGTTTGGTGACC
CGAACTATGCTATGACGGCATTATTTAGTTCTACAGGATCAAATAGTTTATTGAAAGATA
AACATGTAGACCAGTTGTTAAATAAAGCTTCTACTCAAAATGAAGCAGATGTTAAACAAA
CATATAAGCAAATTGAAGATGAAGTTGTATTTGATAAAGGGTATATGGCGCCTTTATATG
GATCAAAAAAGAATTTAGTATATGACAATAAAGTGTTAGATAAAAATAGTGTTGGATTGC
CAAATTCACGTGCATTAATATGGCAACAATTTGATTACAACAATAGTAGAGAACGAGATA
CGCGGCCACTTGTGATGACACAACAAGATGGTGAAATTCCTACATTGGATCCAATACGTT
CAATTGCGCCGTCAGTATATTCAATTAATATGAATATGTACACAAGGTTATTATTATTAG
ATGAAAATGATCATTTAACAACGAAAGGTTCGTTAAGTCATGATTATGCTGTGAATAAGG
ACAATAAAGCATTTTATTTCTTGTTAAGAGATGATGATTATTTTGCGAAAGTGGTCAATG
GACAAGCACGTAATACTGGAGAGCGTGTATCGGCTGAAGATGTTAAGTTTTCTTTAGATA
GAGCACGTGATAAAAAGTCTGTGCCTAACAATAATACTTACAATATGCACAAACATATAA
ATGACATCAAGATATTAAAAGATGAGGACATCGATCAGTTGCGTAAAGAGAAAGACAAGG
ACGATAAATCAATCTATGATAAGTTGATTAAAGCTTATAACGTCAAATCGTTAACGACAG
ATGGTCAAAAAGTAAATAATAAAGACGGTATTTATCAAATTGTTAAAATTACGACAGATC
AATCGATGCCTCGAGAGGTAAATTACTTAACACACTCTTCGGCAGGCATTTTATCTAAAA
AATTTGTTAATCAAGTAAATCAAGAATATCCAAAAGGATATGGGGATAGCAGTACAATTC
CTGCAAATTCAGATGGGAAAAATGCGCTGTATGCAAGTGGCGCATACATTATGACACAGA
AAAATGCATATCAAGCAACGTTTCAACGTAATCCAGGATTCAACGAAACAGAAAAAGGTA
GTTATGGACCAGCTAAAATTAAAAATATTACATTGAAGTTTAATGGTGACCCGAATAATG
CATTGTCAGAACTTAGAAATCATTCAATTGATATGTTGGCAGATGTGAATCAAAAACATT
TTGATTTAATTAAGTCGGATAAAAATTTAAGCATTATTCGCAAAAATGGACGCAAGTCAG
TCTTTTTAATGCTAAATATTAAAAAAGGTATATTTAAGACGCATCCAAACTTGAGACAAG
CAGTAGTTAATGCGATAGATCAGGATCAATTTATTAAGTTTTATCGTGGCGATAAATTTA
AAATTGCATCACCGATTACACCACTTGTCGATACTGGTAACGAGCAACGTCAAGATTTAG
AAAAAGTAGAAAAAGCCATTAATCAATAATGTTTTAAATATTTAACAGAAAGTAGGAGGA
TATAGTATGGTCATTAACTTAAATGACAAACAGACAAAAACATCTAAAGAAGGGTTAATT
TCCGTATCACATCCTCTTGCGGCTAAAATTGGTAAGGATGTATTAGATCAAGGTGGCAAC
GCCATGGATGCAGTGATTGCAATTCAACTGGCATTGAATGTGTTAGAACCATTTGCATCA
GGTATTGGTGGTGGCGGGTATTTGCTATATTATGAGCAAAGTACTGGCAGTATAACTGCG
TTTGATGCACGTGAGACAGCACCTGAACATGTAGACAAACAATTTTATCTAGATGATTCA
GGCGAATATAAATCATTTTTTGATATGACTACACATGGTAAAACTGTCGCTGTGCCAGCA
ATTCCAAAGCTGTTTGATTATATTCACAAGCGTTATGCTAAATTGTCATTGGAAGATTTA
ATTAATCCTGCAATTGAACTAGCCATTGAAGGTCATGCAGCCAATTGGGCTACTGAAAAA
TATTCGCGCCAGCAACACGCACGATTGACAAAGTATCATGAAACGGCACAAGTATTTACG
CATGAAAATCAATATTGGCGTGAAGGTGATTGGATTGTACAACCCGAATTAGGTAAGACA
TTTCAAATATTAAGAGAACAAGGGTTTAATGCATTTTATAAAGGTGACATTGCGAAACAA
TTAGTCAATGTTGTCAAAGCATGTGGTGGGACAATCACTTTAGAGGATCTAGCCAAATAT
GACATTCAGATTAAAGCGCCAATCAGTGCAACATTTAAAGACTATGACATTTATTCAATG
GGACCATCTAGTTCTGGCGGTATCACGGTAATTCAAATATTGAAGTTATTAGAACATGTC
GATTTACCATCTATGGGTCCAAGATCTGTTGATTACTTGCATCATTTGATACAAGCGATG
CATTTAGCATATAGTGATCGTGCGCAATACTTGGCGGATGATAATTTTCATGAGGTGCCT
GTACAGTCATTAATTGATGATGATTATTTAAAAGCACGCAGTACGCTCATTGATAGCAAT
AAAGCAAATATTGATATAGAGCATGGTGTTGTGTCTGATTGCATTAGTCATACAGATGTT
GAAGAAAATCATACCGAAACAACTCATTTTTGTGTGATTGATAAGGAAGGTAATATTGCT
TCATTTACGACATCAATTGGTATGATTTATGGTTCAGGTATCACGATTCCAGGCTACGGT
GTGTTATTGAATACGACAATGGATGGCTTTGATGTAGTAGATGGTGGTATTAACGAAATT
GCACCATATAAACGACCACTAAGTAACATGGCTCCAACGATTGTGATGTATCACGGGAAG
CCAATATTAACAGTAGGTGCACCTGGTGCCATAAGTATCATTGCTAGTGTTGCGCAAACA
TTAATCAATGTATTAGTGTTTGGCATGGATATTCAGCAGGCTATAGATGAACCTAGAATT
TATAGTAGCCATCCTAATCGCATTGAATGGGAGCCTCAATTTTCACAATCTACAATATTA
GCATTGATTGCACATGGACATGCAATGGAACATAAACCAGATGCTTATATTGGAGATGTA
CATGGACTACAGGTTGACCCAACAACGTATGAAGCTTCGGGTGGAAGTGATGATACTAGA
GAAGGCACCGTAATGGGTGGCGAGGTGTTAGTGATTAGAAAACAGCCATTACCATATCGG
CAAATGTATGATAGTGACGGCTTTCGTCTATATTTCAATGATGTGCAGTTACCTTTATTG
GCAGATCAAGTGCGATGGATGCATGACAAATATTGGGTTGATGAAAGTGTTGTTAGAATC
ATTTTCCCTGAAGTTAGTGCACATATTGAAGATTTAAGAAGTTATGAAAACGCAGGAGAA
AATTATATAGATATTGCCTGGTTAGCACGGAAATATGCTTATCAAGTAACATTGAAGGAT
GACGGTTTATACTTAACTGATGATACATATACTTCAGTGAAACGGAACACAAATGCATAC
TATAGATATGATCGAGATAGTATCACAAGATAGTTTATACGCTTGATATGAAGTTTGTAG
TGGATATGAGCTTTTGTTGAATGAAAGGATTCGATTTCGAACTTTAGCGTGACGCTTGAG
TGTAGTAATGTTGGAAATGCTATACGAAACGCTAGTCACCTTTGTAAAATATACAACGCC
TCACAAATTCGTTTTTGATGTACATCACAATAGTTAGCCTAAAATCTAATGTAATGTGGT
TTGGTACAGTTGAACGAGTTATGTGAGGTGTTTTTATAATATAGGATTTTAATAGATGAT
TTGGATGTTTCTATAATTACAGCATAAGTATTAATGTTCACTTATTTTATTATAAGTAAG
GCTTTCTTTATAAATGATTTGGTCTTTTCCAGGACTTGAAAAATAAAAATAAAGTTTCTG
ATCTTGATGATTATTGCCTTTTAAATCACTCATTCCCTTTAATTCCACCTTTGTTGATGC
GTTTTTAGGAATATTATATCTACGTTTTAATTGTTTAACGTTTGGATTATCGTTCGACAA
CTTACCAGATAAATTATAATAATCAGTGGTAGGATCATGTGTGACTTTCAAATCATTGCT
ATTTAAAATGCTTGTTAAATCACCACTTTGAATCAAAAATTGATTGTTTTCGATTTTTTG
TTTCAGCGCGGGATCTTTTACGTCTTTTGTGAAAACGATTTTATTATTAACTACTTTTAC
TGGATAACTTTTGTATGTCGAGTCAGTAGCATTTTTTTTATCGTTTGTAGTTGTGTCATA
TTCACCAGTTATTTTATGTGTGTTCTTATCTACCTTTAACAACATACGGTCTTCTTTTAA
AAGCTCATCTGATCCAACAACTGAATAAGAGGATTCTATATACCATGTGTCTTGATCATT
ATTTTCATAATGGGGATTATCGTGACCATCAATTTCATAAAGCGTTTCTAAGTTTTTAAT
AGGATACGTACTTAGTACTTTTTTAAGACCATCTTTCAAATGAATTTGTTCCCACTTCAT
TGCCAAAAACATATCGCCACTGACTACAATTGAAATAATAATAATTGCTGCTAAGTTTAA
CCAGAAAATTTTATGTGCTTTCATACATTCCCACCGTTTCTCAAAATACTTCATTAACAC
TATAATAATATATTTTGAAAAATATTTACATCAGTATTAAAGTGAATATCAAATTTTAAA
TTTATGAAAATAATAGATATTTATAAAAAGCGGAAAAGAGATACAATAAAAAACTGCATG
ACGTTTGAGACGTCACACAGTGTAACTAAAAATTTAAAAAGTTGTTGCTAATTTTTCAGC
ATTATTAATACTAGTTGCTTTAATTTCTTCAGTCTTATGAGGTTCAGCATTGTGTCCTTC
AATAATGATTGTTTCATATGATGGCACACCTAAGAATGTCATAATTGTTCTTAAATAACG
GTCACCCATTTCAAAATCAGCAGCAGGTCCTTCAGTATAATATCCACCACGTGATTGAAT
GTGTAATACTTTTTTGTCAGTTAGTAAACCTTGTGGTCCTTCAGCAGAATATTTAAAAGT
TTTACCTGCAATTGAAATAGCATCAATATATGCTTTAACTACAGGTGGGAAAGAAAGGTT
CCACATAGGCGTTACAAATACATATTTATCTGCACTTAAAAATTCTTCTAAAATGTCACT
CAATCTTGAAACTTTCATTTGTTCATCATCAGTTAACGTTTCGCCATTACTCATTTTTCC
CCAACCAGTTAATACATCTTTGTCAATAACTGGAATATAAGTTTCAAATAAATCAATATG
TTTCACTTCATCATCAGGATGTTGTTGTTGATATGTTTCGATAAATGCTTTACCAGCCGC
CATAGAATTTGATACCAGTTCATTAAAAGGGTGTGCTGTAATATATAATACTTTTGCCAT
TTGAAAATTCTCCTCTGTTTCTGTTATTTTCTTAAGTATAATTATTATACTCGATATAAA
ATTTAATATCAATCAAAATATTCAAATTACCATCATTTTCTTCATCTATATTTGGCAGTA
CTACTAAAGTATGAGTGCATTTAATTATGAAATAGTTGATTTAGAATATATACTTAATAC
CCAAAATATATGAAGGATGGATGCCACTATGACAAAGCGACCAAAACGTATTTTGGCAAC
AATTATCATTTTTCTTTCACTATTATTTACGATTATTTATATAGATGACATTCAAAAATG
GTTTAACCAATATACCGATAAATTGACACAAAATCATAAAGGACAAGGACACTCAAAATG
GGAAGACTTTTTTAGAGGGAGTCGGATTACTGAGACTTTTGGTAAATATCAACATTCACC
ATTTGATGGTAAGCATTATGGCATTGATTTTGCATTGCCAAAAGGTACACCAATTAAAGC
GCCGACGAATGGTAAAGTAACACGTATCTTTAATAATGAATTGGGCGGCAAGGTATTACA
GATTGCCGAAGACAATGGAGAATATCACCAGTGGTATCTACACTTAGACAAATATAATGT
CAAAGTAGGTGATCGAGTCAAAGCAGGTGATATTATTGCATATTCAGGCAATACAGGTAT
ACAAACGACAGGCGCACATTTACATTTTCAAAGAATGAAGGGTGGCGTAGGTAATGCATA
TGCAGAAGATCCAAAACCGTTTATCGATCAGTTACCTGATGGGGAACGTAGCCTATATGA
TTTGTAGTTATAGAAGGGTGCCCGCAGTCTAAAAAATTAAGCAATCATTGTGTGAGTATG
ATACTTACATAATGGTTGCTTTTTTCAATGAAAATCGTAATGCTAAGTCATACTTGTTTG
ATTTAGATATTACTTAAAATGTAAGACAAGGTTGTTAGCATTGGCAGTGAAATATCGCAC
ATAAAAAACATTATTGTCACACTAGAAAATAGTTGTGCACTATATCAATTTTCTGTATAA
AAGTTTAATTCTGACAGTAATGTAAACGTTTATAATTTATGATTGACATTAATAATGACT
GAATATATGATTTATGTAAGTATTTGTGCAAACGTTTTCACGAAGTGTATTGCACAATCA
AACTGTAAACAAAGTATGGGAGGCATAACATGGCAGAACTAAAGTTAGAGCATATTAAAA
AGACGTATGATAACAACAATACTGTAGTGAAAGATTTTAATCTACATATTACTGACAAAG
AATTCATTGTATTTGTTGGACCATCGGGATGTGGTAAATCAACAACATTACGAATGGTTG
CTGGACTAGAGTCTATCACATCTGGAGATTTTTATATTGATGGGGAACGCATGAACGATG
TTGAACCAAAGAATAGAGATATTGCGATGGTATTTCAAAACTATGCATTATATCCACATA
TGACTGTTTTTGAAAATATGGCATTTGGGCTAAAGCTACGTAAAGTAAATAAAAAAGAGA
TTGAACAAAAAGTTAATGAAGCAGCTGAAATATTAGGATTAACTGAGTATCTTGGTCGTA
AACCAAAAGCGTTATCTGGCGGACAGCGTCAACGTGTTGCTTTGGGCAGAGCTATTGTTA
GGGATGCGAAAGTCTTTTTAATGGATGAACCATTATCGAATCTTGATGCGAAGCTTCGAG
TACAAATGCGCACAGAAATATTGAAATTACATAAGCGACTTAATACTACGACAATTTATG
TTACACATGATCAAACTGAAGCATTGACGATGGCTAGTCGAATTGTTGTTTTGAAAGATG
GCGACATTATGCAAGTCGGCACACCTAGAGAAATATATGATGCCCCTAATTGCATATTTG
TGGCGCAATTTATCGGCTCACCAGCAATGAATATGTTGAATGCTACAGTTGAAATGGACG
GATTGAAGGTAGGAACACACCATTTTAAATTACATAATAAAAAATTTGAAAAGTTAAAAG
CTGCTGGCTACTTAGACAAGGAAATTATTTTAGGTATTCGAGCTGAAGACATTCATGAAG
AACCAATATTTATTCAAACTTCTCCAGAGACACAATTTGAATCTGAAGTAGTTGTATCCG
AACTGTTAGGTTCAGAAATTATGGTACATAGCACATTCCAAGGAATGGAATTGATTTCTA
AATTAGATTCAAGAACTCAAGTGATGGCGAACGACAAGATTACACTAGCATTTGATATGA
ATAAGTGTCACTTTTTTGATGAAAAAACAGGAAATCGTATCGTCTAAGGGGGAGTATTCA
TGTCTAAAATTTTAAAATGTATCACGTTAGCCGTGGTAATGTTATTAATCGTAACTGCAT
GTGGCCCTAATCGTTCGAAAGAAGATATTGATAAAGCATTGAATAAAGATAATTCTAAAG
ACAAGCCTAACCAACTTACGATGTGGGTGGATGGCGACAAGCAAATGGCGTTTTATAAAA
AAATTACGGATCAATATACTAAAAAAACTGGCATCAAAGTAAAGCTTGTAAATATTGGTC
AAAATGATCAACTAGAAAATATTTCGCTAGACGCTCCTGCAGGAAAAGGTCCAGATATCT
TTTTCTTAGCACATGATAATACTGGAAGTGCCTATCTACAAGGCTTAGCTGCTGAAATCA
AATTATCAAAAGATGAGTTGAAAGGTTTCAATAAGCAAGCACTTAAAGCGATGAATTATG
ACAATAAGCAACTAGCATTGCCAGCTATCGTTGAAACAACCGCACTTTTTTATAATAAAA
AATTAGTGAAAAATGCACCGCAAACGTTAGAAGAAGTTGAAGCTAATGCTGCCAAACTAA
CTGATAGTAAAAAGAAACAATACGGTATGTTATTTGATGCTAAAAATTTCTATTTTAATT
ATCCGTTTTTATTCGGCAATGATGATTATATTTTCAAGAAAAATGGCAGTGAATATGATA
TTCATCAGCTAGGACTAAATTCAAAACATGTCGTCAAGAATGCTGAACGATTACAAAAAT
GGTACGACAAAGGGTATCTTCCTAAGGCAGCAACACATGATGTCATGATTGGTCTTTTTA
AAGAAGGAAAAGTAGGACAATTTGTCACTGGACCGTGGAACATTAATGAATATCAAGAAA
CGTTTGGTAAAGATTTAGGAGTAACAACATTACCTACAGATGGTGGCAAACCTATGAAAC
CATTTCTAGGTGTACGTGGTTGGTATTTATCTGAATATAGTAAACATAAGTATTGGGCTA
AAGATTTAATGCTGTATATCACTAGTAAAGATACATTACAAAAATATACAGATGAAATGA
GCGAAATTACTGGACGTGTTGACGTGAAATCATCTAATCCAAATTTAAAAGTGTTTGAAA
AGCAAGCACGTCATGCTGAACCGATGCCTAATATTCCTGAAATGCGACAAGTTTGGGAAC
CGATGGGCAATGCAAGCATATTTATTTCAAATGGTAAGAATCCTAAACAAGCGTTAGATG
AGGCGACGAATGATATAACGCAAAATATTAAGATTCTTCATCCATCACAAAATGATAAGA
AAGGAGATTAGTTATGACGAAACGTAACCCTAAATTAGCGGCATTATTATCTGTTATACC
TGGTTTGGGACAGTTTTATAATAAAAGACCCATTAAAGGGACGATATTTTTTATCTTTTT
CATCAGTTTTATTTCTGTTTTTTATAGCTTTTTAAATATTGGTTTTTGGGGATTGTTCAC
ATTAGGGACAGTACCTAAGTTAGACGATTCTCGTGTCTTACTTGCACAAGGTATTATTTC
TATCTTACTCGTTGCTTTCGCAATCATGCTATATATCATTAATATTTTAGATGCATATCG
TAATGCTGAACGATTTAATCGCAATGAGGAAATAAAGGATCCGAAGGCGCGTATGGTGGC
AACATGGGACAAGACGTTCCCATACTTACTAATCTCACCAGGTACATTCTTATTGATATT
TGTAGTTGTATTTCCATTAATATTTATGTTTGGAGTAGCATTTACAAATTACAATTTATA
CAACGCGCCTCCGAGACACACATTAGAATGGGTTGGTTTAGATAACTTTAAAACGTTATT
CACAATTGGCGTTTGGCGTAAAACATTTTTCAGTGTTATTACTTGGACATTAGTATGGAC
GCTTGTTGCAACGACACTTCAAATTGCATTAGGGCTGTTTTTGGCAATTATTGTAAATCA
CCCTGTCGTCAAAGGTAAGAAATTTATCCGTACTGTGTTAATCCTACCTTGGGCTGTACC
ATCATTTGTGACAATTTTAATATTTGTAGCGTTATTTAATGATGAATTTGGTGCGATAAA
TAATGATATTTTGCAACCTTTATTAGGTGTAGCACCAGCATGGTTAAGTGATCCGTTTTG
GGCAAAAGTGGCATTAATCGGCATTCAAGTATGGCTTGGATTCCCATTTGTCTTTGCACT
GTTCACTGGAGTACTGCTAAGTATTTCATCAGATTGGTACGAAGCAGCAGATATGGATGG
TGCGTCTAGTTGGCAAAAGTTTAGAAACATCACATTCCCGCATGTCATTTACGCCACAGC
GCCATTGTTAATTATGCAATATGCAGGTAATTTCAATAATTTTAATCTTATTTATCTATT
TAATAAAGGCGGTCCACCAGTGTCAGGGCAGAATGCTGGTAGTACAGATATCTTGATATC
TTGGGTGTATAATCTGACATTTGAGTTTAACAACTTCAACATGGGTGCAGTTGTGTCATT
AATTATTGGATTTATTGTTGCTATTGTCGCATTTATTCAATTCAGACGTACAAGTACGTT
TAAAGATGAGGGAGGTTTATAAGATGACAAAGAAGAAAAACATATTAAAAGCAATCGGTA
TTTACAGTTTTATAGCGATGATGTTTGTCATCATTTTATATCCACTACTGTGGACATTTG
GCATTTCCCTTAATCCAGGTACGAACTTGTATGGTGCCAAAATGATACCAGACAATGCAA
CATTTAAAAATTATGCATTCTTACTATTCGATGACAGTAGTCAATACCTGACTTGGTATA
AAAATACGCTTATCGTAGCATCTGCAAATGCGCTGTTTAGTGTGATATTTGTCACGTTAA
CAGCATATGCTTTTTCTAGATATCGCTTTGTTGGTCGTAAATACGGGCTGATTACATTTT
TGATTTTACAAATGTTCCCTGTATTAATGGCAATGGTCGCAATCTATATTTTGCTAAATA
CAATTGGATTATTAGATTCTTTATTTGGACTAACACTGGTATATATTGGTGGATCAATAC
CGATGAATGCCTTTTTAGTGAAAGGTTACTTCGATACGATTCCAAAAGAACTTGATGAAT
CTGCCAAAATTGATGGTGCAGGGCATATGCGTATTTTCTTACAAATTATGCTTCCATTAG
CTAAGCCGATTTTAGCAGTTGTTGCTTTGTTCAATTTTATGGGGCCATTTATGGACTTTA
TATTACCTAAAATACTATTAAGAAGTCCTGAAAAATTCACATTAGCAGTTGGATTGTTCA
ACTTTATTAATGATAAGTATGCAAATAATTTCACAGTGTTTGCAGCAGGGGCAATTATGA
TTGCAGTACCTATAGCAATCGTATTCTTGTTCTTGCAACGCTATTTAGTATCAGGTTTAA
CAACAGGTGCGACAAAAGGTTAGTTTGAAATTAGGAGTGGGGCAGAATTGATAAAGAACC
ACTAATGACGATAAAGATTAAAAGGAGGACGTTATGATGACGATTAAAGTTGGAATCATT
GGGTGTGGTGGTATTGCGAATGGCAAGCACATGCCAAGTTTACAAAAAGTTGAAAATGTT
GAAATGATCGCATTTTGTGACGTAGACATTTCGAAAGCAGCGAGTGCGGCAGAAGCATAC
GGAACTGACAATGCAAAGGTTTATGATGATTACAAAGCATTGTTAAAAGATGACACGATT
GATGTTATCCATGTTTGTACGCCAAATGACTCGCATTGTGAAATTACTGTAGCAGGGTTG
CATGCTGGTAAACATGTGATGTGTGAAAAACCAATGGCTAAAACGACAGCAGAAGCTCAA
AAAATGATAGATACAGCTAAATCAACAGGTAAAAAATTAACAATAGGTTATCAAAATCGT
TTCCGAGCAGATAGTCAATTTTTACATCAAGCAGCGCAACGTGGCGACTTAGGAGACATT
TACTTCGGAAAGGCACATGCCATTCGTCGTCGAGCAGTACCAACATGGGGTGTCTTTCTA
GACGAAGAAGCTCAAGGTGGAGGACCATTAATCGATATCGGTACACACGCTTTAGATTTA
ACGTTATGGATGATGGATAATTATGAACCAGAATCAGTGATGGGTTCAACATTCCATAAA
TTAAATAAACAGCATCATGCGGCAAACGCTTGGGGTTCATGGAATCCAGATGAATTTACA
GTTGAAGATTCTGCGTTTGGATTTATTAAAATGAAGAATGGAGCGACGATCATTTTAGAA
TCCGCTTGGGCGATTAATTCTTTAGAAGTGGATGAGGCAAAATGTTCATTATCAGGAACT
AAAGCAGGTGCTGATATGAAAGATGGTCTACGTATTCATGGTGAAGACATGGGTACACTT
TATACCAAACACGTTGAATTGGAAAACAAAGGCGTCGACTTTTATGAAGGTAATGAAGTG
GATGAAGCTGAAGAAGAAGCAAAAGCTTGGATTGATGCAGTTGTAAATGATACTGAACCA
GTTGTGAAACCGGAACAAGCAATGGTAGTTACAAAAATTCTTGAAGCGATTTATCAGTCT
GCAAAATCAGGCAAAGCAATTTACTTTGAATAACATCATACGGTAAGGAGGCACATCATG
ACAAAATTAAAAGTTGGTGTGATAGGTGTTGGTGGTATTGCACAAGACCGTCATATTCCA
GCATTGCTGAAACTCAAAGACACAGTCTCATTAGTTGCAGTACAAGATATTAATACAGTG
CAGATGATTGATGTTGCGAAGCGCTTTAATATACCTCATGCAGTTGAGACACCTAGCGAG
CTGTTTAAACTTGTTGATGCGGTGGTCATTTGTACACCTAATAAATTCCATGCTGATCTT
TCTATAGAAGCATTGAACCATGGTGTCCATGTATTGTGTGAAAAGCCAATGGCGATGACG
ACGGAAGAGTGTGATCGCATGATTGAAGCGGCTAATAAAAATCACAAATTATTAACTGTC
GCATATCATTATCGTCACACAGATGTGGCAATTACTGCTAAAAAAGCAATTGAATCAGGT
GTGGTTGGTAAACCTTTAGTAGCACGTGTACAAGCGATGCGTAGGCGTAAAGTGCCTGGC
TGGGGTGTTTTTACCAATAAAGCGTTGCAAGGTGGCGGTAGTTTAATCGATTATGGTTGC
CACTTGTTAGACTTATCTTTGTGGCTACTAGGTAAAGATATGGTGCCGCATGAAGTGCTA
GGAAAAACATATAATCAATTGAGCAAACAACCGAATCAAATTAATGATTGGGGAACATTT
GATCATACTAAATTTGATGTCGATGATCATGTTACTAGTTATATGACATTTGCCAATCGA
GCAAGCATGCAGTTTGAATGTTCGTGGTCTGCAAATATCAAAGAAGATAAGGTTCACGTT
AGTTTATCAGGAGAAGATGGCGGTATCAATTTATTTCCATTTGAAATATATGAGCCCCGC
TTTGGAACTATTTTTGAAAGCAAAGCTAATGTTGAGCATAACGAAGACATTGCTGGTGAG
AGACAGGCGCGTAACTTTGTCAATGCGTGTTTAGGGATAGAAGAGATTGTGGTGAAACCG
GAAGAAGCACGCAATGTAAATGCCCTTATAGAAGCGATTTATCGTAGCGATCTTGATAAC
AAGAGCATACAACTTTAATGATTATCATATATGATACAAAATTCTCAATATAAAAAGAAG
GAGTGCTTTTCAATGAAAATAGGTGTATTTTCAGTATTATTTTACGATAAAAATTTTGAA
GATATGTTAGATTATGTCTCAGAATCTGGATTGGATATGATTGAAGTTGGAACAGGTGGT
AACCCAGGAGATAAATTTTGTAAGTTAGATGAGTTGTTAGAAAATGAAGACAAGCGCCAA
GCATTTATGAAGTCAATCACAGACAGAGGCTTACAAATAAGTGGTTTCAGTTGTCATAAC
AATCCAATTTCTCCAGATCCGATAGAAGCGAAAGAAGCCGATGAAACGTTACGTAAAACA
ATCCGTTTAGCAAATCTATTAGACGTGCCAGTTGTTAATACATTTTCTGGCATTGCAGGA
TCAGATGATACCGCTAAAAAGCCTAATTGGCCTGTTACACCTTGGCCAACAGCCTACTCT
GAAATTTATGATTATCAGTGGAATGAAAAGTTGATACCATATTGGCAAGATTTAGCTGAG
TTTGCAAAAGAGCAAGATGTAAAAATTGCCATAGAGTTGCATGCAGGATTTTTAGTGCAT
ACACCATATACAATGTTGAAGTTACGTGAGGCTACAAATGAATATATCGGTGCTAACTTA
GATCCTAGTCATCTATGGTGGCAAGGTATTGACCCAATTGCTGCGATTCGCATATTAGGC
CAAGCAAATGCAATTCATCACTTCCATGCTAAAGATACGTATATTAATCAAGAAAATGTA
AATATGTATGGTCTAACTGATATGCAACCATATGGTAACGTTGCGACAAGAGCATGGACA
TTCCGTACAGTTGGTTATGGACATAGTCCATATGTATGGGCAGATATCATAAGTCAACTT
ATTATTAATGGATATGATTATGTATTAAGTATTGAACATGAAGATCCTATTATGTCAGTA
GAAGAAGGTTTCCAAAAAGCTTGTCAAACTTTGAAATCTGTTAATATTTACGACAAGCCA
GCAGACATGTGGTGGGCATAATACGAACTCGAGGTTAGTCTGAAGTTTGTCTGAAGTAAG
ACTGGTGGCAGTGTTGAATAAATGCATATGTCGCCAAGCCATTGCCAAAAATTTCACACC
TTAAATCAAGTCATTGTTTGTAAAGAAGGTGTACTTTATATAAGTATATAGCGATGGTCA
TACCCATTCACAGTAACAATCCTCACCATTGAAAAGAGTATATAACCTTTTCAATAGTGA
GGTATATGATAATAAAAAAAGCCTGTTGTCACAATGGTCATAGACACGACATACTTTAAA
GGTTTCTGAATATAATATTTCAGAATGCACTTTAAAGATGGACGTCGATGTAGACTAAAG
TGATGACAGGCTTTCATCTTTTTAAATATTCATTAATTTCTCTTCTTGTTTAATACGTAC
ATATAAGAAATACGCATACGGTACTAATAAAATAGTTGTATATGTTGCGTGTGTTAATAA
TAATACACCGATTAATTCAGGAATGATGTTTAAGAAGTAATTTGGGTGTTTTGTAATTTT
ATATAATCCAGATTTAATAATAGGATGGTTAGGTAAAATGAATAATTTTAATGTCCAAAT
ACCACCTAAAGTTTTAATAACCATAAATAACATGATATAAGCAAAGATTAATATAACTAA
GCCAATACCATTTGCAAAGCTAAATGTATCTTTATTAATAAATGCCTCTACACCAGCCAA
TACATAAATTAAAACGTGTGTTATTGCTAAAAACTTCGAATTTTTAACGCCATATTCAAC
TGCACCGTCTGCTTTTAATTGTTTTGAGTGATTAATAGATATCTTTAAGCTGACAAGTCT
GATACAGAAAAAGATAAGTAATATAGATAGAATCATGATGTCCTCCGTCATTATGTCATA
TGTATAAGCGTTGATTTTGACAACATAAAGTATTTTATAGATAAAGCTTGTCAAATACTA
TTAACTATTTATTAATTTTAGTACATAAATATGTTTCTAAGTATGTGTTTATGTTCAGTA
TTTTGGATAATTTAATAATTTTAAGGATATTAAGCGCTTACACCGACGTGATATATTTGG
CTTAACGAAAATGATTGAGGTGACAGAGATGAACTTTTTTGATATCCATAAGATTCCGAA
CAAAGGCATTCCATTATCGGTACAACGTAAATTATGGCTTAGAAACTTCATGCAAGCTTT
CTTCGTAGTGTTCTTTGTTTATATGGCTATGTATTTAATTCGAAACAACTTTAAGGCGGC
ACAACCGTTTTTAAAAGAGGAAATTGGATTATCTACATTAGAACTTGGTTATATCGGATT
AGCATTTAGTATCACGTACGGTTTAGGAAAAACATTACTTGGATATTTTGTCGATGGACG
TAACACAAAACGTATTATCTCGTTCTTACTTATCTTATCTGCGATTACAGTTTTAATTAT
GGGATTTGTTTTAAGTTACTTTGGTTCTGTAATGGGATTATTAATTGTACTTTGGGGACT
TAACGGGGTGTTCCAATCAGTTGGTGGACCTGCAAGTTATTCAACGATTTCAAGATGGGC
GCCAAGAACGAAACGTGGCCGATACTTAGGATTCTGGAATACATCACATAATATCGGTGG
TGCCATAGCAGGTGGTGTTGCACTTTGGGGTGCTAATGTATTCTTCCATGGAAATGTTAT
AGGGATGTTCATTTTCCCATCGGTGATTGCATTACTTATTGGTATCGCAACATTATTTAT
CGGAAAAGATGATCCGGAAGAATTAGGATGGAATCGTGCTGAAGAAATTTGGGAAGAGCC
GGTCGATAAAGAAAATATTGATTCTCAAGGTATGACGAAATGGGAGATCTTTAAAAAATA
TATCCTGGGAAATCCTGTTATATGGATTCTATGTGTTTCAAACGTCTTTGTATACATTGT
ACGAATCGGTATTGATAACTGGGCACCGTTATATGTGTCAGAGCATTTACACTTTAGTAA
AGGCGATGCAGTTAATACGATATTCTACTTTGAAATTGGTGCATTAGTTGCAAGTTTATT
ATGGGGCTACGTATCAGACTTATTAAAAGGTCGTCGTGCAATTGTAGCTATTGGCTGTAT
GTTTATGATTACATTTGTTGTCTTATTCTACACAAATGCTACAAGTGTCATGATGGTTAA
CATTTCATTGTTTGCATTAGGTGCGTTAATCTTTGGTCCGCAATTATTAATTGGTGTATC
ATTGACTGGTTTTGTTCCTAAAAATGCCATCAGTGTAGCAAACGGAATGACAGGTTCATT
CGCGTATCTATTCGGTGACTCAATGGCGAAAGTTGGTTTGGCGGCTATTGCTGATCCAAC
ACGTAACGGTTTAAACATCTTTGGATATACATTAAGTGGATGGACAGATGTTTTCATCGT
CTTCTATGTTGCATTATTCCTAGGCATGATTCTATTAGGAATCGTTGCTTTCTATGAAGA
AAAGAAAATTAGAAGTTTAAAAATTTAATATAAATCGGATTAAAAGTATCGCCAATCTAT
TGCAATATAGTTGGCAATCCTGCCCCGACGGCATGTGCGTGAAGAGATGAAAGATACTGC
TTCTACCCTTGCAAATATATCATCTCTATGTCTCGGGGCAGATCATAATTCCCTGTTATG
AAGTATCCTTATTTGCCCGACTTAGGGTGACTCAATGAATTTACTCCTTACAATAAAGAC
ATATAGCGGTGTCAATATTGTAGGGAGTATTGTTTTATATTTAAACTCTCTAAAAAGCGG
ACTGAAAGAAAAGTGAAAACTTCTCTATCAGTCCGCTTTTTCATAGAACAAAATGGAGGC
GCCATAATCATTAGTTATGTGCTAATCTATTTTGCTTGCTTACAATAATCACTTGGCGAC
ATTTGTAAATATTTTTTAAAATGATAGCTAAACATTTTATACTCTGAAAAGCCTACTTTG
TCTGCAATTTCATAGTGTTTGTAATGTCGATCTAACAATTGCAGAGATTGTAAAATACGA
TAGCGATTTAAATAATCGACAATTGTAATACCAACATGATCTTTAAATGTTCGCATCGCA
TACGATTCACTAACATCGATATGTTGAATTAAATCTGAAACAGTCACTTTCGTTTGATAA
GATTGCTTAATTTGATCCACAATCTGGTTTACATAATAATCATCGTATTCTACTTTTAAT
AGTGGTTGGAAGGCATCATGACAAGATGCTAAGCTACGGCCGTTCTGTGATTGTTGCTCT
AATAAGGTACGGACAAGTCTTCCTAAAATAACTTCTAATTGTGCATGGTCTACTGGTTTT
AATAAATAATCAAGAACATGATGTTGAATGCCGGCTTTCATATATTCAAAGTCATCGTAA
CTCGATAATATGATGACATTACAATCTAGATGCGCAATATCATTGAGTAAATCGACGCCA
TTTTTACGTGGCATACGAATATCAGTAATTACTAATTCTGGCTGATGTTGTTGAATTAGT
GATAATGCTTCAACACCATCTTTAGCAGTGTATATTGTATTGAAATGATAGTCTCCCCAA
GGAATGATTTGCTTTAATCCTTCTCGAATAATTCGTTCATCATCACAAATAACTACCTTA
AACATCTACATTCCCCCTTGAAAGTGGTATTTTATAACAAATTAACGTACCTTGATTACG
CTTTGAAAAAATATGGAGTCGTGCATGTGAACCATATTGAATCATTGTTTTATTGTGTAA
ATGATTTAATCCCAAATGCTTAGTATCAAATACATCATTATTAAGAGATTGGCGTACATA
TTGCAGGCGAGATGACGACATCCCGATACCATTGTCGCAAACTAAAACATGTAAATTCTG
ACGTGCCAATGTCAGGCGTATAGTAATGTCCAATGACTCAGTATCTCTACCATGTTTAAT
AGCATTTTCTATGAGTGGCTGAAGCATCATTTTACCAATTGTCTGGTGACGCGCTTCTTC
AGAACTTTCAATATGGAGCTTAATCATGTCATCAAAACGGATGTTTTGTATTGCAACATA
CTGTTCAATGTAGTTCAACTCTTCGTTTAATTCCACTGTATGTGAGTTTGTACGTAATGA
GTAACGTAACATTTGCGATAATTGTTGGACCACAGTTTGTGCTAATTTCGGAGATAACGT
AATTAAATATTGTATTGTTTGCATCGTATTGAATAGGAAATGAGGCTGGAATTGGCGTTC
TATTTCCTTTAACTGAATATCACGCAAGCGACGTTCTGTATGCTCGATAGAATGGATCAG
TTGCTCATTTGATTCAAATAAATCGTAAATATAATTATTAATTTCTTCTAGTTCACTGTT
GTTTTTTAAAGGCGTATATGTACCTAGATGACGATTTTTGGCATAGTAAATTTTTTGAAT
AATCGTTTCGATATCTTTTGTTTGTCGTTTAGCCATATTATCTGCGCTAATGAAACCAAA
TATTACTAGTAAAACAAGAACTACGGCCATAACAATTAACAACGTGATACCATCTTCAAT
GTTTTCATGTATATCTTTATAAATAATGAGACGATGGTCAGCATGGTTTAATTTTACAGA
TTCATTCATAAATCCGAATTGTTGTGGTCTATACTTTTCACCTATAGTAAAACGGTCATC
GTTGGCGTATAAAATATTGTCATATTGATCAACGATAAGTGCGAATTGTCGGTTATCTTT
CTTAATTTCACTTAAACGTGGGGTGTTAGCCATATAAATTTTAAGCATATATGTACTATT
TTTGAATTTAAGCTGATGCGTTGAAAATAAATACATATTTTTAGTGTTTAAATGTTCATA
ATTATTGGTTATAAACTGATTTGGTCCAGATAATTCATAATAAAGTGTTGCGGGCTGTTG
GTGTATTAATTTTAATAATTCACGTTTTGTAGCGGTCACATCATGATGATTTGTTAAATC
GAGCTCTTGAAACGAATTATTATGCTGTGTAATAAATGTCTGAATCTGCTTTTCAGTATG
ATGTAAAGATGACTGACTTTCATCAACATGTTGATGAATCGTACGATGCTCAATCCAAAT
ATAGATGGCATAGAAGCTTACTAGTCCAATAATAATGACTAAAAATACTGGAAAAATAGT
AGACGCAAATAACGATCGTCTTAATTGATGTCTATAAGGTTTGTATGCCGTCATTGAATC
ATCTCCAAAAATTTATGATGTGGAATATCCGGTAATTTAGATTTCGGTATTAAAGGTATG
TTCTTAAGATTTTCGATAGACTGATCGCTTTGTTCACTAACATCCTTTCGAATTGACTTG
GCATCGAACTCTGCAACTAATCGTTGTTGTATTGAGCGGCTTGTTAAATATTGCACTAAC
TTTTTACGCTTAGGATGAGGGTGTGCATTTTTAACTAAAGCAATACCATCAACATTTAAC
ATTGTTCCTTCAATTGGATAAACGATTGATACAGGATAACCTTTGTTTTTCCATGTGCGT
GCATCTTGTTCGTAGCTTAGACCTGCGTAATATTTACCTTTTGCAACATCTTCAATGACT
TTAGACGTCTTTGACAGTTGCATCGCATGGTTTTGGAATTGATGCACATCACTTACTCGA
TGATGCATGCTATAAATAGCACGCATATGTTGATAGCCTGTCGTTGTTGTATTTGGATTT
GAGTACGCAATTTTACCTTTAAGTATAGGTTGTAATAAATCTTGATAACCTCGAATCTTA
ATATCTCCTTGTAAATCTGAATTCACTACTATAACTGTTGGCATTAATAGAAAACTAGTA
ACATATTTATTGTTCGAGCGATAATCCTCTAATTGCTGTGTTACAGATGTATCTTGATAG
GGAACAAAATCTTCTGGATGATCAATTGTTTCTGACAACACACCACCCATAAAGACATCA
CCACGCTCCGAAAAATCTTCGTTATGCAAGTTTGAAAGCAGTACTTGAGTAGATCCGTGT
TTAATTTCAATTTTGACATGCTCTTGTTTTTCAAATTCATTTAAAATTGGACGAATCAAG
TTTGATTGATACGGAGAATAAACTGTTAATACATTTTTATCGGATTCAGAGTGACGCGTA
TTAGCGCATGCTGATAAAAAAATGAGAAATAATAGCAAGATATAAATTTTTGATTTCATG
ATATCCCATCAATTCTATGTATATTTTAATACAATAATTTTAGCAATAAATGACGCATAA
GTAATGTTAAATATTTAGAAATGTTTATAGATGACTTGTTAAGACGTTGCAAATGTTGTG
ATAGCACAAAATTTTTGTTTGTCAAGACGATTTACCGAGGCTGTAAAATCAAACTGTTAT
ATTTTATTTGTAGCTGTTATATAAAAATCGGCAAGATATTGAACGGTTCAAAAGTGAATT
TTTACGTCAATAAAAGTATTTAATCCAGTCTCTTCATATATAAAAGTAAATCTTTCTAAG
TGTTGATTTAACGCTTATCAACAATCATTTTTTATAAACAAATATATACTCCTAAATTAA
CTTTTAAAGCAATGAAAATAGTGAACATTATAACTGTTGTGTAACAGAATGCAATTAGCA
TATTACTGTTACACAAATTAGTACAGTTTCTATGTTTTGACATACATTTGATGAAAATTG
TACATAATTTATGTGAAAAAAATCACAACAAACATGCTACAATGACTATGAAAACGTTAA
CATAGCATTTCAAATTCACAACATTATACAGATGGAGGCGTTTAGTATGTTAGAAACAAA
TAAAAATCATGCAACAGCTTGGCAAGGATTTAAAAATGGAAGATGGAACAGACACGTAGA
TGTAAGAGAGTTTATCCAATTAAACTACACTCTTTATGAAGGTAATGATTCATTTTTAGC
AGGACCAACAGAAGCAACTTCTAAACTTTGGGAACAAGTAATGCAGTTATCGAAAGAAGA
ACGTGAACGTGGCGGCATGTGGGATATGGACACGAAAGTAGCTTCAACAATCACATCTCA
TGATGCTGGTTATTTAGACAAAGATTTAGAAACAATTGTAGGTGTACAAACTGAAAAGCC
ATTCAAACGTTCAATGCAACCATTCGGTGGTATTCGTATGGCGAAAGCAGCTTGTGAAGC
TTACGGTTACGAATTAGACGAAGAAACTGAAAAAATCTTTACAGATTATCGTAAAACACA
TAACCAAGGTGTATTCGATGCATATTCTAGAGAAATGTTGAACTGCCGTAAAGCAGGTGT
AATCACTGGTTTACCTGATGCATACGGACGTGGACGTATTATCGGTGACTATCGTCGTGT
AGCTTTATATGGTGTAGATTTCTTAATGGAAGAAAAAATGCACGACTTCAACACGATGTC
TACAGAAATGTCAGAAGATGTAATTCGTTTACGTGAAGAATTATCAGAACAATATCGTGC
ATTAAAAGAATTAAAAGAACTTGGACAAAAATATGGTTTCGATTTAAGCCGTCCAGCAGA
AAACTTCAAAGAAGCAGTTCAATGGTTATACTTAGCATACCTTGCTGCAATTAAAGAACA
AAACGGTGCAGCAATGAGTTTAGGTCGTACATCAACATTCTTAGATATCTATGCTGAACG
TGACCTTAAAGCAGGCGTTATTACTGAAAGCGAAGTTCAAGAAATTATTGACCACTTCAT
CATGAAATTACGTATTGTTAAATTTGCTCGTACACCTGATTACAATGAATTATTCTCTGG
AGACCCAACTTGGGTAACTGAATCTATCGGTGGTGTAGGTATTGACGGACGTCCACTTGT
TACGAAAAACTCATTCCGTTTCTTACACTCATTAGATAACTTAGGTCCAGCTCCAGAACC
AAACTTAACAGTATTATGGTCAGTACGTTTACCTGACAACTTCAAAACATACTGTGCAAA
AATGAGTATTAAAACAAGTTCTATCCAATATGAAAATGATGACATTATGCGTGAAAGCTA
TGGCGATGACTATGGTATCGCATGTTGTGTATCAGCGATGACAATTGGTAAACAAATGCA
ATTCTTCGGTGCACGTGCGAACTTAGCTAAAACATTACTTTACGCTATCAATGGTGGTAA
AGATGAAAAATCTGGTGCACAAGTTGGTCCAAACTTCGAAGGTATTAACAGCGAAGTATT
AGAATATGACGAAGTATTCAAGAAATTTGATCAAATGATGGATTGGCTAGCAGGTGTTTA
CATTAACTCATTAAATGTTATTCACTACATGCACGATAAATACAGCTATGAACGTATTGA
AATGGCATTACATGATACAGAAATTGTACGTACAATGGCAACAGGTATCGCTGGTTTATC
AGTAGCAGCTGACTCATTATCTGCAATTAAATATGCACAAGTTAAACCAATTCGTAACGA
AGAAGGTCTTGTAGTAGACTTTGAAATCGAAGGCGACTTCCCTAAATACGGTAACAATGA
CGACCGTGTAGATGATATTGCAGTTGATTTAGTAGAACGCTTCATGACTAAATTACGTAG
TCATAAAACATATCGTGATTCAGAACATACAATGAGTGTATTAACAATTACTTCAAACGT
TGTATACGGTAAGAAAACTGGTAACACACCAGACGGACGTAAAGCTGGCGAACCATTTGC
TCCAGGTGCAAACCCAATGCATGGCCGTGACCAAAAAGGTGCATTATCTTCATTAAGTTC
TGTAGCTAAGATCCCTTACGATTGCTGTAAAGATGGTATTTCAAATACATTCAGTATCGT
ACCAAAATCATTAGGTAAAGAACCAGAAGATCAAAACCGTAACTTAACTAGTATGTTAGA
TGGTTACGCAATGCAATGTGGTCACCACTTAAATATTAACGTATTTAACCGTGAAACATT
AATAGATGCAATGGAACATCCAGAAGAATATCCACAGTTAACAATCCGTGTATCTGGTTA
CGCTGTTAACTTCATTAAATTAACACGTGAACAACAATTAGATGTAATTTCTCGTACATT
CCATGAAAGTATGTAACAAAATTTAAGGTGGGAGCACTATGCTTAAGGGACACTTACATT
CTGTCGAAAGTTTAGGTACTGTCGATGGACCGGGATTAAGATATATATTATTTACACAAG
GATGCTTACTTAGATGCTTGTATTGCCACAATCCAGATACTTGGAAAATTAGTGAGCCAT
CAAGAGAAGTCACAGTTGATGAAATGGTGAATGAAATATTACCATACAAACCATACTTTG
ATGCATCGGGTGGCGGTGTAACAGTCAGTGGTGGCGAACCATTGTTACAAATGCCATTCT
TAGAAAAATTATTTGCAGAATTAAAAGAAAATGGTGTGCACACTTGCTTAGACACATCGG
CTGGATGTGCTAATGATACAAAAGCATTTCAAAGGCATTTTGAAGAATTACAAAAACATA
CAGACTTGATATTATTAGATATAAAACATATTGATAATGACAAACATATTAGATTGACAG
GAAAGCCTAATACACACATCCTTAACTTCGCGCGCAAACTGTCAGATATGAAACAACCTG
TATGGATTCGACATGTCCTTGTGCCTGGTTATTCTGATGATAAAGACGATTTAATTAAAC
TAGGGGAATTTATTAATTCTCTTGATAACGTCGAAAAGTTTGAAATTCTGCCATATCATC
AGTTAGGTGTTCATAAGTGGAAAACATTGGGCATTGCATATGAATTAGAAGATGTCGAAG
CGCCCGATGATGAAGCTGTTAAAGCAGCCTACCGTTATGTTAACTTCAAAGGGAAAATTC
CCGTTGAATTATAAATACAATTCAGACCGAAAAGAAAGCATATGCAACTTCAAGAGTGAA
GGGGCATATGCTTCTTTTTCAATTGAGTATTGAGTATTAGCAAGACGTAGTAAGTATATG
AGACAACTTCTACAATGGTTGAAGGAAGACGTTTTTGTAAGTAGCTATGCTGATAAAGAA
TGTGATGTCTTGTTAAAGGTGGGGTTCCAATATCATCATTTAGCTGATGTTGAATGGGTT
ATTATTTGCTACTTGCATATGAATATGAGTCTTTTCAAATTTTTATTGACCCTGAGTAAT
GAAAAATATTAAGATGAAACTTAATATTAAAGCAATGCGGAGCGTGATTATGAAGAGAAT
TAGTAAAGATATATGGGCAGTATTTAAATTACTGTATCAAAATAAAGGGCGTTTTAGCAT
TAATGCCTTACTATTGCAGTTAATCATGATTTTTATTAGTAGTACATACTTAATTTTACT
ATTTAATATGATGTTAAAAGTAGCTGGGCAAAGCCAACTTACGATTAACAATTGGACGGA
AATCGTTAGTCATCCCGCCAGTGTGATACTTCTTATTATATTCATATTAAGTGTTGCCTT
TCTGATTTATGTAGAGTTTTCATTGTTAGTTTATATGGTTTATGCCGGCTTTGATCGACA
GATTATTACATTTAAATCCATTTTTAAAAATGCCTTTGTAAATGTGCGTAAACTCATAGG
TGTACCAGTTATTTTCTTTGTCATTTATTTAATGTTAATGATACCCATTGCCAACCTAGG
ACTAAGTTCAGTATTAACAAAAAATATTTACATACCTAAATTTTTAACGGAAGAACTTAT
GAAAACGACGAAAGGTATAATCATTTACGGTACCTTTATGATTGCTGTATTTATATTAAA
TTTTAAATTAATATTTACTCTACCGTTAACGATTTTAAACCGCCAGTCGTTATTTAAAAA
TATGAGACTAAGTTGGCAAATTACGAAGCGAAATAAGTTTCGGCTTGTTATAGAAATAGT
TATATTAGAACTCATCATTGGTGCGATTTTAACATTAATTATTTCAGGAGCAACATATCT
TGCTATTTGTGTAGATGAAGAAGGAGATAAGTTTTTAGTCTCATCAATTTTATTTGTTGT
ATTGAAAAGCGCATTGTTCTTCTATTATTTATTTACGAAATTATCATTAATCAGTGTGTT
AGTACTGCACTTAAAACAAGAGAATGTATTAGACCAACCGGGCTTAGAATTTAAATATCC
AAAACCGAAACGGAAGTCTAGGTTCTTTATAATTTCAATGGTGCTTGCAGTGACATGTTT
TATCGGTTATAACATGTACTTACTTTACAATAATACTATCAATACAAATATCTCCATTAT
TGGCCATCGTGGTTTCGAAGATAAAGGCGTTGAAAATTCTATTCCGTCATTGAAAGCTGC
TGCAAAAGCGAATGTCGAATACGTTGAGTTAGATACAATTATGACGAAAGATAAACAATT
TGTTGTTAGTCATGATAACAATTTGAAACGTTTAACAGGTGTTAATAAAAATATTTCTGA
ATCTAATTTCAAAGATATCGTCGGTTTGAAAATGCGTCAAAATGGACATGAAGCAAAATT
TGTATCCTTAGACGAATTTATTGAAACGGCTAAACAATCAAATGTGAAGCTACTAGTAGA
GTTAAAGCCACATGGTAAAGAACCAGCAGATTATACACAACGTGTTATTGATATTTTGAA
AAAGCATGGTGTTGAACATCAATATCGTGTGATGTCTTTGGATTATGATGTGATGACTAA
GTTGAAAAAAGAAGCGCCATATCTCAAGTGTGGTTATATCATTCCGTTGCAGTTTGGTCA
TTTTAAAGAAACATCATTAGATTTCTTTGTCATCGAAGATTTTTCTTATTCGCCAAGACT
TGTTAATCAAGCGCACTTGGAAAATAAAGAAGTCTATACTTGGACTATTAACGGCGAAGA
AGATTTAACGAAATACTTACAAACCAATGTTGATGGTATTATCACAGATGACCCAGCATT
AGCTGATCAGATTAAAGAAGAAAAGAAAGACGAAACATACTTCGATCGTTCTATAAGAAT
TTTGTTTGAATAATATAAACAAAGACCTCTAAAGTTATCAAGATGATACCTTCAGAGGTC
TTTTTAATGTTGCCATCTATGGGATAGGCAATCGTTTCATTCGTTTATATTCATATGACA
AGTATTTGTATGGCAATTTGGCGTCACAAACACTTACATGATTTATTGGTGAATTATTAA
TTGTTTTGTGAATGCAAAGGGTTAGAAATTGAATTGTAAATACTTTCTAATCTTTGTTTC
GCTTTAGTCATTTGATCCAAATTTTTAGTGCGTATAGCGGATTTTGCAATATAGTGCGCA
GCTAAAATATCGCGTTTTTGAAACGCATCTAAATTTAGGTACGATAATTTATTTAAGTCA
GTGTTTGCTATTAATTCATGTAATTGATCTACAAGCGCTTGATGTTGATACGTATGTGAT
GTAGTTTCAGATTTGCTTGCTAATTTAATACCAGTCGTATCAAGGAGCGCCGCTTTAATA
CCAGCAACTAAATATGTTTTGATTTTCATTTGTGTTGTCATGCTTTGTTACTCCTTTGAT
GTACATTAATCAAAAAAATTATACACTATTGTATATTGCAAAGCTAATTAACTATAACAA
AAAGATAGTTAATGCTTTGTTTATTCTAGTTAATATATAGTTAATGTCTTTTAATATTTT
GTTTCTTTAATGTAGATTGGGCAATTACATTTTGGAGGAATTAAAAAATTATGAAAAAGC
AAATAATTTCGCTAGGCGCATTAGCAGTTGCATCTAGCTTATTTACATGGGATAACAAAG
CAGATGCGATAGTAACAAAGGATTATAGTGGGAAATCACAAGTTAATGCTGGGAGTAAAA
ATGGGACATTAATAGATAGCAGATATTTAAATTCAGCTCTATATTATTTGGAAGACTATA
TAATTTATGCTATAGGATTAACTAATAAATATGAATATGGAGATAATATTTATAAAGAAG
CTAAAGATAGGTTGTTGGAAAAGGTATTAAGGGAAGATCAATATCTTTTGGAGAGAAAGA
AATCTCAATATGAAGATTATAAACAATGGTATGCAAATTATAAAAAAGAAAATCCTCGTA
CAGATTTAAAAATGGCTAATTTTCATAAATATAATTTAGAAGAACTTTCGATGAAAGAAT
ACAATGAACTACAGGATGCATTAAAGAGAGCACTGGATGATTTTCACAGAGAAGTTAAAG
ATATTAAGGATAAGAATTCAGACTTGAAAACTTTTAATGCAGCAGAAGAAGATAAAGCAA
CTAAGGAAGTATACGATCTCGTATCTGAAATTGATACATTAGTTGTATCATATTATGGTG
ATAAGGATTATGGGGAGCACGCGAAAGAGTTACGAGCAAAACTGGACTTAATCCTTGGAG
ATACAGACAATCCACATAAAATTACAAATGAACGTATTAAAAAAGAAATGATTGATGACT
TAAATTCAATTATTGATGATTTCTTTATGGAAACTAAACAAAATAGACCGAAATCTATAA
CGAAATATAATCCTACAACACATAACTATAAAACAAATAGTGATAATAAACCTAATTTTG
ATAAATTAGTTGAAGAAACGAAAAAAGCAGTTAAAGAAGCAGATGATTCTTGGAAAAAGA
AAACTGTCAAAAAATACGGAGAAACTGAAACAAAATCGCCAGTAGTAAAAGAAGAGAAGA
AAGTTGAAGAACCTCAAGCACCTAAAGTTGATAACCAACAAGAGGTTAAAACTACGGCTG
GTAAAGCTGAAGAAACAACACAACCAGTTGCACAACCATTAGTTAAAATTCCACAGGGCA
CAATTACAGGTGAAATTGTAAAAGGTCCGGAATATCCAACGATGGAAAATAAAACGGTAC
AAGGTGAAATCGTTCAAGGTCCCGATTTTCTAACAATGGAACAAAGCGGCCCATCATTAA
GCAATAATTATACAAACCCACCGTTAACGAACCCTATTTTAGAAGGTCTTGAAGGTAGCT
CATCTAAACTTGAAATAAAACCACAAGGTACTGAATCAACGTTAAAAGGTACTCAAGGAG
AATCAAGTGATATTGAAGTTAAACCTCAAGCAACTGAAACAACAGAAGCTTCTCAATATG
GTCCGAGACCGCAATTTAACAAAACACCTAAATATGTTAAATATAGAGATGCTGGTACAG
GTATCCGTGAATACAACGATGGAACATTTGGATATGAAGCGAGACCAAGATTCAATAAGC
CATCAGAAACAAATGCATATAACGTAACAACACATGGAAACGGCCAAGTATCATATGGCG
CTCGCCCAACACAAAACAAGCCAAGCAAAACAAATGCATACAACGTAACAACACATGCAA
ACGGTCAAGTGTCATACGGAGCTCGCCCGACATACAAGAAGCCAAGTAAAACAAATGCAT
ACAATGTAACAACACATGCAGATGGTACTGCGACATATGGGCCTAGAGTAACAAAATAAG
TTTGTAACTCTATCCAAAGACATACAGTCAATACAAAACATTACGTATCTTTACAACAGT
AATCATGCATTCTATGATGCTTCTAACTGAATTAAAGCATCGAACAATCGGAAGCATATT
TCTAAATTATTTATTCATTATAGTCTTAAACATAACATGACCTAATATATTACTAACCTA
TTAAAATAAACCACGCACATCTAAGTGATATACGACAATCACAGCAATAATAATTGCTTT
AGAAAGTCGTGCCGAACTGGAACTTACAAGTCTAGTTCGAACACACACTGATGTGAGTGG
TTTTCTTTATTTTAAACATGAACAATCAGATAAGTTACTAGCATTAGCAAATATTATTAA
ATCAAAGGGCTTCGATTCATAAAATTTAAAACAATGATTAAAATTAGACGTGTAAATGTT
AAATTCTAAAACGGAAATAACTACCATCCCATTAAACCACTTTTTTGTTCAATCACTATA
TTTCACACAGCTTCATTAATAAAACGAAATTGCTTCAACCCGCTTCAACTTCAACTGGCT
TCAACTTCAGCCTACTTCATTCAATAACAAAACGAATCCGCTTCATCCAAAATCAACCAT
TCTAACGCACATATTCAAATATAGCAGCTGCACCCATGCCGACACCAATACACATCGTAA
CCATGCCGTAACGGCTATCGGGACGTCTACCCATTTCATTAAGTAAACGCGCGGTTAACA
TTGCGCCTGTAGCACCTAATGGATGACCTAAAGCAATAGCGCCACCATTCACATTCGTAC
GTGATATATCTAGACCTACTTCTTTAATAGATGCAATCGTTTGAGAAGCAAATGCTTCGT
TCAATTCGATCAAATCAATGTCTTCAACAGATAGATTGCTGAGTGACAATACTTCAGGAA
TCGCATATGCAGGCCCAATACCCATAATTTTCGGGTCAACGCCTACTGCCTTAAAACCAA
CGAATCGTGCAATAGGTGTCACGCCGAGTTCTTTCACTTTATCTCCAGACATTAAAACTA
CAAATCCTGCACCATCAGAAAGTGGGGCAGATGTTCCTGCAGTCACAGTGCCGTCAGCTT
TAAATACTGTACGTAATTTGGCTAATGCCTCCATCGTGGTGTCAGGGCGTATAAATTCAT
CTTGGTCAAAGATATTTGTGTGTACTTTTGGTCCTGCGTTTGTATATTCAACTGAGTTTA
CTTGTATTGGAATAATTTCATCTTTGAACCGACCATCACGTTGTGCGTCATAGGCACGTT
GATGACTTCTGACAGCATAAGCATCTTGATCTTCGCGTGATACGTCAAATTGGGATGCTA
CATTTTCAGCAGTTAAACCCATAGGATATGACGCACCTATATCATCATATTGTAAGGTTG
GATTGTTTGTGGGCTCGTTGCCACCCATTGGTACGGCACTCATCAATTCAACGCCACCAG
CTACAAGTATATCTCCTTGACCAGCCATAATTTGATTGGCTGCAATCGCGATGGTTTGTA
ATCCTGATGAGCAGTAGCGATTCACTGTTTGACCCGGTACCGTGTCAGATAATCCCGCAC
GCAATGCAATCGTTCGTGCAATGTTTTGGCCTTGTAATCCTTCTGGAAAAGCCGTACCAA
CAATGACATCTTCAATCATATTCTTATTGAATTTTCCGTCAATACGTTTCAATACGCCTT
GTAATACTTTGGCTGCGACATCATCAGGTCTTTCGTGGAATAATGCGCCTTGCTTTGCTT
TCGCTGCGGCTGAACGCCCATAAGCTACAATGTATGCTTCTTGCATGGTTATCATCCTCT
CTTAATGACTATCTTTTAATTACGTAATGGCTTACCAGTTTTTAACATATGTGCAATTCT
TTCATATGATTTTTTAGATTTTAGTAAGTCAATAAAGCCAATTTTCTCCAACGATTGAAT
GTAACGTTGATTGATAAATGTATTTCTTGGTAAATCACCACCCGCTAAAATTGTGGCGAT
ATTTAAGGCAATATGATAATCATGGTCGCTAATAAAATGACCCCGTCTTTGCGCATCTAA
TTGTCCTTGGATCAATGCTTTGAAGTCTTCACCTAAAGCGATATATTGATGTCTAGGATT
CGGAATATAGTTTGTTTCTGCTTCATATTTCGCACGTTTGAGCGCAACTTCGACACGTTG
TGCTGTATTGAAAATAATCGTATCTGTATCACGTAAATAACCATAACGACGTGCCTCAAA
GGCATTTGTAGAGACTTTCGCAAATGCGATATTCGTCAGTACTTTTGTCATGGAAGCTTG
TTTGTCATCAAACTTATGCGATGTGCGTAATATGCGATCAGCCATTTCTGCAAGGCCACC
GCCACTCGGTAATAAGCCAACACCTGCTTCAACAAGACCGATATATGTTTCACTTGCAGC
GACAACAATAGGTGAGTAAAGTACAAGCTCACAGCCACCGCCTAAGGCACGACCTTGAAC
AGCTGTGACTACTGGTTTCAAACTATACTTCAAACGATTAAAGCTATAATGTAATTTATC
AATTGATTGTGCAACGACATCATCTACAAGACCGTCTTCATGCGCCTTTTTCATTAAGAA
AAGGTTAGCACCCACACTGAAATTGTTACCATCTGCATAAATAACCATACTTGTGTAATG
GTCATTTTCCAGTAAATCAATCGCATCAACTAACGCATCGTTGAATTCATCGGTAATGAC
ATTATTTTTACTTTGTAATTTCAGTAACAGTTGATCATCATGAGTTACGGAAAGTTTGGC
ATCACCTTTATCCCAAAGTTCATCTTTTACGAAGTGAGAAATAGGTGTTGCATATTCAAT
GGTCTCATCTTGTTTATAAAAGCCACCATCTAAATCACTAATCCATTGTGGTAAGTCTCC
AAGTTCGTCTTCCATACGTGTTTTAACACGTTCGTATCCCATTGCATCCCATAATTGGAA
TGGACCAAGTTTCCAGTTGAACCCCCAGACAAGCGCACGGTCTATGTCTCGGAAATCATC
GGTAGCTTTAGGTACATTGATAGCAGAGTAATAGAAATTATTACGTAATGTCTCCCATAA
AAATAGTCCCGCTTCGTCTTGCGCATTGAATATGGTATCAAGGTTATGCACTAAGTCTTT
ATTAAATTCATTTAAAATTGGTAATTGTGGTTGCGATACAGGTACATAATCTTGTTTTTC
AACATCGTAAACAAGTCGAGCTTTAGTTTCTTTATCCTTTTTGTAAAATCCTTGTTTCGT
TTTACGTCCGAGTGCGCCATTGTCAAACAACGTATTTACAATTTTGACATCATGAAAATA
AGGTGTTTCTTCAGGTACTTGTTGCATGCCTTTAATTACAGACACTGCAATATCTAAACC
GACTAGGTCAGATAGCGCATATGTACCTGTTTTAGGACGACCAATCGCTTGCCCAGTTAA
AGCATCCACATCTACAATGCTTATCTTGTGTTGCTCGGCGCGATACATAATATCATTCAT
TGTTTGCGTGCCGACTCTATTTGCGACAAAGCCAGGCACATCATTGACGACAATGACACC
TTTACCTAACACATTTTGCGCGAAATTTTTTACATCTAATATAATAGATTCCTTCGTGTG
TGACGTAGGTATTAACTCCACTAATTTCATAATACGTGGTGGGTTAAAGAAATGTAGACC
AAAGAATCGTTCTTGATCCTTCTCGTTAAATGCTTGAGCAATCGCATTAATTGGAATACC
TGATGTATTTGTAGCGAATAAAGCATCTTCTTTAGCATGTTGTAGAACTTGTTGCCAAAC
AGCATGCTTAATTTCAATATCTTCTTTGACTGCTTCGATATATAAATCAGCATCATCATT
TACCAAGTCATCATCAAAATTACCATATGTTAAATGACTCGCTAGATTTAAGTCGAATAG
TAGCGGCCGTTTCTTATCTGTAATTTTATCGTAAGATTTTTTCGCAATGAGATTTGGATC
GTTTTTGTCCACTACAATATCTAATAGTTTTACTTTAAGTCCAGCATTCACAAAAAGTGC
TGCCAGTTGAGCGCCCATTGTGCCTGCGCCAAGAACGGTTACTTTATTAATTGTCATAGT
GATTCCTCCAATTTAGTTGAGGATAAGATAACCATTAAGATAATTGGAATAACGTTGCTA
TTTTATAAAATTAATTAAGTATCTTTGACAGTCATCTTAGCCTCTTATTTAAGGAAAAAG
CTTTATGCTTAAAATAAGTCTTTTTTAGTGAAATTAATGCATCTCATATAATTATTTGCT
ATTTATACGAAAGCAGAATCTCCAGTCAAAGCGCGTCCAATTACTAAGGCATTAATTTCA
TGTGTACCTTCGTACGTGTAAATCGCTTCTGCATCAGAGAAGAAACGTGCAATATCATAA
TCGTCAGCTAGTATGCCATTACCACCTGTAATACCGCGGCCCATAGCTACTGTCTCACGC
AAACGTAAGGCATTCATCATCTTCGCCGTTGAAGTTGCAACCTCGTCATATTCACCATGT
GCTTGCATATTAGCTAATTGAGCACATGTTGCCATTGCTTGAGCTAAATTACCTTGCATC
ATTGCTAGCTTTTCTTGTATTAACTGATATTTACTAATTGGTTTGCCGAATTGCTTACGC
TCAGTGACATAATCTAATGTGGCACGTAAAGCGCCAGCCATACCACCTGTAGCCATATAA
GCAACGCCTGCTCTCGTTGAATAAAGAATTTTGGCAATATCTTTAAAGCTTGTTATGTTT
TGTAAGCGATCCGCTTCATCTACTTTGACATTAGTTAATTTAATTAGGGCGTTAGGAACA
ATGCGAAGTGCGATTTTATTATCAATGACTTCAATATCGACGCCATCTTGTTCTGGTCTG
ACTACAAAGCAATGGGGTTTGCCAGTTTCTTTATTTACTGCGAATACTGGAATGACATCA
GATACATGTGCACCACCAATCCATTTCTTTTCACCATTGATAACCCAAGTATCGCCTTGG
CGTTCAGCGACTGTTTCAAGACCTCCCGCAACGTCCGAACCGTGTTCTGGTTCAGTTAAA
GCAAAGCATGTACGCAGTTCATGTGACTGTAATTTAGGTACATATTTCGCAATTTGTTCT
TTGCTACCTCCGAAATAGAAAGTGTTATGCCCTAAACCTTGGTGAACACCGAGTAGGGTA
GCTAAGGAAATATCAAATCGCGCGAGTAGGTAAGACATGAAAAACTGAAATAGTTGACTA
GGCATTTTGGCGTTTGGACGATCCTTGTAAAGTAATGGATTGTTAAAATAATTTAATTCT
CCCAGATCTTTAAAATAGTCCTCGGGTACAGTAGCGTCTATCCAATGTTGATTAATATTT
TCACGGTACTTACTTTCTAGCAATGAATCTACTTGTTGTAAAAATTCGACTTCACCGTCT
GTTAAACCTTTAGCAATACTAAGTACATCTTCAGGAAATAATGTTTTTAAGACCGTTTCT
TTTTCAAATGTCATATAAATTCCTCCTAAAAATAATATGAATACTAATGTGAAATGCATT
TAATTCAAAAACAACACGCTTTATTTGTAAACGCTTACACTAAATGTCAAAAATTTTTAT
CACCTTTAAAGTGTTTGCGAGACTTTGTCATTCATCATTTGTCGAATCGCAAGTTTATCT
GGTTTCTGCGTACTGTTTAACGGCATATGTGTCACTGGTACATACATTCTTGGGACTTTA
TAACCTGCTAAACGACTTCGCATATGTTGATTTAAAATTTCAGCGTAATGAGGTTCATCT
TCGCGAAGTATAATGGCTGCAGCAATTGATTCACCATATTTTGGATGATCATAGCCAACG
ACCACACACCGGTCTACTAGTGGATGCTCAGCTAAAGCATTTTCGACTTCGGATGGTAAG
ACATTTTCGCCACCAGTTATGATTAATTCTTTTTTGCGGTCAATAATAAATATATCGCCA
TCGTTGTCCATCTTCGCTAAGTCACCAGTTAATAAATATCGACCATGAAATGCTTTGGCA
GTCTCTGCTGGTTTATTCCAATATCCTGGCGTGACATTTTTAGCCTTAATTGCAAGTTCG
CCAATCTCACCAGTAGGTACTTCCTCACCGTTATCATCAAGGATACGTGCATCAACGAAC
ATGACTGCTTTACCAATACTCATTGGCTTACGTTTTGAATTTTCCGGTGTATTAACAAGT
ACAAGAGGTGCTTCAGTTAAACCATAGCCGTTAATAATGTTTATGCCATATTGTTTAAAA
GCTGCTTGGATACTTGGTAATGGTTGTGAACCACCTTGGATGATATAATCCATAGCTCTA
AAATTTTCAGGATTAAAATTACTAGCACGTAGCGTACTATAATACATTGTCGGAATCATG
ATAATAAATGTAGGGTGATATTGTGCAATCATGTCATTCAATTCTTCGCCGTTAAAGTAA
CGTTGAAGAATAAGTGTGCCACCTGACATTAATACTGGTAATACAGTATCGTTAAACCCT
AAAACATGGAACATTGGTGTTGATACAATCGTAATATAGTTTGAATTGAACTTATACGTC
AGCTCTAAGTTTGCACCGTTATGAACAAATGATTCATATGAGAACATCACACCTTTAGGT
GATCCGGTTGTACCACTTGTATAAATTAATGCTGCAAGATCTTGTGGTTCAACAGGTGTT
GCTTGAAAAGGTTGGTGATAATCTGGATTTACGATTTCATCATATTGCGCCACATCAATA
TCCATATGCAATAAGTTTTGGTCAATATCGGTGAGTGAACTTAAATGTTTTTCAGCATAG
AAGAGCAGTTTTAATTGTGCATCTTCCACAATGGCTGCAATTTCTTTTGGGTTAAGCCGC
CAATTCAATGGTAAAAAAACCGCACCTGTTTTAAAACAAGCAAACAATAAATCTAATATT
GCAATATCATTTGGCGCAAAAATACCGATAACATCGCCTTTTTTAACACCTTGAGATGTT
AAATAATGTGCCATATTATCAGCGCGTGCATTGAGTTGTTGGTATGTCCAAGATGTTTGT
TTTGCGTGATCAATAACGGCAGGCTTGTCATCATCGAAGTCTGAACGCGTTTTTATCCAA
TCGAAATTCATTAGTATACCCCCTTTAGCTTCACTTTCATACTTTATGAATTGATTGTTT
AAGTTGTCCCCATTTTTCTTTGTAAATGCTGGTATCAATTAATTTTAAATGATCAGCAAT
AATTGGTTTAAAAGCCATTTGATTCAAAATATCTTTATGCAAATCAAGACCTGGTGCAAT
TTCAATTAGTTTCAAGCCTTGATTGGTGAGTTCGAATACTGCACGATCAGTAACAAAATA
GATTTCTTGCTCGAGTGATTGTGAATATTGTGCATTAAAGTCGATATGGCTCACATCTGA
TACAAATTTCTGGTTTTGTCCTTCAGTTTCAATGTTTAATCGTTGATTATGGCATGAGAC
ATGACTGCCAGCTACAAAAGTACCTGAAAAGATAATTTTATTTACAGATTGCGTAATGTC
TATAAAGCCACCACATCCATTTAGTCGGTCATTGAAGTAAGACACGTTGACATTGCCGTA
TTGATCAACCTCAGCAAAGCTAAGATAGGCAACTGATACACCATTGTTATAAATAAAATC
CCATGCTCGATCATGAGGCATGCGCACATCTGCATTGTAATTCATACCAAAATGTTCACG
ACTCCCAACGAATCCACCGAAAATGCCAACATCTAAAATCGGTTGCACATCATGTTCAAC
ACATTCTTCATGCAATAAATTAGAGAGTTCATTATTGATGCCATAACCGATGCTAATTGT
ATCGCCATAAGTTAAAAACTGAGCAGCACGTCGGAGAATCAATTTGCGACTATTAAAAGG
TAATGCGGGTTCAGGTATTCCATCAATTCGTTCTTCTCCAGACAAGGCTGGTAAATAATG
ACTTTGAATTACTTGGCGGTGATTCTTTTCATCTTCTGTGACGTATACATAATCGACAAG
ATTTCCTGGGATAACAACTTCATTCGGTTTTAGTTGATAGTCGTCAACTAAAGCTTTAAC
TTGTACAATAACTTTCCCATGATTGGCTTTCGCGTTTAATGCGACATGATAACACTCGCT
CAAGTACGCTTCTTGAGTTAAATAAATGTTACCTTGTTGATCTGCGTATGTTCCTCTCAG
TAGTGCCACATCAACGCTAGGGAATGTGTAATGTAAGTATGTTTCATCGTTGATGGTTAC
TAATGAAACTAAATCATCCGTTGTTCGTGTATTTACTTTACCGCCACCGTATCTAGGATC
AACAGCTGTGTTTAATCCGATTTTAGTAATAACTCCAGGTAATAATTGATTACTCTGACG
ATAATGAGTTGCAATGATACCTTGTGGTAAAAAATAAGCTTCAATGTCATTATTTTTCAT
TGCTTGTGCCGTTTTGGAAGAAGCCGTTAAAATACTCATAATGACACGTTTAATCATGCG
ACGTTCTATAAAATCATCTAAATCCGGTGCGGCACCTAAACTATGAATATCATTCGCTAA
TATAAACGTTAAATCATTGGGCGTATGATATGTGTCATGTTGCGCTAACACAGCACGTAG
AACTTCGGCGGGTAAGTTGGCTACAGCTAATGCTGGTAAACCAATCACATCACCATCTTT
AATGATATGTTGTAAGTCGTGCCATGTGATTTGTTTCAAGCAAGTCACCTCCATCACATT
TGATAAAATATAGCGTTTTTACACTTTGTGTAAACCCTTACAAGAAATATAACATAACGA
CGTTTAAAATCAATTAGAAATATCTTTTTATTCTGATAATAGACACAGTATAGACACATT
TTGATGGTCGATAACAATTGTAATATCAAGGGTTTGTAATGAATTGAATATCATTAAAAT
ACTTATATAAAAATATTGTTCGGAATATAAAAAGTTAAATAGGTTTTGATTTTTAAATAT
GAAATACAAAGTGCCCAATCGAACAAAGTATTTATATTAAAATATGGAAAATCCATCAAT
ATTAAATTAAAATAGTTTTATTATGAAAAGTGAAAGTAGGTAAGTCTATGGAAGGTCTTA
ATCATCGAAGAAATACAGAAAAAGAAGAGACAACACAAACGCAATCAGTTGCACCTAATA
CAGGTGAAGAGGGGATGTCATCAGCAAGTACACAATCAACTAAGACGTCCGACATACATA
ATGAATCTATCGATAAACAAATGGAAGCTAAAGCGCATGAAACAGCGCAAAATACAGATT
TAAAAAACGAAGCAAGAAGTTTATTTGATAATGCAACCAAATCAATCGGTAGACTAGCGG
GCAATGATGAAAGCTTAAATCTTAATTTAAAAGATATGCTTTCTGAAGTATTTAAGCCGC
ATACTAAAAACGAAGCAGATGAAATATTTATAGCGGGTACTGCTAAAACTACGCCAGCAA
TTTGTGACATATCAGAAGAATGGGGGAAGCCATGGCTCTTTTCTCGAGTATTCATCGCTT
TCACAGTAACATTTATTGGATTATGGGTCATGGCAGCAATTTTTAATAACACTAACGCGA
TTCCGGGTCTCATTTTTATAGGGGCTTTAACAGTACCATTATCGGGTTTGTTCTTCTTTT
ATGAATCAAATGCGTTTAAAAATATTAGCATTTTTGAAGTTATTATCATGTTCTTTATTG
GCGGCGTATTTTCATTACTAAGTACGATGGTATTATATAGATTTGTCGTTTTTAGTGATC
AATTCGAAAGGTTTGGTTCTTTAACATTTTTCGATGCATTTTTAGTAGGATTAGTTGAAG
AAACTGGAAAAGCACTCATTATTGTTTATTTCGTCAATAAATTGAAAACAAATAAGATTT
TGAATGGATTATTAATCGGTGCTGCTATTGGTGCAGGGTTCGCAGTTTTTGAATCAGCAG
GTTATATTTTGAATTTCGCTTTAGGAGAAAATGTCCCATTATTAGATATTGTCTTCACAC
GTGCGTGGACTGCGATTGGTGGTCATTTAGTTTGGTCAGCGATTGTTGGTGCTGCAATAG
TTATTGCGAAAGAACAGCATGGCTTTGAATTCAAAGATATTTTTGATAAACGCTTTTTAA
TATTCTTTTTATCAGCCGTTGTTTTACATGGCATTTGGGATACATCTTTAACTGTACTTG
GCAGTGATACGTTGAAAATATTTATTTTAATCGTTATTGTGTGGATACTTGTATTCATTT
TAATGGGGGCAGGTTTAAAACAAGTGAATTTACTGCAGAAAGAATTTAAAGAACAACAGA
AAAAAGTAGACGAATAATAATTAAAGCTTATGTTGCTCATATGTTTGTGACATAAGCTAT
TTTTATAATTTGTCTTTAAAAGAGTGGAATAGGAATACTTTTTGGAGTTAAAAAAGTGTT
TCACGTTAAACAAATAGTGACAATTAGATTTATATAAAATGAACATGATTCACTGAAAGT
ATGTAATAATCATTTTATTGAAATTCATCAAACAGAAATTAATACAATCATATAAGCAAA
TTAAACCACGCCATAATCATATTGGATGACTTCGGCGTGGTTTTTATAGTTGAAGCAGGG
CTGAGACATAAATCAATGTCCCACACTCCCTTATCGTTCAATCGTTGTTCGATAATCGAT
TAAATAGATACCTTCAGGTGTTACTTTATAATTTTTAACCTTAGAGTTAGCAGCGACTAT
TTGATCGTTGTAAGCAATATAACTGTTTGGTACATCTCGACTTGATAATTTAATAATATC
ATTAGAAATATTGTGACGTTCCTTAACATCTACAGTATGATTCAATTGATTAATTAAATC
ATCGACGTTGCTATTATTGTAGTCTCCTTTATTAATAGCACCATCTTTTTTATATGCTTG
ATTAAAGAAATAACCTGTATCTCCACGAGGAATTGTTCCGAAACTATACATCGTTGCATC
CCATGCAGAACGGTCTTTTAAGTAACCTTCTATGTCATCAACACTTTTAATGTCGATTTC
AATATTTGCTTTTTTAGCATCTGATTGTAATACTTGCGCAATTTTCGATAGCTCTGGACG
ACCGTCATACGTAATTAACTTAATTTTTAAAGGGTGTTCTTTTGTATAACCATCTTTAGC
TAATAACATTTTTGCTTGTTCGATATTTTGTTTGGTTAACTTAGGTTCTTTAATATATGG
AATTTTATCATTAAATGGACTCGTTGCAGGTTTCGCATAACCTTGATAAATATGATCTGC
AATACCTTGTCTATCAATGATATGATCTAATGCTTCACGAACGGATTTAGTCATTTTTTT
ATTAGTATGATTATACATAAGTAAAGAAGTTCTAAATCCAGATTCTTTTGACACTTTTAA
ATTTTGATTATTTTCTATGTCTTGAACTTTATTAACTGGGACATCAGTTATTAAATCATC
TTTTTGAGATTCTAAATTTCTGACGCGATTATTGCCGTCTTCTTGGTACGTCACAGTAAT
ATGATCAAGTTTCGGTTTACCTTGCCAATAGTCCTTAAAATTCGACAATGATATTTTTCG
AGATTGCTTATAATCTTTTATTTGGTAAGGGCCTGTACCAACAGGAGTTTGATTAACATC
TGATTTAGCATCTGTATCATAAATTGCCATAAAAGGATTAGCTAATTCAGATACAAGTTC
AGGGTAAGCGGAGTTGGTTTTAATTGTCAGTTTTTGACCTTTAGCGGTAATTGATGATAT
TGGTAATGAATATTTGACCAAGTCGCTTTTTTTCATGCTATTTTCAAGGCTAGATTTCAC
TTTTTCTGCAGTCAATTTTTGACCGTTTTGAAATTTAATATTATCTTTTAATTCTATATC
TAACGTTGTATCATTTGGTTGATGATACGATTTCACTAATGCTTTTTCTATTTTTCCTTG
ATCATTTGTTTTAAATAATGATTCTGCAGCACCAATCTTAACTGGTACATCTGTTTCATA
AGGTGCAATAGACTTTGTTTTTAACGGTAACGAAATATTTAAGTCTTTGCCAGATGAATG
CATTGAGCCACATCCTGATAACACTAATACTGCTGAAAATATAGTTGCTAGTCTTTTAAA
CTTCATTTCATTAACACTCTCTTTCTAATTACTATGTAAAACCCAACAATTAATATTTTA
AAACTTTATTTTGTTAAAGTAAAATGTTGTTCAAGTTTAGTAATTATTAAAGTTCAATTA
ATTGTAGTAATTATGCTTTTTAAAAATAAATATTAGAAATGAAGTTAGCGACATTTATAG
TGATTCACGATAAACATATATAACTAAGTATTGAGCAACTGCTGTAGTACTACAGCTTGG
TTATGTTTAGTATCTTTTGCTGCATATAACAATAGAACATGATTATGCTGATTTACAATA
TCCTTTAATTTTTCAAAAGCATCTTTTTGCGCATCCTGATCACGTAATTCTTTTTCATAT
TTTTCTTTAAAAGCTCCAAAAAGTTTAGGATCATGTTGGAACCATTGTCGCAACTCAGTA
GAAGGGGCAATGTCTTTTAACCAATAATCTAGGTTAGCAGTTCTTTTCGAAATACCTCTC
GGCCAGACTCTATCGACTAGGATACGAATAGCGTCGGTATTATCTTTATTGTCATAAATC
CGTCCAATATCTACGGTCATCTTGTGAACTCCTTTCTTATGAAATTCAGTGAGCATACAT
CAATGCATGTTGTGGTGGGACGACCAAATAAATTTTGCGAAAATATCATCTCTGTCCTAC
TCCCAATTAAAAAACAGCCATGACAAAGTAAAGTCATAGCTGTTTTGGTATAGATGTCAT
TTATTTTTACGTTTAGTTAAATACTTCAAACCAACTGCAAAGACCGTGTACCCGGCTATG
GTTTGTATCAATGTTTTAATTAAATTATTATTTTTAACAATAATATTTGCAGTAACAATA
CTTACGAAATATAATGCAAATACTTTTACGTAACGTTGATTAAGTTTCATATGAGCACTA
AACCTCTTTTCTCAGTTATACTGCAACGCTTAGTCTTGGAATAAATGTTTCGTAGTGTAC
GCGATCCATATCGTAATTTAAAGATTTAAGTGCTTCGATCATAGATTGTAAGAATTTTGT
ACCACCACAGATATAAATTTCAGGTTTATTTGCTAAAAATACTTGTAATTCTTCAGCACC
AATATAGCCTTGTTTATCTTTTAAGTGTGTATATAATTTAGCGTTGTCATGATGGCTTGC
GATACTGTTGAAGTTGTCTTTGAAAGGTAAATGTTGTTCATTTTCAGCAACTTGAACCAT
CTGTGTATCTAAACCTTTGGCAGAGGCAGCTTCATACATAGCTACTAAAGGTGTAACACC
AATACCTGAACCTAAGAAAAGTTGTGGTTCAGTCGTATTCTCTAATACGAATCCACCTAC
AGGCGCAGCTAAATTAATCATATCGCCTTCTTTAATCTCATCGTGTAAAATTGTTGAAAC
TTCGCCTTCATGTTCTGTTGTGACATCACGTTTAACGCCAAAAGTTAAATGGTTTTTTTC
ACCTGATACGATAGAATAGTGACGTTTAGCTCTATATGGAAGTTTATCACTAGAAACATC
AACTGTGATGTATTGGCCTGGTGTAAATTCACTAAAGTCATATTCTTCAGTTTCAACTGT
AAATGATTTAATGTCTTCAGATTCTTGTTTAATATTGGTAATTTTGAATGGTTTAAAACC
AATCCACATCATTTGATCATAAATTTCTTTTTCAATTTGGATGAACACATCCGCAATAAC
GCCATATGCTTTTGCCCAAGCTTGAATGACAGGGTCATTTTCTTCTAATCCTGTCACGTC
TTGAATGGCTTTTAATAAATTTTTCCCCACAATTGGATAATGTTCAGCATAAACTTGTAG
TGCGCAGTGTTTATATGCGACTGGCATAATGACTGGTTTAATAACACTTAAGTTATCGAT
ATTAACCGCTGCGGCCATTACAGCTTGTGCTAATGCTGAAGATTGCATGCCTCGTTTTTG
GTTCGTTTGATTAAACATGTTTAAAAGTTCAGGATGCGCTTTAAACATGTTTGGATAAAA
GATTGACGTAATTTCTGTCCCTTTCTCTTTAAGTAAAGGCACCGTTTGTTTGATAATGTC
TTTCTCTTGTTCTGTAAGCATGATACTCCTCCTTTAATCTGTATATTTTGATTATTCTAC
TAAAAATTTCGATATTCAATTAATTGGTTTGAGAAAATATAAATAAAATGGCAAATTTGA
TAATTGTATGACATTTTTAATTTTTTAAATACTTATCAATAAGCATTGTGTACAATTGTC
TGTTTGCACACCGACGATTGAGCGCATTTATTTGACTAATTCAAAAAACATTGTTGTTTT
CCTAGAAAAAAGTAAACATGATAATAAAAATGTGAAAGTGTAAATAATCACTGGCGAAGT
ACGAAGACTAAAGACATCTAAGATGTAATCGTATACAAATTAAAAAGGTGTAAAAATTAA
AATAAAATGTGAAATAAATCACAATTTAATATTGACCCAGTACTTAATGCATGTTACATT
TTATATGTGAAATAAATCACAAACTTAAAAGCGGATGACACATGACCTTTTAAGTTATGC
GTTGAAAATAAAAGAGATGTTTATTTGCTTTTGTATCGTCAATAAGCAGCATTAAACTAA
CATATTTGAAGCTACATGTATGTTAGTGAATTAATCATAAGGGAGTTTTTGTAATGAACA
AATTTAAAGGGAACAAAGTTGTATTAATAGGTAATGGTGCAGTAGGTTCAAGCTACGCAT
TTTCATTAGTGAACCAAAGCATTGTTGATGAATTAGTCATCATTGATTTAGACACTGAAA
AAGTTCGAGGAGATGTTATGGATTTAAAACATGCCACACCATATTCTCCAACAACAGTTC
GTGTGAAAGCTGGCGAATACAGTGATTGTCATGATGCGGATCTAGTTGTCATCTGTGCTG
GTGCTGCACAAAAACCTGGAGAAACACGTTTAGATTTAGTATCTAAAAACTTGAAAATAT
TCAAATCAATTGTTGGTGAAGTAATGGCATCAAAATTTGATGGTATTTTCTTGGTAGCTA
CAAATCCTGTTGATATTTTAGCGTATGCAACATGGAAATTCTCTGGTTTACCTAAAGAAC
GTGTTATAGGTTCTGGTACAATTTTAGACTCTGCACGCTTTAGATTATTGTTAAGCGAAG
CGTTCGATGTTGCGCCACGTAGCGTCGATGCTCAAATTATTGGTGAACATGGTGACACTG
AATTACCAGTATGGTCACACGCTAATATTGCGGGTCAACCTTTGAAGACATTACTTGAAC
AACGTCCTGAGGGCAAAGCGCAAATTGAACAAATTTTTGTTCAAACACGTGATGCAGCAT
ATGACATTATTCAAGCTAAAGGTGCCACTTATTATGGTGTTGCAATGGGATTAGCTAGAA
TTACTGAAGCGATTTTCAGAAATGAAGATGCCGTATTGACTGTATCAGCATTATTAGAAG
GCGAATATGAGGAAGAAGATGTTTATATTGGTGTTCCAGCAGTCATCAATAGAAACGGTA
TTCGCAACGTCGTAGAAATCCCATTAAACGACGAAGAACAAAGCAAGTTCGCACATTCAG
CTAAAACATTAAAAGATATTATGGCTGAAGCAGAAGAACTTAAATAACTTTTTATAAAAT
CTATACCATCCCAAAAATTGTAAAACCTTACCCAAAAAATTGTATAAAGGGCTATTTGAT
ACAACTATATGTGTCGAGTAGCCCTATTTTTAATGTAGTGAAAGTCGTTGTTGAAATTAA
ATTCAAATCTGGCACTTAAGCTTTAATCATAGCATTAAGATGATTGTCTAGCAGAGGCGA
TTTGCGGGCTCACTACAGTGCATGATGAACTTAATGCTTCAAATGTAACATTAAAAATAA
AAGCAACGATGTCACTTCTTACTTCGTACATCGTTGCCATTAGTTCTGTTGATATTTCGG
TTAGTCTTAATCCCCGAGCAATTCTTCAATTTCATTTTTGATAACTGTAACGTGAGGCCC
ATAAATTACTTGCACACCAGTGCCTTGCTGGATTACACCTTTGGCACCAGTACTTTCGAG
TAATACTTTATCGACTTTGTCATTTTGATGAAGTGTGACGCGTAGTCTCGTTGCACAACA
GTCAACGATTTCAATGTTATCTTTGCCTCCCAAACCAGCAACAATAGTTTGTGCTCTTTC
AGTAGCCTCAACTTGTTGTGCTGCAGCTTTATCTTCTCGACCAGGTGTTTTGAAATTAAA
TTTCGTAATTAAGAATCTGAAAACGATGTAATACAAACAGAACCACACAATTCCAATAGG
TATGACGTATAGGTAGTTTGTTTTACTATTACCTTGTAGCACACCAAAGAGTAAGAAATC
GATAAAGCCTCCACTGAAGGTTTGACCAATTGTAATGTTGAAAATGTCTGCCATCATAAA
TGCTAATCCATCAAAGAAGGCATGGATTACATAAAGAATAGGTGCGACAAACAAGAAACT
AAACTCTAAAGGTTCGGTAATACCTGTTAAAAATGAAGTGAGTGCAGCGGATAACATTAA
ACCGCCGACAACTTTTTTATGTTCAGGTTTAGCTGTGTGATAAATTGCAAGTGCGGCACC
ACATAAGCCGAACATCATCGTAATAAAACGGCCTGACATAAAGCGTGACACACCTGAATA
ATACTTCGTCACATCTGGATCACCAAGTTGAGCAAAGAAGATGTTCTGCGTACCTTGAAC
TAAGTGCCCTTTGACTTCTAAAGTACCACCAAGTGCCGTCTGCCAAAACGGTAAGTAAAA
AATATGGTGTAAACCGAGTGGACCTAACAATCTTAAGATGAAGCCATAAACAAAAGTACC
GATGGCACCTGTTTTCGTTACAAATCCACCAACATGATAAATGCCGGCTTGTATGCTTGG
CCAAATGAAAAACATCAATACACCTAAAAAGATTGCGGCAAATGCTGTGACAATAGGGAC
AAATCTAGAGCCACCAAAGAAACCTAAATACGGTGGTAATACCACTTTGTGATATTTGTT
GTGAAGTATTGCGGTCATAATACCTGTGATAATCCCGCCAAAAACACCGGTTTCAACCGT
TTGTATACCGAGCACCATGCCTTGTCCATTTTGTGCAAGCTGATCTTTTGCCAATGTGCC
CGTGATAGTTAATAAGCCATTCATAGTTGCGTTCATAATTAAGAAACCGAGCAGCGCAGC
TAAACCTGCAGTACCTTTATCGCTTCTAGATAATCCGATTGCGACACCAATTGCAAAGAT
GACCGGTAAATTTTGGAAAACAATACTACCTGCAGCTGACATTAATGTAAAAATATTTTG
TAATAAGGTAATATCTAAAATAGGGTATGCTTTAACGGTGTTTGGATTACTTAATGCACC
ACCGATACCCAACAATAGACCTGCAGCTGGTAAGATTGCGATAGGTAACATAAAGGACTT
GCCGAACTGCTGTGCTTTTTCAAATAAAGATTTCATCAACATCCCTCCTAATTATTCTCA
ATATAGCTTTTGAGAAATTTAATATCAATATATATTCTGTGTATGAAAATATTTTTCATA
AAAATTGTTTGAATCATGTAACAATCATATAAATTGCTGTTTATATTGTTGTGAAAATGA
GTTGACAAAAGTCGGTATAGATATGTAGACATCCTATTTTTAGCGAGGTAGGTTGATAAG
GCATATCGGATAAATTTATAAGCCATAAAATAGATAAATAGTGTTTGTATCCAAAAATAT
GAGAAAGTTAAAACTATTTTTCAAAATAAACATGATTCACCACATAAATAAATATACATA
AGCTATCGATAACAACTTAAGAAAGGTGGATATATAAATGAAAAGAAAGATTATTATGGA
TTGTGATCCAGGACACGATGATGCAATAGCATTAATTTTAGCGGGGGCAATTGACAGTCC
ACTAGAGATATTAGCTGTAACAACAGTCGCAGGTAATCAATCAGTTGACAAGAATACGAC
AAACGCCTTGAACGTATTGGATATTATGGGACGCCAAGATATAGCAGTAGCGAAAGGTGC
GGATAGGCCGTTAATTAAACCAGCTGCCTTTGCTTCTGAAATACATGGGGAATCTGGATT
AGATGGTCCGAAACTACCGTCGACACCATCACGTCAAGCAGTTGCAATGCCAGCATCAGA
TGTGATTATAAACAAAGTGATGACGAGTGATACACCTGTAACAATTGTAGCGACAGGTCC
TCTTACGAATGTAGCAACGGCATTGATTCGTGAGCCAAGAATCGCTGAGCATATTGAATC
TATTACTTTGATGGGTGGTGGTACATTTGGAAATTGGACGCCTACAGCAGAATTCAATAT
TTGGGTAGATGCTGAAGCAGCGAAGCGTGTTTTTGAAAGTGGGATTACTATAAATGTGTT
TGGTTTAGATGTAACACATCAAGTTTTAGCCGACGATCACGTGATTGAACGCTTTGAAAG
TATCAATAATCCTGTTGCACAGTTCGTCGTAGAATTATTGCAATTCTTTAAGAAGACATA
CAAGACTCACTTTAATATGGATGGTGGTCCAATACATGATGCTTGTACAATTTTGTATTT
GTTACAACCAGAATTGTTTACAATGGTACCCGTTAATATCGACATTGAACATCAAAGTCC
ACTAACTTATGGCACTATGGCTGTCGATTTAAATCATGTTACAGGTAAGCCTGCCAATGC
TTATTTTGCTACAGCAGTTGATGTTGAAGAAGTGTGGAACTTGATAGACCATAAGTTACG
TACATACGAATAATAATACTTAATTAAATAGATACAGTTAACCCTAAGGCGCCTGATATA
AGCGTCCTTAGGGTTTTTGTATTGGGTTACAATGGTCATGACAATTTGATAATGATTGAG
ATATGTATGTTAAAAATGCTTCAAAAAAACACAAAACACAAAAATATATGCAAAAATTTC
AATTGCTTTATTTTAAAAGATTAAAATCACAAAAAATATAGATATAATTGAAATGTTGTT
AAAACATCACAATGATGTACATGCTCATTTTGAAAATATGTGTTCAAAGTGTGTACATCG
GTGTGACGATTGATGATAAATTGAGCTCAGATGCTCAAAGGAGAATCGAACATGAACGGG
GATAATCAGCAAATACTCAGAGAAATTGTATTGAATCCTACTATTCATGGTAAAGAACTT
GAATCGATATTTGGTTTGTCTCGTAGACAACTAGGATATCGCATTCAAAAAATCAATTTG
TGGCTTGAACAAGAGGGTTATCCAAAACTTGAAAGAACAAGCCAAGGAAATTTTATTGTA
AGTTCTGAAATCATGACGTTATTCAAGCGAGATGTATCGGAGCAGCAAATGTTAAACGGC
AACAATGTCATTTTTAGCATAGAAACACGTCGTTATTATTTAATGCTCATGCTTTTTAGT
AAGGAAAACGCAATGTCTCTAAACCATTTTTCAATTGATTTACAAGTCAGTAAAAATACT
GTCATTCACGATATAAATCATGTGAAAGAGCAATTGGAAAATCATGGTTTGTCACTTAAG
TATTCTCGAAAACATGGTTATGAAATTGTTGGTGATGAATTTGAAGTTCGCCGTTTCTTC
ATTAAGTTGATTGATCAAAGGTTGAATCATGATATTACTAAAAGTGAAGTTTTAAAGGCG
CTCAACTTAACATTCGAAGATATCGCATATCAAAAAGACAAGATCAAACAGGTAGAACAA
TTTTTGAAGAGTCGCTTTATAGACAAATCACTTAGTTCATTGCCTTATGTCCTTTGTGTG
ATTCGTAGACGAATTCAAAGTGGTCATGTGATGAATCCATTAAATATTAATTATCAGTAT
TTGAGGGATACGAAAGAATATCAAGCAACGGAGATTATGACGCAACATGAGCCGGATTTG
CCAGAAGCGGAAAAGTTATATTTGACATTACACTTACTTTCAACAAGTGTGCAATGGACT
GATTTGCAAGAATCAGATAGCATATCGAATTTAACGATGGCCATCGCTCAAATGATTCAC
CATTTTGAACAAATCACTTTTATTAACATTGAAGATAAGGAGAAATTATCACAGCAACTC
TTGTTACATTTAACGCCTGCTTTTTATAGGATTAAATATAACTTAACGGATCGTGATGAA
TTAATAAATCCTTTACAAGGAAATTATCAATCCTTATTTCATATGGTGAAACAATCATGT
CAATCGTTAACTGAATATTTCGGAAAATCGTTGCCTGATAATGAAATAGCATATTTAACC
ATGTTGTTCGGAGGTAGTTTGAGACGTCAAGATGAAAACTTCGATGGCAAGATAAAAGCT
ATTATCGTGTGTACACAAGGCACGTCAGTATCACAAATGATGTTATACGAGTTGCGAAAC
TTATTTCCAGAAATTATTTTCTTAGATGCGATTTCACTTAGAACATTTGAAAATTACACA
TTAGATTATGACATCGTCTTTTCACCAATGTTTGTCCTAACACATAAAAAATTATTTATC
ACAAAAGTAGCTTTATCTGAAAATGAGCAACGAAAGTTACGTAAAGAAGTGATGAAGTAC
ATTAATAAGGAATCGGCTGACATTGATAAGGAAATAAACAAGTTAATGGCATTAATTGAA
CGCACAACGACAGTTAATGACATTACAGAACTACGTGATGGTTTAGAAGATTTTATTGCC
AATTATAATTCAATTTCAACCATTAATGGATCGATTGTCACACAAAATAAGACATTAGAT
TTAGCTGACTTGATACCGGCAAGGCACGTGAAAAGAATGCATCATGTTGAAAATATTGAT
GAAGCTATTGCTAAAGCAAGTGATGTGTTAGTTGCTAATCATTTTATTGATATTAAATAT
ATTCATGAGATGCAACAGGTATTTGATGATTCGTATATGGTTATCATGCAAAATATTGCT
ATTCCACATGCATACTCTGAAAAGCATGTACATAAAACAGCGATGAGTATGTTGATATTA
CAAGAACCAATATACATGTCAGATGGCACAGCAATCCATATTATTGTACCTATTGCTGCT
GTTGATAAAGTGACACACTTAAGAGCGTTACTACAATTGAGAGATGTGGCGCAAGACAAT
GACGCAATTAAGCGCATCATACAAAGTCGCAAAAATTCTGATGTAAATGAGATTTTAAAA
AATTATTCAAATAAAGAAGCGAGGGAAAATGGATGGGACAGCAATTAGTGCATAAAGAAA
ATATAATGCTCAATTTGTCGGCAACTGATAAAGAATCCGTATTGTCACAAATGTCAGATG
TGTTATTTCAAAATGGGTTCGTGAAGTCAACGTTTAAAGATGCAGTCATCGACAGAGAAA
AAGAATTTGCTACTGGTTTACCAACGCATCTATGTTCGGTCGCTATACCGCATACAGATG
TCGAACATATTAACCATAGAACGATAGGTGTGGCTGTTCTAGAAAAAGAAGTGCCGTTTA
TTGAAATGGGAACACTTGATCAACAGACAGAAGTGAAAATCGTTTTTATGTTAGCAATGG
ATAAAGTAGATGATCAACTTAAGCTGTTACAACAGTTGATGCAAATTTTTCAAAGTGAAG
AAAAATTGGAGCAGATTCTACGAACGAAAGATGAAACAATTTTAGCAACACTAATCAATG
ATTATTTGGAATATAACTAAAAATTAATTGGAGGAATTGAAAATGAAACAAGTATTAGTA
GCGTGTGGTGCAGGTATTGCAACGTCAACAGTAGTAAATAATGCAATTGAAGAAATGGCA
AAGGAACACAATATTAAAGTAGATATTAAACAAATCAAAATTACAGAAGTTGGACCTTAT
GAAGACACTGCAGATTTATTAGTTACAACTGCAATGACAAAAAAAGAATATAAATTCCCA
GTTATCAACGCACGTAATTTCTTAACTGGTATTGGTATTGAAGAAACAAAACAACAAATC
TTAACAGAGTTACAAAAATAACGGAATTGATATGTAACGTGGGTCGATAACATATTAATA
TATGCAAATTGCATATAAATGACTATCACGACAAATGATTGTTGATGACATAGAAACGCA
GTGACTGTAATTCAAAAGGACTGCAGTCGAATTTAGCAAGGGTTGTCGTTGAAATGACTG
TAACGTCAAATGTAATCACAATCGGAAAGTATCGTGACAATGCATATATAACAGGGAGGG
TTTAAATATGAGTTACTTCACTGATTTTGTAAGGGGATTTTTAGATTTAGGTGCAACTGT
TATTTTACCGGTTGTCATATTCTTGCTTGGCCTATTCTTTAGGCAGAAAATTGGAGCGGC
ATTTAGGTCTGGTTTAACAATAGGTGTGGCTTTTGTAGGGATTTTCTTAGTCATCGATTT
ATTAGTTAAAAATTTAGGGCCAGCAGCACAAGCGATGGTTAAAAATTTAGGCGTCAGTCT
GAATGTGATTGATGTAGGTTGGCCAGCAACATCATCTATCGCTTGGGCATCATCTGTCGC
AGCATTTATTATTCCACTCGGAATCATAGTTAACGTTGTATTGCTAGTAACTAAAGTGAC
AAAGACGATGAATGTAGATATTTGGAATTTTTGGCATTATACGTTTACAGCAGCAATGGT
TTATGCCGTATCAGGCAGTATTTGGCAAGCGTTATTAGCAGCAGTTATTTTCCAAATTAT
CTGTTTGAAAGTAGCAGATTGGACAGCACCGATGATGAGTGAGTTCTTTGATTTACCAGG
TGTATCGATTGCTACAGGAAGTACAATTTCTTATGCACCAGGTATTTACTTAGTTAAATT
GTTACAAAAAGTACCCGGTCTGAATAAGTTAGATGCTGATCCTGAAACAATTCAAAAACG
TTTTGGCGCATTTGGAGAGTCTATATTTGTCGGCTTGATTTTAGGTTTAGGTATTGGTGT
GTTAGCAGGTTACAAACCTGGAGACATCATTAATTTAGGAATGTCAATGGCTGCAGTAAT
GGTATTAATGCCTAGAATGGTAAAAATCTTAATGGAAGGTTTAATGCCAGTTTCAGAGTC
TGCAAGAACATGGCTAAATAAACGTTTTGGCGAACGTGAAATTTATATTGGATTGGATGC
GGCTGTAGCATTAGGTCATCCAGCAGTTATTTCGACAGCATTAATTTTAGTACCTATCAC
TGTTTTATTAGCCGTTATTTTACCAGGAAACCAAGTACTACCTTTTGGTGACTTAGCAAC
GATACCATTTGTTGTCGCGTTTATTGTTGGTGCAGCAAGAGGAAACATTATTCATTCTGT
CATTGTGGGTACGATTATGATTGCAATTTCACTATATATTGCAACAGACGTAGCACCCAT
TTTCACAGATATGGCGAAAGGTACGAATGTACAAATGCCAAAAGGTTCATCTGAAATTTC
AAGTATTGATCAAGGTGGTAATATCGTTAACTATCTTATCTTTAAACTATTTAGTCTATT
CAATTAAAAATCGAGGTGTTTGTGGTGAAAGCTTTAGTAAAAACAAGAGAAGGACATGGC
AACTTAGAACTTCTTGATAAAGAAGTTGCAACACCGCTAGATGATAAAGTAAAGATTAAA
GTACATTATGCAGGAATTTGTGGCACAGATATTCATACTTATGAAGGTCATTATAAAGTT
AATTTTCCAGTGACATTAGGTCATGAATTTTCTGGTGAAATCGTTGAAGTTGGAGCAGAC
GTTAAAGATTTTAAAGTTGGTGACCGTGTCACATCTGAAACGACATTCTATGTTTGTAAT
GAGTGTGAATACTGTAAATCAAAAGACTATAATTTATGCAACCATCGAAAAGGTATTGGA
ACACAAGTTGATGGCGCATTTACTAATTATGTCATTGCACGTGAAGAAAGTTTGCATCAT
ATTCCAGACGAAGTATCGTATCAGTCTGCAGCTATGACAGAACCATTAGCATGTGCATAT
CATGGCGTTTCTAAGATTCAAGTCAATTCAGGCGATGTAGCAGTTGTAATGGGACCTGGG
CCAATCGGATTACTTGTAGCACAAGTGTTAAAAAGTAAAGGCGCAACTGTTGTGGTAACT
GGATTGGACAATGACAAAGTCAGATTAGATAAAGCAGAAGCATTGCACATGGATTATGTA
GTCAATTTACAACAAACAGACTTAAAAACGTATATCAATGGAATTACAGACGGTTACGGT
GCAGATGTTGTTGTTGAATGTTCAGGTGCAGTTCCAGCAGCACGACAAGGTTTGGATATT
TTACGCAAAAAAGGTTTCTACAGTCAAATAGGTATTTTTAAGGATGCTGAAATTCCATTT
GATATGGAAAAAGTGATTCAAAAAGAAATAACAGTTGTTGGTAGTAGAAGTCAAAAGCCA
GCAGATTGGGAACCTTCATTGCAACTTATGGCGGATGGTTTAGTAAATGCTGAAGCTTTG
GTGACAAAAATATATGATATTTCGAAATGGGACGAGGCGTATCAACATTTAAAATCCGGC
GAAGGTATTAAAGTATTACTTAAGCCGCTCGATTTAGATGAAAATGAAGGAGAGAATTAA
TATGGTAGAATCAATGCTAACTTTTATGCTTGGGCCATTAAGACAAATCACTGATTTTTA
TATGGAACATTTACTCGTAAGTAATTCCATTGTCATTGCAGGTTATTTTGCGACAGGTAT
TTTTAAAAAGAAAAAAGTTGTGAATTAAATCAAATTTGAGGTGATTTACAAGTGAAAGCA
TTGAAATTATATGGCGTGGAAGATTTACGGTATGAGGATAATGAAAAGCCAGTCATTGAA
AGTGCGAATGACGTTATTATTAAAGTACGAGCGACTGGCATATGTGGTTCAGACACGTCA
CGATACAAAAAAATGGGGCCATACATTAAAGGTATGCCATTTGGTCATGAATTTTCAGGT
GTAGTAGATGCCATTGGAAGTGATGTTACGCATGTTAATGTGGGCGACAAAGTGACAGGT
TGCCCAGCAATACCTTGTTATCAATGCGAGTATTGTTTAAAAGGTGAATATGCACGATGT
GAAAAGTTATTCGTCATTGGCTCATATGAACCTGGATCGTTCGCGGAATATGTCAAATTG
CCAGCGCAAAATGTTTTAAAGGTTCCAGACAATGTTGATTACATTGAAGCAGCAATGGTT
GAGCCATCAGCCGTTGTTGCGCATGGGTTTTATAAATCGAATATACAACCTGGTATGACT
GTTGCAGTAATGGGGTGTGGCAGTATAGGTTTGTTAGCTATTCAATGGGCACGAATATTT
GGTGCTGCACATATCATCGCTATAGATATAGATGCGCATAAACTAGATATTGCAACATCA
TTGGGCGCACATCAAACAATCAATTCAAAAGAAGAAAATCTTGAGAAATTCATCGAAAAT
CATTACGCCAATCAAATCGATTTAGCTATAGAATCATCAGGTGCTAAAGTTACGATTGGT
CAAATATTGACGCTACCTAAAAAAGGTGGCGAGGTGGTATTACTCGGAATACCATATGAT
GATATTGAGATTGATCGCGTTCATTTTGAAAAAATTCTGCGTAACGAGTTGACAGTATGT
GGCTCTTGGAACTGTTTGTCCAGTAATTTTCCGGGCAAAGAGTGGACGGCAACCTTACAT
TATATGAAGACGAAAGATATTAATGTAAAGCCTATTATTTCTCATTTTTTACCGTTAGAA
AAAGGCCCGGAGACATTTGATAAATTAGTTAACAAGAAAGAACGATTTGATAAAGTCATG
TTTACGATTTATTAGTATGCACCTTTGAGGACGAAAACGCTGGTATAGTTATAGCTATGA
AAGTGCGAATGCCGTCTGGTCTATAGATACTATCGAAATAATTCATCTTCGAATATACGT
TGATAAATAGCCGGTTTACTTGTGTGAAATATGCTTGTGAATCGGTTGTTTTGCATTTTG
TATACTTAAAATGAGATGGCAATATTTGATAATTTTTAAAGTGAAAATCAAGTACAGCCA
CTTAATAAGATAAATTTATTATAATATATGGTAAAATGATGGCAGTAATAATGAATTTGA
AAAAGAGTAAACATTAATACCTTTAACAATTTAATATCGTCAGAGTTAATGATTAACTGC
ATGGCAAAACAACTTAGAATGGTCAGTTACAAAAATACATTTTTATAAAAAATTATCACA
CTATTGTGACAACTATCTTTGGATTAATAAAAGAGGCAAGTGAGCAATAGGTTAGGCTTA
TGTGCGGGCATAGGTCAGTAATGTATAAATGGAAATGATGTAATGACAGAATGGAGGACA
ACATGATTTATGCAGGTATTTTAGCAGGAGGTATTGGTTCGAGAATGGGGAACGTGCCAT
TACCAAAACAATTTTTAGATATTGATAATAAACCGATTTTAATCCATACAATTGAGAAGT
TCATTTTAGTGAGTGAATTTAATGAGATTATTATCGCAACGCCAGCACAGTGGATTTCCC
ATACACAGGATATTTTAAAAAAATATAACATTACAGATCAACGTGTCAAAGTAGTTGCAG
GTGGTACGGATCGAAATGAAACAATTATGAACATTATCGACCATATTCGCAATGTAAATG
GAATTAATAATGATGATGTGATTGTAACTCATGATGCCGTAAGACCATTTTTAACTCAAC
GTATTATTAAAGAGAACATTGAAGTAGCAGCAAAATATGGTGCAGTAGATACAGTCATTG
AAGCAATTGATACGATTGTAATGTCTAAAGATAAACAGAACATACACAGTATCCCTGTAA
GGAATGAAATGTATCAAGGCCAAACACCACAATCATTTAATATTAAATTATTACAAGATA
GTTATCGCGCCTTAAGTAGTGAACAAAAAGAAATCTTATCAGATGCATGTAAAATCATTG
TCGAATCTGGACATGCAGTTAAATTGGTACGTGGAGAACTATACAACATTAAAGTGACAA
CACCGTATGATTTAAAAGTAGCAAATGCCATTATTCAAGGTGATATTGCCGATGATTAAT
CAAGTATATCAACTCGTTGCACCGAGACAGTTCGACGTCACATATAATAATGTTGATATT
TATGGTAATCATGTCATCGTAAGACCTTTATACTTGTCTATTTGTGCAGCTGATCAAAGG
TATTACACAGGTCGAAGAGATGAAAATGTACTACGCAAAAAATTACCAATGTCATTAGTT
CATGAAGCTGTTGGTGAAGTTGTATTTGATAGTAAAGGGGTATTTGAAAAAGGTACGAAA
GTAGTAATGGTATCGAATACACCTACAGAGCAACATCATATTATTGCGGAGAATTACTTA
GCCTCTAGTTATTTTAGATCTAGTGGTTATGATGGTTTTATGCAAGACTACGTTGTGATG
GCACATGATCGTATCGTTCCGCTGCCTAATGACATTGATTTGAGTACGATTTCATACACA
GAGTTAGTGTCAGTAAGTTATCATGCTATACAACGATTTGAACGTAAATCTATACCTTTG
AAAACCAGCTTTGGTATTTGGGGTGATGGTAACTTAGGTTATATTACTGCTATTTTGCTA
CGTAAGTTGTACCCAGAAGCTAAAACTTATGTATTTGGTAAGACAGACTATAAATTAAGT
CATTTTTCATTTGTAGATGACATCTTTACAGTAAATCAAATACCAGATGATCTTAAAATT
GATCATGCATTTGAATGTGTTGGAGGTAAAGGAAGTCAAGTTGCACTTCAACAAATAGTT
GAACATATTTCACCAGAAGGCAGTATTGCTTTGTTAGGCGTAAGTGAATTACCCGTGGAA
GTGAATACACGATTAGTACTTGAAAAAGGATTAACGTTGATTGGTAGTAGTCGAAGCGGC
TCTAAAGATTTTGAGCAAGTTGTTGATTTATATCGTAAGTACCCAGACATAGTTGAAAAG
TTAGCATTATTAAAAGGACATGAAATTAATGTATGTACGATGCAAGATATCGTCCAAGCG
TTTGAAATGGATTTATCGACATCTTGGGGAAAAACAGTATTGAAATGGACGATTTAATAA
ACCGATGGGGGAATAACAATGACAAAAACGAAACAAGCAATACATATTGATAACATATAC
TGGGAACGTGTTCAGTTATATATTGAAGGACATAGTGAAGGTGTCGATTTAACATCAGGA
CAATTTGTTCTGAGGAATTTAACCGAAACAAAAACATTAGAAGCAAATGAAATGAAAATA
GACGGTAATACATTTATATGTAGATTCAACGTCGCAATATTAGACGATGGGTATTATTTA
CCAATGGATAAATATTTATTTGTTTATCATGACCAGTTAGAGTATATTGGACAACTTAAT
CCAAATATTATTGATCAAGCTTATGCGGCATTAAATGAAGAGCAAATTGAAGAATACAAT
GAGCTGACTACACAAAATGGAAAAGTGAACTATTTATTAGCGTATGATGCTAAAGTTTTC
CGTAAAGGTGGCGTATCACAACATACGGTCTATACCATTACTCCGGAAATAGCAAGTGAC
GTTAACGAATTTGTATTTGATATTGAAATCACCTTACCTCAAGAGAAATCAGGGGTCATT
GCGACAAGTGCACACTGGCTTCATAAACAAGGTCATAAAGCTTCATTTGAAAGTAGAAGT
TTCTTATTTAAAGCTATTTTTAATATTACAAAGTTACTACATATTAAAAGAAGCAAAACA
ATATTATTCACATCAGATTCGCGTCCGAATTTATCAGGGAATTTCAAGTATGTATATGAT
GAGTTACTACGCCAAAAAGTAGATTTTGATTATGATATTAAAACGGTATTTAAGGAGAAT
ATTACGGATAGACGCAAATGGAGAGACAAGTTTAGATTGCCATATTTACTTGGTAAGGCC
GATTATATTTTTGTTGATGATTTCCATCCATTAATTTATACGGTTCGCTTTAGACCATCA
CAAGAAATTATTCAAGTGTGGCATGCTGTTGGTGCCTTTAAAACAGTTGGCTTTAGTCGT
ACAGGTAAAAAAGGTGGTCCGTTTATCGATTCATTAAACCATCGTAGTTACACGAAAGCA
TATGTTTCATCAGAAACCGATATTCCATTTTATGCTGAAGCATTTGGAATTAGAGAAGAA
AATGTTGTACCAACAGGTGTACCACGTACTGATGTACTATTTGATGAAGCTTATGCAACA
CAAATTAAACAAGAGATGGAAGATGAATTGCCAATTATAAAAGGTAAGAAAGTTATTCTA
TTCGCACCGACATTTAGAGGTAATGGTCACGGTACGGCACATTATCCATTTTTTAAAATT
GATTTTGAACGTTTAGCAAGATACTGCGAGAAGCATAATGCAGTTGTGTTATTCAAAATG
CATCCGTTCGTAAAAAATAGACTTAATATTTCACGTGAACATAGACAATACTTTATCGAT
GTGTCAGATCATCGTGAAGTTAACGATATTCTCTTTGTTACAGACTTGTTGATTAGTGAT
TATTCATCTTTAATATATGAATATGCAGTATTTAAAAAGCCGATGATTTTCTATGCATTT
GACTTAGAAGATTACATTACGACGCGTGATTTCTATGAACCATTTGAATCATTTGTTCCA
GGTAAAATTGTACAGTCCTTTGATGCATTAATGGATGCTTTGGACAATGAAGATTATGAG
GTTGAAAAAGTTGTGCCATTCTTAGATAAACATTTTAAATATCAAGATGGTCGCTCAAGT
GAACGTTTAGTCAAAGATTTGTTTAGACGCTAATGTTGGCATATATTACTTGCCATGCAA
ATGAGTCATAAGGCATAGTTTTCAAGAAGGGTTCTGACAATGAAGTGAGCAACATGTCAT
GATGAGAAGCAGGACTATACAATGAGAATAACCTTTTGATTTTTCATGCATAAGGCGATT
CAATCAAAAGCAATCACCTTCCAACTGAATTGTCATTTTGTAAAATAAAATAATCGATCC
AATCGTTATCTAATTCATAAATGTGTAAACACATACGTTATGAATGGATAACGATTTTTT
GTTATGTTAAAGTGGTACATTAATCATGTATTTCGTATGATAATTAACGACAAGTGTAAT
GGTTAAATGTATTTTATGATGAAATGCTATAATAGGCATGGTTACAATGAGCTTGCTCAT
ACATATTAATATAATTACAAAAACACGTCGGAGGTACGACATGATTAAAAATACAATTAA
AAAATTGATAGAACATAGTATATATACGACTTTTAAATTACTATCAAAATTGCCAAACAA
GAATCTAATTTATTTTGAAAGCTTTCATGGTAAACAATACAGCGACAACCCCAAAGCATT
ATATGAATACTTAACTGAACATAGCGATGCCCAATTAATATGGGGTGTGAAAAAAGGATA
TGAACACATATTCCAACAGCACAATGTACCATATGTTACAAAGTTTTCAATGAAATGGTT
TTTAGCGATGCCAAGAGCGAAAGCGTGGATGATTAACACACGTACACCAGATTGGTTATA
TAAATCACCGCGAACGACGTACTTACAAACATGGCATGGCACGCCATTAAAAAAGATTGG
TTTGGATATTAGTAACGTTAAAATGCTAGGAACAAATACTCAAAATTACCAAGATGGCTT
TAAAAAAGAAAGCCAACGGTGGGATTATCTAGTGTCACCTAATCCATATTCGACATCGAT
ATTTCAAAATGCATTTCATGTTAGTCGAGATAAGATTTTGGAAACAGGTTATCCAAGAAA
TGATAAATTATCACATAAACGCAATGATACTGAATATATTAATGGTATTAAGACAAGATT
AAATATTCCATTAGATAAAAAAGTGATTATGTACGCGCCAACTTGGCGTGACGATGAAGC
GATTCGAGAAGGTTCATATCAATTTAATGTTAACTTTGATATAGAAGCTTTGCGTCAAGC
GCTGGATGATGATTATGTTATTTTATTACGCATGCATTATTTAGTTGTGACACGTATTGA
TGAACATGATGATTTTGTGAAAGACGTTTCAGATTATGAAGACATTTCGGATTTATACTT
AATCAGCGATGCGTTAGTTACCGACTACTCATCTGTCATGTTCGACTTCGGTGTATTAAA
GCGTCCGCAAATTTTCTATGCATATGACTTAGATAAATATGGCGATGAGCTTAGAGGTTT
TTACATGGATTATAAAAAAGAGTTGCCAGGTCCAATTGTTGAAAATCAAACAGCACTCAT
TGATGCATTAAAACAAATCGATGAGACTGCAAATGAGTATATTGAAGCACGAACGGTATT
TTATCAAAAATTCTGTTCATTAGAAGATGGACAAGCGTCACAACGAATTTGCCAAACGAT
TTTTAAGTGATAACTTAAAAACAATAAAAAATTATAAATTAATTAGTTAAGTGATATAAA
TAATAAACGAAATGTTTGCTTGTATGTTATTATTTGTGTATGAAAACGTCTGATATAATG
TAATATAGGTTTAAACAAAATATGCTAAAATATAAGCAAAATATGTATAATTTTAAGTAA
TACACAGACATTTAGAGTTTTGATTTTAAAATGAGTTTTCAATTGGAAAATGCAACGAAA
TTTAAATAATTAAATATAGATATAGTTGAATGGAGGAAGTATTTTATGAAATACGCTGGT
ATTCTAGCTGGAGGTATAGGCTCAAGAATGGGTAACGTACCTTTACCTAAACAATTTTTA
GATTTAGACAACAAACCGATTTTAATCCATACATTAGAAAAATTTATTTTAATTAATGAT
TTTGAAAAAATTATTATCGCGACGCCACAACAATGGATGACGCATACGAAAGATACACTT
AGAAAATTCAAAATTTCTGATGAAAGAATTGAAGTCATTCAAGGTGGTAGCGATCGTAAC
GATACAATTATGAATATCGTTAAACATATTGAATCAACAAATGGTATTAACGATGACGAT
GTCATTGTGACACATGATGCAGTTAGACCATTTTTAACGCATCGTATTATTAAAGAAAAT
ATTCAAGCTGCTTTAGAGTACGGTGCAGTAGATACAGTGATTGATGCTATAGATACGATT
GTTACATCTAAAGATAATCAAACGATTGATGCAATTCCAGTGCGTAATGAAATGTACCAA
GGTCAAACACCTCAATCGTTTAATATTAATTTATTAAAAGAAAGCTATGCACAGTTGAGT
GATGAGCAAAAGAGTATTTTATCTGATGCTTGTAAGATTATTGTAGAAACAAACAAACCG
GTTCGACTTGTAAAAGGTGAGTTATATAACATTAAAGTAACAACACCTTACGATTTAAAA
GTAGCGAATGCTATTATTCGAGGTGGTATTGCCGATGATTAATCAAGTATATCAATTAGT
TGCACCTAGACAATTTGAAGTTACGTATAACAACGTAGATATTTACAGTGACTATGTCAT
TGTACGTCCTTTATATATGTCAATTTGTGCTGCCGATCAAAGATATTATACTGGTAGCCG
TGATGAGAATGTCTTATCTCAGAAATTGCCAATGTCTTTAATTCATGAAGGTGTTGGTGA
GGTCGTATTTGACAGTAAAGGTGTGTTTAATAAAGGTACAAAAGTAGTTATGGTACCGAA
TACGCCGACAGAAAAAGACGATGTCATTGCTGAAAACTATTTAAAATCGAGCTACTTCAG
ATCAAGTGGACATGATGGGTTTATGCAAGATTTTGTGTTGCTAAATCATGATAGAGCTGT
ACCACTACCTGATGATATTGATTTAAGTATTATTTCATATACAGAGCTTGTAACAGTAAG
TTTGCATGCTATTCGTCGTTTTGAAAAGAAATCTATTTCAAATAAAAATACATTTGGTAT
TTGGGGTGATGGTAACTTAGGTTACATTACAGCCATTTTATTACGTAAATTATATCCAGA
GTCTAAAATATATGTCTTTGGTAAAACAGATTATAAATTGAGTCACTTCTCATTTGTTGA
TGATGTCTTCTTTATTAATAAAATACCTGAAGGCTTAACATTTGATCATGCATTTGAGTG
TGTGGGTGGTCGCGGTAGTCAATCAGCCATAAATCAAATGATCGATTACATTTCACCAGA
AGGAAGCATTGCACTGTTAGGTGTAAGTGAGTTCCCAGTAGAAGTTAATACACGTCTAGT
ATTGGAAAAAGGACTAACGTTGATTGGTAGTAGTCGAAGTGGTTCAAAAGATTTCCAAGA
TGTTGTAGACTTATACATTCAATACCCAGATATTGTAGATAAATTAGCGTTGTTAAAAGG
TCAAGAATTTGAAATTGCAACAATTAATGATCTTACAGAAGCTTTTGAAGCAGACCTGTC
TACATCTTGGGGTAAAACAGTATTAAAATGGATTATGTAAATAGAAAAGGATGAATTAAC
GTTGGTTAAAAGTAAGATATATATAGATAAAATCTATTGGGAACGTGTTCAGTTATTCGT
TGAAGGACATAGTGAAAACCTAGATTTAGAAGATAGTAATTTTGTATTAAGAAATTTAAC
TGAGACACGTACAATGAAGGCGAATGATGTCAAAATAGATGGGAATCAATTCGTTTGTCG
TTTCAATGTAGCTATCTTAGATAATGGTTATTACTTACCTGAAGATAAGTACTTATTAGT
GAATGAGCAAGAACTTGATTATATTGCACAGTTAAACCCAGATGTGATTAATGATGCATA
TCAAAATCTAAAGCCAGAACAAGAAGAAGAATACAACGAATTAGAAACACAAAATGGTAA
AATCAATTTCTTATTGCAGACTTACCTAAAAGAATTTAGAAAAGGCGGCATTTCGAAGAA
AACGGTTTATACTGTTACACCTGAAATTTCTAGCGATGTTAATGAATTTGTCCTTGATGT
TGTTGTAACGACTCCGGAAGTTAAAAGTATTTATATCGTTCGTAAATATAAAGAATTACG
TAAGTATTTCCGCAAACAATCATTTAATACAAGACAATTTATTTTTAAAGCGATATTTAA
TACGACGAAATTTTTCCACTTGAAAAAAGGGAATACGGTGTTGTTCACATCAGACTCTAG
ACCAACGATGTCTGGAAACTTTGAATACATCTATAACGAAATGTTACGTCAAAATTTAGA
TAAAAAGTATGATATTCACACTGTTTTTAAAGCGAATATTACAGATAGACGTGGCATCAT
CGACAAGTTTAGATTGCCATATTTACTTGGGAAGGCAGACTACATCTTTGTTGATGACTT
TCACCCATTGATTTATACAGTGCGTTTTAGACGTTCTCAAGAAGTTATTCAAGTATGGCA
TGCCGTTGGTGCCTTTAAAACAGTTGGCTTTAGTCGTACTGGTAAAAAGGGTGGACCATT
TATTGATTCATTAAATCATCGTAGCTATACAAAAGCTTATGTATCATCTGAAACCGATAT
TCCATTCTACGCTGAAGCATTTGGTATTAAAGAGAAAAATGTAGTGCCTACAGGTGTTCC
ACGTACTGATGTACTATTTGATGAAGCTTATGCGACACAGATCAAACAAGAGATGGAAGA
TGAATTACCAATTATTAAAGGTAAGAAAGTCATTCTTTTCGCACCAACATTTAGAGGTAG
TGGTCATGGTACAGCACATTACCCATTTTTCAAAATTGATTTTGAACGTTTAGCAAGATA
TTGCGAAAAAAATAACGCGGTTGTATTATTTAAAATGCATCCATTTGTGAAAAATAGACT
TAATATTGCAGACAAACATAAACAATATTTTGTTGACGTTTCTGACTTTAGAGAAGTTAA
TGATATACTGTTCATAACAGATTTATTAATTAGTGACTATTCATCTTTAATATATGAATA
TGCAGTATTTAAAAAGCCAATGATTTTCTATGCATTTGATTTAGAAGATTATATTACGAC
GCGTGATTTTTATGAACCATATGAATCATTTGTTCCAGGTAAAATTGTGCAATCATTTGA
CGCATTAATGGACGCCTTGGACAATGAAGATTATGAAGGAGAAAAAGTCATTCCATTCTT
AGATAAACATTTTAAATATCAAGATGGCCGATCAAGTGAGCGTTTAGTCAGAAATTTATT
TGGTAGCTAAGTTTATATAGTAGTCAAAGTGGGAGAGGTATAATGATGAAATTTTCAGTA
ATAGTTCCAACATACAATTCAGAAAAGTATATAACAGAATTACTTAATAGCCTTGCGAAA
CAAGATTTTCCGAAAACTGAATTTGAAGTGGTTGTAGTTGATGACTGTTCAACAGATCAA
ACGTTACAAATAGTTGAAAAGTATCGCAATAAATTGAACTTGAAAGTAAGTCAACTCGAA
ACAAATTCTGGTGGTCCAGGTAAACCTAGAAATGTGGCGTTAAAACAAGCAGAAGGTGAA
TTTGTATTATTTGTGGACTCCGATGACTATATAAACAAAGAGACTTTAAAGGATGCAGCA
GCATTTATTGATGAACATCACTCAGATGTCTTATTGATTAAAATGAAAGGTGTTAATGGT
CGTGGTGTACCACAATCTATGTTTAAAGAAACAGCACCTGAAGTTACTTTGTTAAATTCA
AGAATTATCTATACTTTAAGCCCGACTAAAATCTATAGAACAGCATTACTAAAAGATAAT
GACATTTATTTTCCAGAAGAATTAAAGAGTGCAGAAGATCAATTATTTACAATGAAAGCA
TATTTAAATGCAAATCGAATCAGTGTGTTAAGTGATAAAGCGTATTATTATGCTACAAAG
CGTGAAGGTGAACATATGAGTAGTGCGTATGTTTCACCTGAAGACTTTTATGAAGTCATG
AGATTGATTGCTGTAGAAATATTAAATGCAGATTTAGAAGAAGCCCATAAAAATCAAATC
TTAGCAGAATTTTTAAATCGTCATTTTAGTTTTTCTCGTACGAATGGCTTCTCACTTAAA
GTTAAACTAGAAGATCAACCACAATGGATTAATGCTCTAGGAGACTTTATACAAGCAGTT
CCAGAACGTGTAGATGCATTGGTGATGAGTAAATTACGACCATTGTTGCACTACGCGAGA
GCGAAAGATATAGACAACTATAGAACTGTGGAAGAAAGTTACCGTCAAGGTCAATACTAC
CGTTTTGATATTGTAGATGGTAAATTAAACATTCAATTCAATGAAGGCGAACCATACTTT
AAAGGCATTGATATCGCTAAGCCAAAAGTGAAAATGACAGCATTTAAATTTGATAATCAT
AAAATTGTTACAGAGCTAACGTTAAATGAATTTATGATTGGCGAAGGACATTATGATGTC
AGACTTAAATTACATTCACGAAACAAGAAGCACACAATGTATGTACCTTTAAGTGTCAAT
GCGAATAAACAATATCGTTTTAACATTATGTTAGAAGATATTAAAGCGTATTTACCTAAA
GAAAAAATTTGGGATGTTTTCTTAGAAGTCCAAATAGGTACGGAAGTATTTGAAGTGCGT
GTTGGTAATCAACGTAATAAATATGCATATACTGCAGAAACAAGTGCATTAATTCATTTG
AATAATGATTTTTATAGATTAACACCGTATTTCACAAAAGACTTTAATAACATTTCGTTA
TACTTTACAGCTATTACATTAACGGATTCAATCTCATTGAAGTTAAAAGGTAAAAACAAA
ATCATTTTAACTGGTCTGGATCGTGGTTATGTATTTGAAGAAGGTATGGCTAGTGTCGTA
CTAAAAGACGACATGGTGATGGGAATGTTAAGCCAAACATCAGAAAACGAAGTGCAAATC
TTACTTAGCAAAGATATTAAAAAGCGAGACTTCAAAAATATTGTTAAGTTAAACACTGCA
CATATCACTTATCCACTAAATAAATAATAAATGCCCTCAAATCATTGTGAGCCAACATGA
TTTGAGGGCTTTATTTTGCTGTTTATGACATGATTATGACATTTCCCTGATTTTCATTTT
CATATACATTAAATTGTATACACTGGAAATGAGGAGGTTATCTATAATGATAAATAAAAA
TGACATAGTAGCAGATGTAGTAACTGATTATCCGAAAGCAGCGGATATTTTTAGAAGTGT
GGGAATAGATTTTTGTTGTGGCGGACAAGTAAGTATAGAAGCAGCAGCCTTAGAAAAGAA
AAATGTAGATTTGAACGAATTATTACAGCGTCTCAACGACGTTGAACAAACGAATACACC
AGGTTCGTTAAATCCTAAATTTTTAAATGTTTCATCACTTATTCAATATATTCAATCAGC
ATATCATGAACCTCTAAGAGAAGAATTTAAAAATTTAACACCTTATGTGACGAAGTTATC
GAAAGTACATGGACCTAATCATCCATATTTAGTTGAGTTAAAAGAAACATACGATACATT
TAAAAATGGCATGTTAGAGCATATGCAAAAAGAAGACGATGTCGATTTTCCAAAACTCAT
TAAATATGAGCAAGGTGAGGTAGTAGACGATATTAATACTGTGATAGATGATTTAGTTTC
AGACCACATTGCAACGGGAGAATTGTTAGTAAAAATGAGCGAATTAACATCTAGTTATGA
ACCTCCGATAGAAGCGTGTGGTACTTGGCGACTTGTTTATCAGAGATTAAAAGCACTTGA
AGTGTTAACACATGAACACGTACATTTAGAGAATCACGTATTATTTAAAAAAGTATCATA
AATAACGCGATTAGAAACTGTTGGCAAAAATAAGTCCAGCAGTTTTTCGCTATGTATAAA
AGTCATAATAGTGACATAAACAGCATTATTTGAAAAGAAAAATGGTCAACTTAGCATAAA
AATTGATATGAAAATTTAATGGTATAGATAATTAAATAGTAGCGTGTTTTTTTAATAATT
TATTCATGAATTTTACATGCACTATTATGATAAAATAAACATAATTATAATTCACTGAGG
TGCTATCGTGCTATCGCTAACAATGTTATTACTTGAGCGTGTAGGTTTAATTATTATTTT
GGCCTATGTGTTGATGAATATTCCATATTTTAAAAACTTAATGAATCGTCGACGTACATG
GAAAGCACGTTGGCAATTATGTATTATTTTCAGTTTGTTTGCCTTAATGTCTAATTTAAC
TGGTATCGTCATCGATCATCAACATAGTTTGTCAGGAAGTGTGTACTTCCGTTTAGATGA
TGATGTATCTTTAGCTAACACACGTGTATTAACGATAGGTGTCGCAGGATTAGTTGGTGG
CCCTTTTGTAGGTCTATTTGTTGGCGTTATTTCAGGTATTTTCAGAGTGTATATGGGTGG
GGCGGATGCACAAGTTTATCTTATCTCATCTATATTTATTGGTATAATTGCTGGTTATTT
TGGCTTACAAGCTCAAAGACGCAAGCGTTACCCGAGTATTGCGAAAAGTGCCATGATTGG
AATTGTTATGGAAATGATTCAAATGTTGAGCATTTTAACATTTTCCCACGACAAAGCATA
TGCGGTTGACCTCATATCATTAATTGCACTACCAATGATTATTGTTAATAGCGTTGGTAC
GGCGATTTTTATGTCTATTATCATTTCAACATTAAAGCAAGAGGAGCAAATGAAGGCTGT
TCAAACACATGATGTACTGCAATTGATGAACCAGACATTGCCGTATTTTAAAGAAGGATT
GAATAGAGAATCGGCACAGCAAATTGCGATGATTATTAAAAATTTAATGAAAGTATCTGC
CGTAGCAATTACAAGCAAAAATGAAATCTTATCGCATGTAGGTGCAGGTAGTGATCATCA
CATACCAACAAATGAAATATTAACAAGTCTGTCTAAAGATGTATTGAAATCAGGAAAGTT
GAAAGAAGTTCATACTAAAGAAGAGATTGGTTGTAGTCATCCGAATTGCCCGCTTAGAGC
AGCTATCGTGATACCACTTGAGATGCATGGTTCTATCGTCGGTACATTGAAGATGTATTT
TACAAACCCTAATGATTTAACTTTTGTGGAACGTCAACTTGCAGAAGGATTGGCAAATAT
TTTTAGTAGCCAAATTGAACTTGGTGAAGCCGAAACGCAAAGTAAGTTATTGAAAGATGC
TGAGATTAAGTCATTACAGGCACAAGTGAGTCCACATTTTTTCTTCAATTCAATTAACAC
GATCTCAGCTTTAGTTAGAATAAATAGCGAAAAGGCACGAGAGTTACTATTAGAATTGAG
TTATTTTTTCAGAGCGAATTTACAAGGCTCTAAGCAACATACGATTACTTTAGATAAAGA
GTTAAGTCAAGTGCGTGCATACTTATCACTCGAACAAGCACGTTATCCAGGAAGATTTAA
TATCAATATTAATGTTGAAGACAAATATCGCGATGTGCTTGTACCACCATTTTTAATTCA
AATTTTAGTTGAAAATGCCATCAAACATGCGTTTACGAATCGAAAGCAAGGTAACGATAT
TGACGTGTCAGTGATTAAAGAAACTGCAACACATGTACGTATTATTGTACAAGATAATGG
TCAGGGTATTTCTAAAGATAAAATGCATTTGTTGGGAGAAACATCTGTAGAATCAGAGTC
TGGAACTGGTAGTGCTTTAGAAAATTTAAACTTACGCCTAAAAGGATTATTTGGAAAATC
CGCAGCATTACAATTTGAATCGACATCGAGCGGTACCACTTTTTGGTGTGTACTTCCTTA
TGAAAGACAAGAGGAGGAATAAATATGAAAGCATTAATCATAGATGATGAGCCATTAGCA
CGTAATGAATTAACATATTTATTAAATGAAATTGGTGGTTTTGAAGAAATTAATGAGGCA
GAAAATGTAAAAGAAACATTGGAAGCACTACTGATCAATCAATATGACATTATATTTTTA
GATGTCAATTTAATGGATGAAAATGGGATCGAATTAGGAGCTAAGATTCAAAAGATGAAA
GAGCCACCTGCGATTATTTTTGCAACTGCACATGACCAATACGCAGTACAGGCATTTGAA
TTAAATGCGACAGACTATATTTTGAAACCGTTTGGTCAAAAACGTATTGAACAAGCAGTC
AATAAAGTGCGTGCGACTAAAGCCAAAGATGATAATAACGCAAGTGCAATTGCGAATGAT
ATGTCGGCGAATTTTGATCAAAGCTTACCTGTTGAAATTGACGATAAAATTCACATGTTA
AAGCAACAAAATATTATTGGGATTGGCACACATAATGGTATTACAACCATACATACAACG
AATCATAAATACGAAACAACAGAGCCATTGAATCGTTATGAAAAACGATTGAATCCCACT
TATTTTATACGTATTCATCGTTCATATATTATTAACACGAAACACATTAAAGAAGTGCAA
CAATGGTTTAACTATACTTATATGGTAATATTGACAAATGGTGTCAAGATGCAAGTTGGA
CGTTCATTTATGAAAGATTTTAAAGCGTCGATAGGATTACTTTAACAGTAATCCTTTTTT
TTATGCATTTTACCTATGATATTTTGTATTTCGGACTAAAAATCACGCAAATCGAAGTGA
GCCATCTATACTTTAGTTAAATCAAACGTAGGAGGCAATGGTCGTGAAACAACAAAAAGA
CGCATCAAAACCAGCACACTTTTTTCACCAAGTCATTGTAATTGCTTTAGTACTCTTTGT
ATCGAAAATAATTGAATCATTTATGCCAATTCCTATGCCTGCATCAGTAATCGGTTTAGT
ATTATTATTTGTATTATTATGTACTGGTGCTGTTAAGTTAGGCGAAGTCGAAAAAGTAGG
AACGACACTAACAAATAACATTGGCTTACTCTTCGTACCAGCCGGTATCTCAGTTGTTAA
CTCTTTAGGTGTCATTAGCCAAGCACCATTTTTAATCATTGGACTAATAATCGTCTCAAC
AATACTATTACTTATTTGTACTGGCTATGTCACACAAATTATTATGAAAGTTACTTCGAG
ATCTAAAGGTGACAAAGTCACAAAAAAGATCAAAATAGAGGAGGCACAAGCTCATGATTA
ACCACTTAGCACTAAACACACCTTACTTCGGAATACTGTTATCCGTTATACCATTTTTCT
TAGCGACCATATTATTTGAAAAAACTAATCGTTTCTTCTTATTCGCACCGCTATTTGTCA
GTATGGTATTTGGTGTGGCCTTCCTCTATTTAACAGGCATTCCGTATAAGACTTACAAAA
TAGGTGGAGACATTATTTACTTCTTCTTAGAACCGGCAACAATCTGTTTTGCGATTCCGT
TATATAAAAAGCGTGAAGTGCTTGTTAAACATTGGCATCGTATCATCGGAGGTATTGGTA
TCGGTACAGTTGTAGCGTTATTAATTATTTTAACTTTTGCGAAGTTAGCACAATTTGCCA
ATGATGTTATTTTATCAATGTTACCTCAAGCAGCAACTACAGCGATTGCGTTACCAGTAT
CAGCTGGTATCGGTGGTATAAAAGAATTAACATCATTAGCAGTTATTTTAAATGGTGTCA
TTATTTATGCCCTAGGTAATAAATTCTTAAAGCTTTTCCGAATTACTAACCCTATTGCCC
GAGGATTAGCACTTGGAACAAGTGGTCACACATTAGGTGTAGCACCAGCCAAAGAATTAG
GACCTGTAGAAGAATCAATGGCAAGTATAGCTTTAGTGTTAGTTGGTGTAGTTGTTGTAG
CAGTTGTGCCTGTCTTTGTAGCAATATTCTTCTAAAACGAAAAACCTAAGCAAGATAATA
GCAATTTGAGCCATTGTTATTATCGTAAAAAAACGTCTATACTCCAGTTTATAACTGGGA
TATAGACGTTTTTATGTATTTATTACTTTTTACTAGGAATATAAAACTGTGCATGACGAT
AATGAAATACGATGTCAGATGAATCAAAGGGTTTGCCAGTCATTGTATAAAAAGTCTGGT
GGTAACGTAAACATGGTTCACCTGTAGACAATTGTAGTAATGAAGCTTCACTTGAAGTGA
GTTGATCTACATTAAAGAAAATATCTGAAAAACCAATACGAAGTTTCATGTTTGATTCTA
AATAGTCGAAGATAGAGCCCTTAGCAATATCATCATTTAAATATTTCACGATTTCTTTAT
GATAATAAGAATATTCGATACATAAAACATCATCGTCCACGAATCTTAATCGCTCTAAAT
AGTAGACGGTATCATCTGCATTTAATTGGAGCTCATCTTGTACAGATTTAGGTGGCGTTG
CAATCTCCTTAAAAACAAGTACCTTACTTGTCATTCGGTGTTCACCTAAACTTTTAGAGA
AACCATTAGTCTTAAAGACGTTGATACGATTGGCATCAGCAATATTTCTCACATAAATAC
CACTGCCTTGTGCTTGATAGATCAAACCATCTTGTTCCAATAAGCCTAATGCTTTAATGA
TAGTACTCTTACTTACTTGATAACGTTCTTTTAATTGCGTCACGCTTGGCAATTTATCAC
CGGGTTTGAAATTAGATTGATGTATAAACGCATTAAGTTGCTTAGCAATATGTTCATACT
TTAACAATATTCTGTCCTCGTTTCACTTTGTCTGTAATTATTATAGCACAAAATATTATA
ATTGTATCGGCGTTTACAAATTGAACCGGTACAATTATAATTGGAGGTAAGTAAATACAT
TTTCATTCTACTATCAAGTTGAGGGGGTAATATTTATGAGCAATAAATATAAAGAACAAG
CCCAAGACATTCTTACAGCTGTAGGTGGTGTCGAAAACATTGTTGATGCAACGTATGATA
CGAAGTGCATTACAATTCATATGCAACATACAATTCCTTCTACAGCAAATGAAGTGAAAC
AAATAGTTGATGTGACATCTGTAGCAGAAAATGATACGCAGTTAGTCATAAAATTAAATG
GAAATGTCGATGAAGTGTATCAGCAATTACAGCGATTAATTAAGAATGCTAATGTCGAAG
AGAGTGAGAATACTGACAATATTAATAGTCAAGATACAAGTTATACACCTCAAGTAAAAG
TAACAACACCAATTTTAGTGAAAGCACCAATCGCTGGTCGTCGTATTTTACTTAAAGAAG
TAAGAGATTCAATTTTTAGAGAGAAAATGGTAGGTGAAGGCTTAGCAATCAAAGCTCATG
AAGAATCCAAAGTAATCGCACCGTTCAATGGTTTAATATCTATGATTGTACCAACTAAGC
ATGCAGTTGGTATTCAATCAGAAGACGGTGTGGACATAGTCATTCATATTGGCTTGAATA
CAGTTGACTTGGAAGGTAAAGGGTTCAAGTGCTTTGTAAAGCAAAATGATCATGTTGAAG
CAGGGCAAACGTTGTTGCAATTCGACCAGCAATATATACAACAACAAGGCTACAATGCTG
ACGTTATTGTCGTTATTAGCAACTCTGCCGATTTAGGAAAAGTAGAACTGACAATGAATG
AAATCATTACGACTGAAGATGTTATTTTTAAAATATTTAAAAACTAGGAGTGTGTTGTAA
TAATGACAAAATTACCGCAAAATTTCATGTGGGGTGGCGCTCTTGCCGCAAATCAATTTG
AAGGTGGATATGATAAAGGTGGTAAAGGGTTAAGTGTAATTGATGTTATGACGAGTGGTG
CACATGGCAAAGCACGTCAGATTACAGAATCTATAGATCCCAATCACTATTATCCAAATC
ATGAAGGTATTGATTTTTATCATCGTTATAAGGAAGATATTGCCTTGTTTAAAGAAATGG
GATTGAAATGTTTACGTACGTCGATTGCGTGGACACGTATCTTTCCGAATGGGGATGAAG
ATGTGCCAAATGAAGAAGGACTCGCCTTTTATGATCGTATCTTTGATGAATTAATTGCAC
AAGGTATTGAACCTGTTGTGACGTTATCACATTTTGAGATGCCACTTCATTTAGCGAAAC
ATTATGGTGGATTTAGAAATAGAGAAGTTGTCGATTATTTTGTGCATTTTGCGCGTGTTG
TATTTGAAAGATATAAAGATAAAGTTACATATTGGATGACGTTTAATGAAATTAATAATC
AGATGGACACATCAAATCCTATCTTTTTATGGACGAATTCTGGGGTAGCATTGACAGAAA
ATGATAATCCTGAAGAAGTCTTGTATCAAGTAGCACATCATGAACTTTTAGCCAGTGCTT
TAGCAGTTCGTCTTGGTAAAGAGATTAATCCGAAGTTTAAGATTGGAACAATGATTTCAC
ATGTACCCATTTATCCATATTCGTGTCATCCGAAAGATATGATGGAAGCACAAATTGCGA
ATCGCTTACGTTTCTTTTTCCCGGATGTCCAAGTGAGAGGTTATTATCCAAGCTATGCTA
AAAAAATGTTGGCACGAAAAGGATATGATGTTGGATGGCAAGAAGGGGACGACAGTATTT
TACAGCAGGGCACGGTTGATTATATTGGCTTTAGTTATTACATGTCTACGGCTGTAAAAC
ATGATGTTGATACTACAGTTGAAAACAACATCGTCAACGGTGGTTTGAATCATTCTGTGG
AGAATCCGCATATCGCAACGAGTGATTGGGGTTGGGCGATTGATCCAGATGGCTTAAGAT
ATACATTGAATGTGTTATATGATCGTTATCAGTTACCACTTTTTATTGTGGAAAATGGTT
TTGGTGCAGTTGATGAAGTGGTAGATGGACATATTCATGATGATTATCGCATTGAATATT
TAAAAGCACATATTACAGCAGCGATAGAAGCAGTTGATCAAGATGGTGTAGATTTAATCG
GTTATACACCGTGGGGAATCATTGATATTGTTTCATTTACAACCGGTGAAATGAAGAAAC
GCTATGGTTTAATATATGTTGATCGAGATAATGATGGTCATGGCACGATGGAACGCTTGA
AAAAAGATTCGTTCTATTGGTATCAACAAGTGATAGCATCAAATGGAGATAAATTATAAA
GGTATATTATAAGTATTTTAGGGTTAGAGCCCGAGACATAAATTAATATAGTAGGACCTA
CAGTGTTATAATGGCGGGCCCCCAACACAAAGAATTTCGAAAAGAAATTCTACAGGTAAT
GCAAGTTGGCGGGGCCCCAACACAGAGAAATTCGAAAAGAAATTCTACAGGTAATGCAAG
TTGGGGAAGGACAGAAATAAATTTTGCGAAAATATCATTTCTGTTCCAATCCCGTGATGT
TAAAATTTTAAGAAAAAAATAATGCCACTAACTATGTATAGTGTTAATGTTTGAGTGTTT
ATGAAAGTCTTTAACCAAAATTGATGACTTACTAATCAACGATAACGATATTGTTAAGTA
GATGATTAGTGTCACAAAGAAATTAAAGTGATAGTCAAACATAGATACAAAGTACAGTTA
GTGGCATTATATTTAGTGCTCTTTTTTAGCGACAAAAGTAATATAATTCATATCTTTACG
CAATTTAGTCATCGTTTTAAACATTTTACAAAACATTGGTCGATTTTCTTTTTTCAAAGC
ATTGTTGATAATCTTTATAGTTCCAACAATACCTTCGTCATAAATTAAACCTTTTGGTGT
CATTAAACTCATTGGACCAGTATGATAATGCACATGATTAAAACCAGCTTGATTATATAA
ATCTAACCAGCCAAGTTTCGTCTGCGGTGAGACATTGACATTAATTGCTGCAGATAATGA
TTTAACAACATGTGTGGCATGTGATTCATTAACGATGACAATATCATGTGTTAACAAGAT
ACCCCCAGGCTTTAAGACTCGGTAGTACTCGCGTAATGCTTTTTCCTTTATGGCGATGGG
TAACATTGTTAACATTGCTTCATTTAAAACGATATCGAATTGATTGTCATCAAAGGGCAA
TTTAACAGCATTCGCTTGTTGAACTTGAATATATGATTCAAGACCTGCTGCTGAAATGTT
TTCCTGTGCTTTTTCTAATGCTTTCTTATTTATATCAACGCCTTGAATGTGACAGCCATA
TGTATGAGCTAGATAAATAGATGTTGTGCACATATTACATGCCACTTCTAACACTTGTTT
ATCTTGTGAAAATGCCCCTTGTTGTATTAACCAATCTGTTGCTTCTTTACCACCGGGGCG
TAGACGAGTTTTTCCTAATTTAGCTAAAAATGTATGACCAGCTTCTTTAGACATAGCATA
ACCTCCTTTTAATTGATAATTATTATCATTAATATAGCATATTTATATGCGATAATTTGG
AAGTTAAAAAGATTACAAAAAATTGTCACTTCATTTATAACTAAACATGAGTCAACAAGC
ATAGATTTAGTGGAAAATTATTTCTAATAGATGATGTTTTATAAAGATAAAAAAGCACAG
CCATGATATACGAATGTTGCATGTTATATGCTAAACCTTCATATCATAGCTGTGTTTGAT
TCATTTAAACTTGATTTACTTCTTCTAGTAGAGGAATAGATGCTTGCGCGCCGTGTTTTT
GTACAGTGAGTGAGCTCGCTTTATTACCAAAATCAATAGCATCTGCTAAGTTATCTTGCG
ACTTGTTTAAGCGACTGACAAATGCACCAATAAATGTGTCGCCTGCAGCAGTTGTATCAA
TCGCATTTACTTTATAAGCTTCGATGTGTTGGCTTTGATTTTTAGTAGCAAAATATGTAC
CTTGCTTACCTAGCGTAATCAAAACAGTCTTAATGCCTATAGATAAAAAGTAATTGGCAT
TGTCTTTCATAGATTGTTCATTAGTTACTTTAATCCCAGATAACAATTCGGCTTCTGTTT
CGTTTGGCACAATAATATCGATTAATGATAATAATTCATTAGGTAATGCTTTCGCTGGTG
CAGGATTTAATACTGTCGTCACACCATGTGCCTTGGCAATTTCAAATGCAGATATAATAG
CCGGGATGGGTACTTCTAATTGTGCAACGACAAAGTCTGCATTGATTATAGCGTCTTTTG
CGTTAATAACATCTTCAGGTGTCATCGTCATATTCGCACCACCATAAACATAGATGGTGT
TTTGTCCTTCTGCATTCACAGTGATAAAGGCTTGGCCCGTTTTTGCTTCAGCTGTTTTGA
TAATATATGATGTATCAATATGAGCTACTTTAAAATCTTCTAAGATGAAATCAGCAACGC
CATCAGTGCCAATTTTAGTAATAAATGTTGTGTCTGCTTGCATGCGTGCAGTGGCAATAG
CCTGGTTGGCACCTTTACCTCCGCCGAATGCTTTTTGTGCTTCTTCAACATGTAATGTTT
CGCCTGGTTGTGCATATCTTTCAACTGTTAAAAATTGATCGACATTCGTTGAACCTAAAA
TAACAACTTTGTTGGTCATGTGTACGCTCCTTTCAAGTTATAACTTTTAAAAAGTAACAT
TCGATTCTAATGCAATATTAGAGTAGGGCGTTGTTTCACCAGTACGAATATTACCTTTAT
TTAATGGGTGAGCTAAGTTACTTTTCATTTCTTCGTGAGGAATGAAAATGATTTCGATTT
CCGATGAAATCAATTGTTTAATTTGTTGCAATTGTGTAGGGTTATGTTCTTTTATTTCTT
CTGCTAAGTATATTTTTTGGATTTCCATTTCTTCTAACACTGTAGCTAAGACATCAATAA
AGCGTGGTAAGTTTTTAGTTACAGCTAGGTCGATACGACGATGATCATTTGGAATTGGCA
TGCCAGCGTCATTAATCGTTAATAAATCAAAATGACCAATTGTCGCGATTGCTTTTGAAA
TATGTTCATTTAAAACAGCTGATTTTTTCATGACATCTACACTCCTTATTTTATAAATAC
TGTAACAGAAGCGGCTACTAAAATGAGTACTAAGCCGATGATTGTAATAACCATTTCTTT
TGACGTTTTATGTTGTTTTAAGAAATAAATACCAGTTAATGTAGCAAGCACAACGGATGT
TTGAGAAAGAATAAATCCAGTTGCTAAACCATTCATATTAGGTTGTGCTGAAATAAGATA
TGTTAAAGCACCAAATGCAAAGAAGAAACCTGAAATAATTTGTAACCACGTAATTTTATT
ACGGAATGGATTCTCTGCTTTCATATTCATAAAGCCATAAATGACTGCAACAATTACCAT
ACCCATTGCTTGAGGTAAAAAGGCAGTTAGGCCATCAATAGAAGTTGCTTGCGGTGCAGC
TGAATATAACCAGTATCCAAATTCACCAATTAACAGAAGTACCACTGCACGACGTAAATT
TTTGGCGTTACTTGCTTCTTTGCGTTCACTCCAAACTGTCATACGCGCTCCAATTAGAAT
AACGACTAAAGCTGTAAATCCAATGATTTTATGACCAATGCCTGGCCAATTTCCTAATGC
AAAGACACCCCATAAAGATGCGCCTAATAATTGGAATGCTGTTGTGACTGGCATGGCACG
AGATGAGCCGACTAATTCGAACGCTTTAAATGTAATGATTTGTCCGAATCCCCATCCTGC
ACCTGATAATAAGGCGAATAGCAAATTGGTTCCAGTAGGTAAGCCACTTGATGTGACTAC
GGCTAATATAATAGCGAAGATTAACGTACCTACAGTAGCACCGATAATTTGATGTACAGG
TTTACCACCAAACTTTGAAGCGACTGTTGGGAAGAAGCCCCAGCCAATTAAGGGGCCTAA
CCCGATAAGTAATGCAACAATGCTCATGTTATACACCTCATGATTTGTTTTTAGTAAAAC
GTTTTACCAGTGCCATCGTACCATTTTTATTTGTAAAATGCATGCGTTTTCATAAAAACT
GAAAACGTTTAAATCATATTTAAAAATTCATACATTATTATTTTAATTTCTTAGTAAAAT
AATTATGATTAAAAACCCTCAGCATTAAAGCAACGCTAAGGGCCTAACAATGATGAGTAT
ATTTCGGAAGATACGTAGTTAGTTTGAAAGATGATAGCCAGTTGTTGCACGAATTTTTAA
AGTCGTTGGTAATTCAATCATATCAATGGATTTATCTAAGTGCTGTAATCGTTGAAGTAA
TAAGGTTAAAGATGTTTTGCCAATATCAGTTATAGGTTGTGCCACAGTAGTTAAAGGTGG
CGAGACGTACGCTGCATAATCAATGTCGTCATAACCTATTAATGAGATATCTTTCGGGAT
ACTGATGCCATGTTCAATTAGTCCTCGTAAAATGCCAATAGCGAGTTCATCGTTAATAGC
GAAGATTGCAGTGGCAGATTGAACCATGATGTCATCAACAATGGTTAGCCCACCGCGCTT
AGATAATTCAGTATGGACGATTTGTGGTTCTGGCAATTGATTCGCGCGCAAAGTATCGAC
AAATCCAGCGACACGAGTCGACATATTCGCCATCATGTCATATGGTGCAACAATTATCAT
ATGGTTGTGACCGAGTTCTATTAAATGTTGTGCTGCAAGTTGTCCACCTTGATATTCATT
TGTCCGAACAAAATCAGTATAGCCTTGATGGTCATTTTGATCCAGTACGACATAAGGTAC
ATGATGTTTCTTTAGATAGTTATTTAGGGCGTCCGGGGATGATATGTATTGTGCGATAAT
TAATCCGTCAATACCTCGATCAATTAAATGTTTAATATTGTCATACAAATCAGTTGCTGT
AGATGTTAAAAAGCATAAATCAACATCAGATGGTTTATGGTCATGAATACTTTGCATCAG
TGCTGAGAAAAACGGATTTGTTAAGCTAGGCAAAATGACGCCAATAGTTTGAATTTTACT
GCCGCGCAATTGTTTTGCATGTTTATTAGGGGCATAGCCTAAACGTTCTGAAACAGCATG
TACGTTTTTTATCGTTGTTGCGGAAAAACGACTATCATTATGATTTAAAATATGTGACAC
AGTTGTAACTGATACACCAGCTTCTCTAGCAACATCTTTAATTGACACTTTTTTCATATT
ATATTCCTTCTCTTTATTGTGTAATTAATCATACAGTTATATACCCGATTATTATATTCA
TCATATCATGATAAACATTTGATGACATATGAAGACGTGAATGACTTTTATTGTCTACAA
ACAGACGTCTGAAGTATACGATTAAGGTTGAGACGAGAGAATATATTATTAAGGTTAATA
CCTTTTAATGATTATGATAACAAGAATTTTAAAATGTTTATTGTGATTAAAAATACAAAA
GTCATTATTTTAAAGAATAAAATATTTGTTTTTGAACAAAGTATTAAAAAACATAACGAA
ATGATGTATATTGAACTATGTGATTGAAAAAATTTTTAATTAAGGCTTGTTAAAACTTAA
GAGAGGATGTTTTTAAATGCAATTCAAATTAAAAGAAGAAGAGATTATTAGTTTTTTAGA
ATTGAAATATCCAGAAAAAGAGTTCGAATATGGTCGTTTGTTAGTTGGACAACATAAACG
TGATGATTTAGATGTTTATTACTTTGGTGATACGTTTTTAATGTGCACGATTATTTCATT
CAAGACATTTGAAATTAAAGAAACAGTAGAATTATCATATGATGCTGTTAATCGTATTGT
GTTAAAAGATGGATGGTTATTTAGAAAAATGAGAATAGAAACAATGCAAAAAGTGTTAAA
ATACGGTACATCTAAATTAATGTTAACTGATTTTCAAAAAGAGAATTATAATAAATATAT
TCAAGGTCAGAAACAACGCGTGATATTTGAAAATGGCCATTTTGTCTAATTGATAGTGAA
TATAATTAGAGTAAGAGGCTGGGACATAAATCCCTAAAAAACAGCAGTAAGATAATTTTC
AATTAGAAAATATCTTACTGCTGTTCTCTATTTATACAATACTTCGTATTGAATGGCTTC
GCTTTCCTAGGGTGCCGTCTCAGCCTCGGTCTTCGACTGGCACTGCTCCCTCAGGAGTCT
CGCCATTAATACTACGTATTAACATGTAATTTTACTTTGAAATACTTTAAAAAAATAAGA
CACTTTGCCCAACTTACACTACCAATAAAAACTTCTGTTAGAATTCCTCAAAATGATATT
TCGCGACATGTTAATGAAATTGTTGAAACGATACCTGATAGCAAATTCGATGAATTCAGA
CATCATCGTGGCGCAACATCCTATCATCCAAAGATGATGTTAAAAATCATCTTATATGCA
TATACTCAATCTGTATTTTCTGGTCGTAGAATAGAGAAATTACTTCATGACAGTATTCGA
ATGATGTGGTTAGCTCAAGATCAAACACCTTCTTATAAAACTATTAATCGTTTTAGAGTG
AATCCTAATACTGATGCGTTAATTGAATCTTTATTTATTCAGTTCGCTTATTTTTCTTGG
ATTTCTTGTATATCATTTTAAAGTGATAAAGATATTTCGAAACATAATTCTTCTATTATA
TTTAAGATTTAACTGTTTTTGGAATGATCATGTATGCAGACAATGAGCCAAGGATCATCA
ATACAATGCTGACTATAAATGTTACGGTTGCAGCTACACTTGGTGCATAGTTTAGTTGTA
ACATACTGAAAACTGTAGTACTTAGTGCTATACCAAAGGCGCCACCTAATGTACCACTCA
TTTTATATAATCCTGTAGCTAAACCAACTTTTTCATTAGGCATACTGAAAATTGCAATCG
TAAGTCCAGGTGTTGCGACTAAACCATTACCTATCGCACATATGACGAAACCAATGATAA
CTGCAATGACATATTGTGATGCCAATAATTGAGTCATGCTAATAATAGTGATGCCGATGA
CAGGGAACAACGGACCAATGATGAGCATCAATTTGCCACCGAAACGTAATGTTGCTTTTT
CACCTAAACGAATCATCGCAACTGCCACAATGGCATATGGCAATGTAACAAGTCCAGATT
GCGCAGCTGATAAACCAAGGTGTGTTTGAGCATATATGAAAAAGACCACTGTTACGCCTA
GACCGCTATTTAAAACAAAGTTATTTAAAAATGCACCAATGAACGGACGGTTGCGTAATA
CTGAGAAATCAATAAAAGGTACTTCATGTCGACGTTCGATGATGATGAATATCAACGTAG
TGATGATAAAAATGCTCAGACAAATGATTGAAAATGTACTAAACCAACCTTGTTCGAATC
CTTGTGTTAACAATAATGTAAAGCTACCAATCATAACAGCGAAAATCGACATACCTTTGT
AATCGAATGGATGACGGTGGCTATGTTGACTTACTTTTTCAGGTGTGCCTTTTAGAAGCA
ATATGGCAATGAAAGCAATGACTATACTAATGATGAAATTCGTTTGCCATCCGAAATTTG
AGGCAATTAAACCGCCGATAACACCAGCTAGGCCGATGCCACCAACAGTACTAATCATTA
GATAACTAATCGCTCGTCTTAAATGTTCTCCTTTAAATTGATTATTTAACACGCCAACTG
TTGAAGGTAACAAGATAGCTGCTGATAGACCTTGTAAAATTCTACCGATGATGAGCAGTG
CAGTGATGTCCGATATAATTAATAGAAGAGATGCAAACATACTGATTATGAGACCCATGT
ATGTCATTCTCAGTTGTCCTATTTTATCAGCAATATCACCTGCAGCCACCATGAAGATAC
CTGTGGCGAAGGAAGTTAAACTAATAGATAAATTTAACACGGCAGGAGAGGTTTGATACG
TTTGACCAACGAGAGGTCCTATATTAATAAATGATTGTGCAAACAACCAATATGTTAATG
CAGACAACATAATCGCAATAATAATATTACTGCGTGGTGAAGATTGTGTGTTATTCACAG
ATGTCACTCCTTGTAAAAATTAAATATAGAAAGTCATGAGATGAAGTGAACGGATGTATA
GATGATCGTTCACTCACACATAAGTCATGATTTCCTTACATATCATACCACAGTTATTGA
GAATGAATATCAATTAATTGCTTGTATAATTGATTTTTTATAGTATGTTTAAGTGAAACA
GCTTTATTTGAAAGTGATTAAAGTAAATGAAGGTACAGAGGAGTGAGAACAATGTGCACA
GGATTCACAATACAAACTTTAAATAATCAAGTACTTCTTGGACGCACGATGGATTATGAT
TATCCATTAGATGGTTCGCCAGCAGTGACGCCTAGAAATTATCGTTGGAAATCTCGCACT
GGCACGACAGGCCAAACGCAATATGGCTTTATTGGCACAGGAACAGATATGGAAGGTTTT
ATTTATGGTGATGGTGTTAATGAACATGGCGTTGCCATTTCAACACAATATTTCCGAGGT
TATAGTTCATATGGATCAACACACAAAGCGGACGCGATGAATATTACGCAAAATGAAATT
GTGACATGGATTTTGGGATATACAACAAGCATTGAAGATATGAAACAACAAGCATCCCAA
ATACATGTTGTAGCTGTATATTTAAATGACATCGGTGAAGTTCCGCCATTGCATTATCAT
GTTTCCGATGCAACTGGACATACAGTCGAAGTTTCATTTAAAGAGGGTGAAGTGGTTATA
AAAGATAATCCTATTGGTGTCTTAACAAATCATCCAGACTTAAATTGGCATTATAGTAAT
TTAAGACAATATATCAATATTTCTCCTTATCCAGCAACAGCAAATTTATTGGAAGGTGTA
ACGATTGAACCTTTAGGCAATGAAGCAGGTACATTTGGATTGCCAGGTGGATTTACTTCA
ACTGAGCGCTTTGTGAGAATGGCATTTATGAAAGCAAACATTGCTCAAAACAATGATAAA
GAAATGGATTTAATGAATGCATTTTATTTATTAGATGCGGTAAATATACCGATTGGAATT
GTACGTCCGCATGATGCTGACAATCACTATACGATGTATCAGACCGTAATAAATTTAACT
ACAAGAACGTTATATATTAAGTATTATGGCAGCAATGAATTAGTAGCATTAAAGCTCACA
GATGATTTAATTAATAGAAAAGATATGACGATTTTTAAGCCTGAGAAGCATATCACTATT
AGAAAGTTGAATGACAATCAATAGCGATTGATAATGGAATTTGGTTGATATGATTTGATG
GATGATTACTATCATGCATTAGCGTTGAATCGCGAACATGGACGAACGATTAGTTGTTAA
TTTTGAAAATTTATAAAAGGTTAAACGAATGCAGTGAGAGATGTCATTTTAATATCAATG
TATGGCTATTTTGTAATGACAATGTAATGAGTTTAGTAAAACATTTCGGGAATATTAAAT
AGTTGGAAAATGAGAATTAAATCCTTTACTCAGTTGTCTAATTCTTTTAGTATGTGCAGT
ACAGTTTAATTGAAAACTAACTTTAACTTTAATGGAGGATGTTTTATACATGAAAAAATT
AACAGCAGCAGCGATTGCAACGATGGGCTTCGCTACATTTACAATGGCGCATCAAGCAGA
TGCAGCAGAAACGACAAACACCCAACAAGCACATACACAAATGTCAACACAATCACAAGA
CGTATCTTATGGTACTTATTATACAATTGATTCTAATGGGGATTATCATCACACACCTGA
TGGTAACTGGAATCAAGCAATGTTTGATAATAAAGAATATAGCTATACATTCGTAGATGC
TCAAGGACATACGCATTATTTTTATAACTGTTATCCAAAAAATGCAAATGCCAATGGAAG
CGGCCAAACATATGTGAATCCAGCAACAGCAGGAGATAACAATGACTACACAGCGAGTCA
AAGCCAACAGCATATTAATCAATATGGTTATCAATCAAATGTAGGTCCAGACGCGAGCTA
TTATTCACATAGTAACAACAACCAAGCGTATAACAGCCATGATGGTAATGGAAAGGTCAA
TTATCCTAATGGCACATCTAATCAAAATGGTGGATCAGCAAGTAAAGCGACAGCTAGTGG
TCATGCGAAAGACGCAAGCTGGTTAACAAGTCGTAAACAACTACAACCATATGGACAATA
TCACGGTGGTGGTGCGCATTACGGTGTCGACTATGCAATGCCTGAAAATTCACCAGTTTA
CTCATTAACTGATGGTACAGTAGTACAAGCAGGTTGGAGTAACTATGGTGGCGGCAATCA
AGTAACGATTAAAGAAGCGAACAGTAATAACTACCAATGGTATATGCATAATAATCGTTT
AACTGTTTCAGCTGGTGATAAAGTCAAAGCTGGTGACCAAATTGCATATTCAGGTAGTAC
GGGTAATTCAACAGCGCCTCACGTACACTTCCAACGTATGTCTGGTGGCATCGGTAATCA
ATATGCAGTAGACCCAACGTCATACTTGCAAAGTAGATAATACAGAAAATCCCAAGTTGC
GATATCATACGCAGCTTGGGATTTTTTCGTTTTAATAATAGGTATAAGTCCATTGTTTGT
CCTCTAAAACATGTTGATAAAAAGGATCTTGGCCAATTAACTTGATATCATCTGCAAGTG
CTTCAACTTCATCTAAATGATGGGTAGTTAATATAATTAAACATTTAGATTTCATGATGT
TAAGTAGTTGGTGGATGTCATGTCTAGATTTTAAATCAATACCAACTGTCGGTTCATCTA
AAATGAGAATTCGAGGTTGACCTAGTAAACCTACTAATATATTAATTTTACGTTTATTCC
CACCGGACAATGTAGATACTTTGGCAGACGTATCATCAAAGTTTAATTGCTGTAAATATT
CGTTGATAGTTGTATCGTTAATTGGATTTTTACAAAGTGATTTAAAAAATTTAATGTTTT
CAGCCACTGTCATGTGTTCAAATAACGCAATGTCTTGTGGCACATAACCGATGTGATTTT
GTATTTGTCTTTGATTCCATTTTTCGCCGAAATAGTTGATAGTTCCATCATTAGCTTTTT
CAATACCAGCAATCATACGAAGTAATGTTGATTTTCCAGCACCATTATCACCAAGTAATA
CGGTTAAACGATTACTATCAAAGGACATAGTTAAATGATTGAAAATCTGTTTGTTACGGT
AACGCTTTGAAAGGTTATTAATTTCTATCATCAGTTACGCTCCTTTACATGAAAATAATC
AAGTATACGATACCCATAGCAAGTGCATATATAAATGTCATGAATAATCGATGACTTATT
GTTTGAATATGGAATAAGATAAAGACGATACCTATCTCATAAATCAATATAAGTAACAGT
GATTTTAAGTAAAATATTAAGCTGAGTGGTTGAGACAAATATAGACTAACTGCCAATAGT
ACCAACAATAACAAAATCGTATGTGTCATTACATAAGTACTATATAGTTTGAAACGGCTT
AAATGATATTGTGATAATCGTTGCAATGCTGCTTGTTGGTTTAAACGATAATGAAGTACT
ACTTGAACAGCGCTAACAAATAAAATCACCGCAAAGATTAAGCTAATTGAAATAGAGTGT
TGTGCTTGTTTAGTAAGCGACACAAATTTGATTTTAGATTCAGGTGTATGTTTATGATAG
GACTTGTTGATAGCATCGATGGATTGATGCTGTTTCATATCCTCAAGGTGTTCATAAATA
ATGTTAGGAATTTGCTGCTCATATAATGAACTACTAACAATTTCTACAGCAATACCACCT
ATAAAGTCATCTCTACCATATAACTGTATCGTTTCTTTTAAACGGTTCTCTTTTAATTTT
TGAGAGAAACCTTTAGGAATTTGCATACTTAAAATAGCTTCCTTTTTAGTAACATCATCT
TCAATATAGCTTTCATCTTCATCGACTTTTTTAATAGTTACATAGTCAGATTGTTTAATT
TTATTGACGAATGATTTTGATGCAGTGGTTTGGTCTAAATCTTGAATGGTAATCGGTATT
TTGAAGTTGTCATGTGCTACACGGTAACCGATACCAATAAGTACGAGTGCGATGACAATG
GTTGTTACGAGCAAGATGTATTGTAACCATTGCTTGAACACAACAAGTTGTATATAAGGC
TTCATTGACGATACCTCCAAACCAATACAGCTAAATTAATTATCAAAAGTGCGATGAAGC
TAAGATAGAAACTAGGGTGCAGTTCTAAAATGTAGTTGTTTAAAATAATTTCTAACAATT
GATTTGTTACAACTGCGAACGGTTGAATATTGAAAACACCATTTGCTATATGTTGTAAAA
AAATCGTAGGTATTGTTAAACCAGATAACACCAGGATGACAATAGCTAATATGACTTTAC
TAATACTATTCAACAAGCCTGTTGTTAAAAGTTCGATGAGTAATAACCACAGTATTAAAA
AGGTAACATAATAGCTTAAATGAATGGCTAACGTTGGCCAATTATATAATTCAAAGATAT
TCGGAATACTGAACACAATCCAAACTACACCAACGATACTCCATAACATAGTATAAAACC
ATGTAATCAACGTACGAATGATTAATAAACGCTCTTTAGAAAAATGAAACATTTTCAATC
GCGCTTTCAATACAGTATCTTGATTCATTTTCAAAACTGTAAATAAAGATAGTGCAAAGA
TGAATACCGTTGTTAAAAATCCTGTAATTGCATAATAACTGCCCGTATCGTATAAATGAA
TCGGTTCTAAGTTAAATGCACCTGAACGGTTTAATCCTGTAATCAGCAAATCAGTCATAA
CATTGATACTGTCAGAATGTGATGCTTTCGGTGCTAAGTCTTGAAAAGCTAAGATGCCAC
CCATTGATCGCATAAGACGTTGGTAAACAGAATCTGTTAGCTGAGATAGCACGACACTTT
TCATGGATTGTTGATCATATGTATATACTGAAATTGGTAGTTCGCCTTGTTTATAAAATG
CCTTGGTCATACCTTTATCAAAAACAAAATAGCCTTGAAGTTTATGTTTTTTTAACAAAG
TATGTGCTTGCTTATCATCATATGCTTTAATGCTCACGTTTTTTCCTAGGTTACTCCCTT
TACCAATAGAGTTTAAGATTAATTTCGTTTCACTTGATTGATCTTTATCTACGACACCTA
TATTAAAATGATTGTCATCTTCTGTTACATGTTGGATTGTCGTTAATGTAATAAGGAGTG
CCGCTAATATAAATAGTAAATAGATAATCAAATACCACTTTTTCAATAAAAAAGAGTGGT
AGATGCGAAACAAATGTATTGTTTTCATTTAACCACTCCTCCAATGATAAGATTGAAAGG
CAAGATGACCTTCCAATCTTATTTTTATATTTTAGTTATTTAGATGCCTTTTTTAAAATT
GATTCAAACATTTTGCCGCCATTTTTTTCGATTTCTTTTTCAAGTTTTTCACGGTCTTTT
GAAGATAGACTATTGAAATCTTTTGCACCACTATCATCAAAATCAATATCTGCTTTCAAT
TTTGTGCTAGATTTTAAAATGAAATTAATTGGTTCTTCAGCATATTTGATGCCGATATTT
AACGTAGATTTCTGAGTGTTATTTTTTACGTCAGAATCTATATTATTTTCAAAAGTGAAT
TCATTTTCGTCGCTATATTTATCTAATGCGACAGTGATTTTACCTTTATCTTGACGTTTT
GTGCCATCTACTTTTTCTTGGTTATCTAATTTGATTTTTGATTCATCATATTCTGTCTTT
TTACCAAATTCGTATTTATCATTATATTTATTATCTTTTTCTTTAGAAGATACGCCTTTA
ATTGTATATTTCGCTTCAGCATACGTGTATTTATCTTGATCGAAATCAAGTGCGTAATCT
AGTTTTAACTTATCGTCTTCTAAAGTATTAGTACCTTTGATTTTAGTTTTATTATTTTCT
TTGTCTGTAATAGTAATTTCTCGTTTTACAATCGTATGTTTTTCGGTATAAATTTTAGAT
TGAATTTTAGCAAATTCATCCTTTTTAGTTTCTTTGACATCGTCAATTGCTTTTTTGATG
TCTTTTTCAAAGTCTTTTGTAGCACCTTGTTCTTCCATTAATTTTTTAAGGTCTTTATCC
TTTTTAGCTTCTTCTAATACAGCTAATGTAATTTTTTTAGTGTCAGCTCTGCTAAGTGTT
AACGTGACAGGTCTAACTTTGTACTTTTCACCATTAACCTTAATTTCTTCTTTTTTACCT
TTATCAAAATTATCGTCATCTAATTTGTCGACAATAAGTTCGGAATATTTTTCGGCAATT
TTGCTGTAGTCACTTTGTTGTGCTTGAGCATTATTAAAAAGAGTATTTAAATTTAGTTGT
TGGTTTGTAATACCATTTTCTTTTGCTGTTTCTTCATCTTCACCTGTAAGTTTTGAATAA
GTTGATAATAAATCAGAATTATTAACACTATATTTCCCTTTAAATAATGGTGATTCGAAA
TAATGCTTATCTTTATCTGCAGCTAACTGGAATTTCCCTAATGCAGAGTCTGCGATTGTT
GGTTCAAGATTAATCATTGATTTCTCTTTTTTAGGATCATGTCCATATGACATTTTAATT
TTCGATGCATTAACAACAGATTTAGGAATGCCAAGCCCTTTAACAATTTCATCTGATGCA
TCTGCGCTTAATTCTAATGAAGATAAAAACGAATTATCTTTCATCTTTTCTTGGAACTTC
ACTTCATTTTCAAAACGGTCATTAAAATAATCTTTATACATTTTTGCTGTTTGTTGTTCA
CTTTTTAGGTATGTATTTTTCGGTGTATTAGCAAAAAATGCATAAACTCCCCATGCGATT
CCACCTATTAATAGTAAGACAATAATAATAGGAATTATAATTTTTAACTTTTTAGACATT
TTGCTTCCTCCCAATTATTTATGAGTTAATCATATCAGAACAATACATTTTATTAAATGG
TTTATTTTAAATTTTGTTTAAATTAATAGAATTTTAGTTATAATAATGTTTAATAAGTTA
TTGGAAATCTAATAAACTACAAAAAATAGTTTGATTACATAATGATTCTTGAAAAATGTT
GGTTAACTTAATAATATGCATTTTTTTGGCGAAGAAGATTTATTTAACTTATAAAAATAT
TGAAGTAAGATTGGGGAGATTATGAATTTATGGAATTGAAAGTCGATGATTTTGTAAAGA
ATATAAAAAGACCATACTTGACTGTATTGGGAGTATTTGTAGTTGCAGTTTCATTATTTT
TTGACGCGATTATGTTTTTCTACGCTAAACTATATGATAAATTGCCTATGTATTTACTGG
TGTTTATGGCCTTTACAGCTGTAATTTTGATTATGATGTACATACAAGAGAAAAATGAAA
ATTACAAAGTTGAAAAAAGATATGTGGTTAGATATCTCACACTTAACGTTATTGTGGGAT
ATACTTTGCCATTGCTTTTTGTATCTATTTACGTTTTTGGTGTAGTCGGTTTTGGATTTG
ATGTTTTCAATTATTGTCTAGGTATTATCTTGATGTTATTTATTTCTTGGTTAGGTTTAT
TTTTATTTTATAAAAACGAATTTGATAGTGAAAATCCTAATCCTGCAGTTAATGCCATAG
CAATTATTATAAAATTATTTGCTTTTGGAGGAATATTTTATATAAGTCTAATAGTTCCTG
TAACACAGCAAGAAGAGATTTTTATAGGGTTAAGTATATTCATCAATATAATTGTTGATG
CTCTTCTTGTTAGGTCATATTTTAATTACGCGTTATATAAGAGTATTAAGAAAGATATCG
AAAATGAAGGTAAGACAATGTAAAGGAAAGACATAAAAAATAATAGGAGTCTAACCATGA
TAATTTTTATTTTAATAACAATATTTGCTATTTATTATATAGCTATGATTGCTAGTTTGT
TTAAAAGTGAAGGTTTTTCAATAATAGGTTTAATATTAGATGTTGTTATAATGGGGACAT
TGATTTTTTACTATTTTATAGGCGCTCGCTTTGTTGATCATGATTTAAGCAACTTTTTAA
TGTTTATGGATACTGGATCATATATTTTTATGTACTTTGCAATTAAGTGTTTATGGGTGA
AACCTAAGGTAGTAAATTATTTGATTGCAAAAGAATTGGGTGAATCTAAAGAGGTCATTG
AAGAGCAGGAATTAGATTTACAGACATCAAAGATAAGAGGTATCTACTTTTTCATTATTT
CAGTAGTGATGTTAATTATCACTAAATTAAGAATGCAACCTGAGTTACAGGCAGATGCTA
TATCGATGAATCCTGTATTTATTTTTGTTGGTGTTATAATCATTTTAATTTGGCTAGTAC
TGGATATATATCGCAAGAAAAAATACGGTATATTCTTATTCAAGACGATAGTGCCACTAG
TTGTTACGACTTGGATTATTATAGCTACAATTATACTTTCGTAAACGATTTTGATTAATG
GGGAATGTAGAGAACATTTCTTTGTAATTTTATAATCGAATAACATACAAAATAAAGCGA
CCAATTTTGCAGTGTTACGAATTGTAAACTGCGAACTGGTCGCTTTTTATTGATGTCATG
ATTAATTTAATGGATGTAATTATATGATGAAACTTCTGAAGCAGAGATGGTTCTTGATGA
AACGATATATTCACCAATCCAGTTCATTTCTGAAATTAGAATACTTCCATCAATATTAAC
TTTTTCAACGTAGGCTACATGACCAAATGGACCATTTACTGTTTGTAAAATTGATCCTCG
TGTTGGGTGTCTATCTACTTTGAAGCCATTGCTTGAAGCTTGGCCTGCCCAGTTTTTAGC
ATCTCCCCAAAATGTACTAATCGTGTGTCCATCTTTGGCACGTTTATCAAAGACATACCA
TGTACATTGTCCAGCAGTATATAAGTTGTTCTTACTTGTGATAAGAGGCTGATCAATGAT
TTTACCGTTACCTAATGCTAAAGGTTTACCGTCAGCGGTCTTTGCTTTGTCATTAAATTC
GGCGATTTGTAATTCGTCATACAATTCGTCTAAATCGATGCCTGTAATAAGCCCTTTGTT
ATCTTTTGAAAAAGCGTTATTTAATTCATCGTCATTGTCTTCGACATTCGGTATTGCTGG
TGTCAAAGGATTGCTTGGTGACGTTTGAGGCGGTGTGTGTGAATCAATTGCGTCATTAAT
GTGCGTATACTGACCACTTAATGAAGAATGGTACTGATTGTTGTTAAGATCACGTTGATT
TGCGTGTTGATGATTGTCGTTTGTACGTGACTGGTTTTGATGATTGTTGTTTGGCGTGTT
GTTTTTGTCATATGTATAAGTATACGCGCCGGTGTCTTTATTCACTTTGAACTGTGCGTT
TGGGTGTGCTTTCTTTGCTTCTTCTAATGTTTTGCTATCATTCGTATATGCTTGAGCCGA
GTTAGGCGACATACTAAATAAAGTAAGAGTTGTCATCGTCAGTAAAATTGTTTTCTTCAT
AATAACCATTTAATCCTTTATGTATTTAATTTAATTTTAGTATACACATTTATATTACAA
AAATGAATGGTTAATTAAAAATATATGGGTATATTCAATATATTTATTTAAAAAAAGCTA
AAAATACTTAAAAAACTATATACATATACTAATAATTTATATATTATTTGAGTAAGGAGC
ACTTTTTCAAAAAATAGTGTCCCTAAAAAGTTTTGATAAACTTAAAATATTCAGGAGGTT
TCTAGTTATGGCAATGATTAAGATGAGTCCAGAGGAAATCAGAGCAAAATCGCAATCTTA
CGGGCAAGGTTCAGACCAAATCCGTCAAATTTTATCTGATTTAACACGTGCACAAGGTGA
AATTGCAGCGAACTGGGAAGGTCAAGCTTTCAGCCGTTTCGAAGAGCAATTCCAACAACT
TAGTCCTAAAGTAGAAAAATTTGCACAATTATTAGAAGAAATTAAACAACAATTGAATAG
CACTGCTGATGCCGTTCAAGAACAAGACCAACAACTTTCTAATAATTTCGGTTTGCAATA
AGCATTCTGAAATTGGCAAAGTCACATTTTCTAATGTGGCTTTGCTTATCATTTTTTTAA
GAAAACAACTGAAAGGAAATAAGCATGAAAAAGAAAAATTGGATTTATGCATTAATTGTC
ACTTTAATTATTATAATTGCCATAGTTAGTATGATATTTTTTGTTCAAACAAAATATGGA
GATCAATCAGAAAAAGGATCCCAAAGTGTAAGTAATAAAAATAATAAAATACATATCGCA
ATTGTTAACGAGGATCAACCAACGACATATAACGGTAAAAAAGTTGAGCTGGGTCAAGCA
TTTATTAAAAGGTTAGCAAATGAGAAAAACTATAAATTTGAAACAGTAACAAGAAACGTT
GCTGAGTCTGGTTTGAAAAATGGTGGATACCAAGTCATGATTGTTATCCCAGAAAACTTT
TCAAAATTGGCAATGCAATTAGACGCTAAAACACCATCGAAAATATCGCTACAGTATAAA
ACAGCTGTAGGACAAAAAGAAGAAGTAGCTAAAAACACAGAAAAAGTTGTAAGTAATGTA
CTTAACGACTTTAACAAAAACTTAGTCGAAATTTATTTAACAAGCATCATTGATAATTTA
CATAATGCACAAAAAAATGTTGGCGCTATTATGACGCGTGAACATGGTGTGAATAGTAAA
TTCTCGAATTACTTATTAAATCCAATTAACGACTTCCCGGAATTATTTACAGATACGCTT
GTAAATTCAATTTCTGCAAACAAAGACATTACAAAATGGTTCCAAACATACAATAAATCA
TTATTGAGTGCGAATTCAGATACGTTCAGAGTGAACACAGATTATAATGTTTCGACTTTA
ATTGAAAAACAAAATTCATTATTTGACGAGCACAATACAGCGATGGATAAAATGTTACAA
GATTATAAATCGCAAAAAGATAGCGTGGAACTTGATAACTATATCAATGCATTAAAACAG
ATGGACAGCCAAATTGATCAACAATCAAGTATGCAAGATACAGGTAAAGAAGAATATAAA
CAAACTGTTAAAGAAAACTTAGATAAATTAAGAGAAATCATTCAATCACAAGAGTCACCA
TTTTCAAAAGGTATGATTGAAGACTATCGTAAGCAATTAACAGAATCACTGCAAGATGAG
CTTGCAAATAACAAAGACTTACAAGATGCGCTAAATAGCATTAAAATGAACAATGCTCAA
TTCGCTGAAAACTTAGAGAAACAACTTCATGATGATATTGTCAAAGAACCTGATACAGAT
ACAACATTTATCTATAACATGTCTAAACAAGACTTTATAGCTGCAGGTTTAAATGAGGAT
GAAGCTAATAAATACGAAGCAATTGTCAAAGAAGCAAAACGTTATAAAAATGAATATAAT
TTGAAAAAACCGTTAGCAGAACACATTAATTTAACAGATTACGATAACCAAGTTGCGCAA
GACACAAGTAGTTTGATTAATGATGGTGTCAAAGTGCAACGTACTGAAACGATTAAAAGT
AATGATATTAATCAATTAACTGTTGCAACAGATCCTCATTTTAATTTTGAAGGCGACATT
AAAATTAATGGTAAAAAATATGACATTAAGGATCAAAGTGTTCAACTCGATACATCTAAC
AAGGAATATAAAGTTGAAGTCAATGGCGTTGCTAAATTGAAAAAGGATGCTGAGAAAGAT
TTCTTAAAAGATAAAACAATGCATTTACAATTGTTATTTGGACAAGCAAATCGTCAAGAT
GAACCAAATGATAAGAAAGCAACGAGTGTTGTGGATGTAACATTGAATCATAACCTTGAT
GGTCGCTTATCGAAAGATGCATTAAGCCAGCAATTGAGTGCATTATCTAGGTTTGATGCG
CATTATAAAATGTACACAGATACAAAAGGCAGAGAAGATAAACCATTCGACAACAAACGT
TTAATTGATATGATGGTTGACCAAGTTATCAATGACATGGAAAGTTTCAAAGACGATAAA
GTAGCTGTGTTACATCAAATTGATTCAATGGAAGAAAACTCAGACAAACTGATTGATGAC
ATTTTAAATAACAAAAAGAATACAACAAAAAATAAAGAAGATATTTCCAAGCTGATTGAT
CAGTTAGAAAACGTTAAAAAGACTTTTGCTGAAGAGCCACAAGAACCAAAAATTGATAAA
GGCAAAAATGATGAATTTAATACGATGTCTTCAAATTTAGATAAAGAAATTAGTAGAATT
TCTGAAAAGAGTACGCAATTGCTATCAGATACACAAGAATCAAAATCAATTGCAGATTCT
GTTAGTGGCCAATTAAATCAAGTCGACAATAATGTGAATAAGCTACATGCGACAGGTCGA
GCATTAGGCGTAAGAGCTAACGATTTGAATCGTCAAATGGCTAAAAACGATAAAGATAAT
GAGTTGTTCGCTAAAGAATTTAAAAAAGTATTACAAAATTCTAAAGATGGCGACAGACAA
AACCAAGCATTAAAAGCATTTATGAGTAATCCGGTTCAAAAGAAAAACTTAGAAAATGTT
TTAGCTAATAATGGTAATACAGACGTGATTTCACCGACATTATTCGTATTATTGATGTAT
TTACTATCAATGATTACAGCATATATTTTCTATAGTTATGAACGTGCCAAAGGACAAATG
AATTTCATTAAAGATGATTATAGTAGTAAAAACCATCTTTGGAATAATGTCATTACGTCA
GGTGTTATTGGTACAACTGGTTTGGTAGAAGGGTTAATTGTCGGTTTAATTGCAATGAAT
AAGTTCCATGTATTAGCTGGCTATAGAGCGAAATTCATCTTAATGGTGATTTTAACTATG
ATGGTCTTCGTACTTATTAATACGTATTTACTAAGACAGGTAAAATCTATCGGTATGTTC
TTAATGATTGCTGCATTGGGTCTATACTTTGTAGCTATGAATAATTTGAAAGCAGCTGGA
CAAGGTGTGACTAATAAAATTTCACCATTGTCTTATATCGATAACATGTTCTTCAATTAT
TTAAATGCAGAGCATCCTATAGGCTTGGTGCTAGTAATATTAACAGTACTTGTGATTATT
GGCTTTGTACTGAACATGTTTATAAAACACTTTAAGAAAGAGAGATTAATCTAATGTTGA
TGAATAGCGTGATTGCTTTAACTTTTTTAACAGCATCTAGCAATAATGGCGGACTTAATA
TTGATGTGCAACAAGAAGAGGAAAAGCGAATCAATAATGATTTAAATCAATATGATACAA
CGCTATTTAATAAAGACAGCAAAGCGGTTAATGATGCGATTGCTAAGCAGAAAAAAGAAC
GACAACAACAAATAAAAAATGATATGTTTCAAAATCAAGCGAGTCACTCGACTCGCTTGA
ATGAAACTAAAAAAGTGTTATTTTCCAAATCTAACTTAGAAAAGACTTCGGAGAGTGATA
AAAGCCCCTATATTCAAAACAAGCAGGAGAAAAAAATATTCCCGTACATTTTGATGTCTG
TAGGGGCTTTTTTGACTTTAGGATTTGTCATTTTTTCAATTCATAAAGGGAGACGAACGA
AAAATGAATCAGCACGTAAAAGTAACATTTGATTTTACTAATTATAATTACGGCACATAT
GACTTAGCAGTACCAGCATATTTACCGATAAAAAACTTAATAGCTTTAGTATTGGATAGT
TTGGACATTTCAATATTTGATGTCAATACACAAATTAAAGTGATGACGAAAGGTCAATTA
CTTGTTGAAAATGATCGACTCATTGATTATCAAATCGCTGATGGAGATATTTTGAAGTTA
CTATAGGAGGAAAAATAGATGGTTAAAAATCATAACCCTAAAAATGAAATGCAAGATATG
TTAACGCCTTTAGATGCTGAAGAAGCAGCTAAAACAAAATTACGCTTAGATATGAGAGAG
ATTCCTAAGTCTTCAATTAAACCAGAACATTTTCATTTAATGTACTTATTAGAACAACAT
TCTCCATATTTTATAGATGCTGAATTAACTGAACTACGTGACAGTTTCCAAATACATTAT
GACATTAATGACAATCATACACCTTTTGATAATATTAAATCATTTACTAAAAATGAAAAA
TTACGTTACTTACTCAATATCAAAAATTTAGAAGAAGTAAATCGTACACGCTACACATTT
GTGTTGGCACCAGATGAATTATTTTTCACAAGAGATGGATTACCCATTGCTAAAACAAGA
GGGTTACAAAATGTTGTTGATCCATTACCTGTGTCAGAAGCTGAATTTTTAACAAGATAT
AAAGCGCTGGTTATCTGTGCATTCAATGAGAAACAATCATTTGATGCTTTAGTTGAAGGA
AACTTAGAACTACATAAAGGAACGCCATTTGAAACTAAAGTTATTGAAGCGGCAACGTTA
GATTTACTAACGGCATTTTTAGATGAACAGTATCAGAAACAAGAACAAGATTATAGTCAA
AATTATGCATATGTACGCAAAGTAGGACATACCGTTTTCAAATGGGTTGCTATCGGTATG
ACAACGTTAAGTGTTTTATTAATTGCATTCTTAGCCTTTTTATATTTTTCAGTAATGAAG
CATAATGAGCGCATTGAAAAAGGATACCAAGCATTTGTAAAGGATGATTATACGCAAGTA
CTAAATACGTATGATGATTTAGATGGTAAAAAATTAGATAAAGAGGCACTTTACATTTAT
GCCAAAAGTTATATCCAAACAAATAAACAAGGTTTAGAAAAAGATAAGAAAGAAAATTTA
CTTAATAATGTGACACCAAATTCAAACAAAGACTACTTATTATATTGGATGGAATTAGGA
CAAGGACATCTTGATGAAGCGATTAATATTGCCACTTATTTAGATGATAACGATATTACA
AAGTTAGCGTTGATTAATAAATTAAATGAGATTAAAAATAACGGAGATTTATCGAATGAT
AAACGTTCTGAAGAAACGAAAAAGTATAACGATAAATTGCAAGATATTTTAGACAAAGAA
AAACAAGTTAAAGATGAAAAAGCGAAATCTGAAGAAGAGAAAGCAAAAGCGAAAGATGAG
AAATTAAAGCAACAAGAAGAGAACGAAAAGAAACAAAAAGAACAAGCACAAAAAGATAAA
GAAAAACGCCAAGAAGCTGAAAGAAAAAAATAGTATAGGACTGAGGCAAAGACAATGCAT
AAATTGATTATAAAATATAACAAACAATTGAAGATGCTCAATTTGCGAGATGGTAAGACA
TATACTATTAGCGAAGACGAGCGTGCAGATATTACGTTGAAATCGTTAGGCGAAGTCATT
CATTTAGAACAAAATAATCAAGGTACTTGGCAAGCGAATCATACTTCTATTAATAAGGTG
CTTGTTAGAAAAGGTGACCTTGATGACATTACATTACAGCTTTATACAGAAGCTGATTAT
GCATCATTTGCGTATCCTTCAATTCAAGATACGATGACAATTGGACCAAATGCGTATGAT
GATATGGTTATTCAAAGCTTGATGAATGCCATCATTATTAAAGATTTTCAATCAATACAA
GAATCACAATACGTACGCATTGTGCACGATAAAAATACAGATGTGTATATTAACTATGAA
CTACAAGAGCAACTAACGAACAAAGCTTACATTGGTGATCATATTTATGTTGAAGGGATA
TGGCTCGAAGTACAAGCTGATGGTTTAAATGTATTGAGTCAGAATACAGTGGCATCGTCA
TTAATTCGCTTAACACAAGAGATGCCACATGCACAGGCAGATGATTACAATACGTACCAT
CGTTCGCCAAGGATTATTCACCGTGAACCGACGGATGATATTAAGATTGAAAGACCGCCA
CAGCCAATACAGAAGAACAATACAGTGATATGGCGTTCCATTATACCGCCATTAGTAATG
ATTGCTTTAACTGTTGTCATCTTTTTAGTGAGACCAATTGGTATTTATATTTTAATGATG
ATTGGTATGAGTACAGTAACGATAGTATTTGGTATTACAACGTATTTCTCTGAAAAGAAA
AAGTATAACAAAGATGTTGAAAAACGAGAGAAAGATTACAAAGCTTATTTGGATAATAAA
TCTAAAGAAATTAACAAAGCGATTAAAGCACAACGTTTTAGTTTGAATTACCATTATCCA
ACGGTTGCTGAAATTAAAGATATCGTTGAAACGAAAGCACCAAGAATATATGAAAAAACA
TCGCATCATCACGATTTCTTACATTATAAGTTAGGTATTGCGAATGTAGAAAAGTCATTC
AAATTAGATTACCAAGAAGAAGAATTTAACCAACGTCGTGATGAACTATTCGACGATGCT
AAAGAATTGTATGAATTTTACACAGATGTAGAACAAGCACCATTAATCAATGATTTAAAT
CATGGGCCAATTGCATATATTGGTGCACGACATCTCATTTTAGAAGAATTGGAGAAAATG
CTAATTCAATTGTCAACATTCCATAGTTATCATGATTTAGAGTTTCTATTTGTGACACGT
GAAGATGAAGTTGAAACATTGAAATGGGCACGTTGGTTGCCACATATGACATTGAGAGGG
CAAAACATTAGAGGATTTGTTTACAATCAACGAACGCGTGACCAAATTTTAACGTCAATT
TATAGCATGATTAAAGAACGTATCCAAGCTGTGCGTGAACGCAGCAGAAGTAATGAGCAA
ATTATTTTCACACCGCAATTAGTGTTTGTCATTACAGATATGTCATTAATTATTGATCAT
GTCATTTTAGAATATGTAAACCAAGATTTATCAGAATATGGTATTTCATTAATCTTTGTT
GAAGATGTGATTGAAAGTTTGCCAGAGCATGTAGATACCATTATTGATATCAAGTCTCGT
ACTGAAGGCGAACTGATTACGAAAGAAAAAGAATTAGTTCAATTGAAATTTACACCTGAA
AATATTGATAACGTCGATAAAGAATATATCGCGCGACGTTTGGCGAATTTGATACACGTC
GAACATTTGAAAAATGCAATTCCTGATAGTATTACATTTTTAGAGATGTATAACGTGAAA
GAAGTAGATCAGCTTGATGTGGTTAATCGATGGAGACAAAACGAAACATACAAAACGATG
GCAGTACCTTTAGGTGTAAGAGGTAAAGATGATATTTTATCATTGAACTTACATGAAAAA
GCACACGGGCCACATGGTTTAGTTGCTGGTACCACTGGTTCAGGGAAATCTGAGATTATC
CAATCATACATTTTATCTTTAGCTATTAATTTTCACCCTCATGAAGTTGCATTCCTATTG
ATTGACTATAAAGGTGGGGGTATGGCGAACTTATTTAAAGATTTAGTCCATTTAGTTGGT
ACGATTACAAACTTAGATGGCGATGAAGCGATGCGTGCCTTAACATCAATCAAAGCCGAA
TTGAGAAAACGTCAACGTTTATTCGGAGAGCATGATGTTAACCATATTAATCAATACCAT
AAGTTATTTAAAGAAGGTATTGCGACAGAACCAATGCCACATTTATTCATTATTTCCGAT
GAGTTTGCCGAATTAAAATCAGAACAACCTGATTTTATGAAAGAACTTGTATCAACGGCA
CGTATTGGACGTTCGTTAGGTATTCATTTAATACTTGCGACACAAAAACCATCGGGTGTT
GTTGATGACCAAATTTGGTCTAACTCTAAATTTAAGTTGGCATTAAAAGTACAAGATAGA
CAAGACAGTAATGAAATTTTAAAAACACCAGATGCAGCAGACATTACATTACCAGGTCGT
GCGTATTTACAAGTTGGTAATAATGAAATTTATGAATTATTCCAATCTGCATGGAGTGGT
GCAACATATGACATCGAAGGCGATAAATTAGAAGTTGAAGATAAGACGATTTACATGATT
AATGACTATGGTCAACTTCAAGCAATCAACAAAGACTTGAGTGGACTTGAAGATGAAGAA
ACGAAAGAAAATCAAACTGAGTTAGAAGCGGTCATAGATCATATCGAATCTATTACAACA
CGATTAGAAATCGAAGAAGTTAAGCGTCCATGGCTACCACCATTGCCAGAAAATGTATAT
CAAGAAGATTTAGTAGAAACAGATTTCAGAAAATTATGGTCAGATGATGCAAAAGAAGTG
GAATTAACATTAGGACTTAAAGACGTACCAGAAGAACAATATCAAGGACCGATGGTATTG
CAATTGAAAAAAGCTGGGCACATCGCGTTAATCGGAAGTCCAGGATATGGTAGAACAACG
TTCTTACACAACATTATTTTCGATGTTGCAAGACACCATCGTCCTGATCAAGCACACATG
TACTTGTTCGATTTCGGTACCAATGGTTTGATGCCAGTTACAGACATACCACATGTCGCT
GATTACTTTACAGTAGATCAAGAAGACAAGATTGCTAAGGCGATACGTATATTTAATGAT
GAAATTGATCGTCGTAAGAAGATTTTAAGTCAGTATCGTGTCACTAGTATTTCTGAATAT
CGAAAATTAACTGGTGAAACAATTCCGCATGTCTTTATTCTTATTGATAACTTTGACGCA
GTAAAAGATTCACCTTTCCAAGAAGTTTTTGAAAATATGATGATTAAAATGACGCGTGAA
GGGCTAGCATTAGACATGCAAGTAACCTTAACTGCTTCAAGAGCTAACGCTATGAAAACA
CCAATGTACATTAATATGAAAACGCGTATCGCAATGTTTTTATATGATAAATCAGAGGTG
TCGAACGTAGTAGGACAGCAAAAATTTGCGGTTAAAGATGTTGTGGGTCGAGCATTGTTA
AGTAGTGATGACAACGTATCATTCCATATTGGCCAACCATTTAAACATGATGAGACCAAA
TCATATAATGATCAAATTAATGATGAAGTATCGGCGATGACAGAATTTTATAAAGGTGAA
ACACCAAATGATATTCCTATGATGCCAGATGAAATTAAATATGAAGATTACAGAGAATCA
TTAAACTTACCAGATATAGTTGCAAATGGTGCTTTACCAATTGGATTAGATTATGAAGGT
GTTACACTACAAAAAATTAAATTAACTGAACCAGCAATGATTTCATCAGAAAATCCGAGA
GAAATTGCGCATATTGCTGAAATTATGATGAAAGAAATTGACATATTAAATGAAAAATAT
GCGATTTGTATCGCAGACTCAAGTGGAGAGTTTAAAGCTTATAGGCATCAAGTGGCTAAC
TTTGCCGAAGAAAGAGAAGACATTAAAGCGATTCATCAACTAATGATTGAAGACTTAAAG
CAAAGAGAAATGGACGGCCCATTTGAAAAAGATTCACTTTATATTATCAATGATTTTAAA
ACATTTATTGATTGCACGTATATTCCGGAAGATGATGTTAAAAAGCTTATTACAAAAGGA
CCAGAACTTGGCTTGAACATTTTATTTGTCGGCATTCATAAAGAATTAATAGATGCTTAT
GATAAACAGATTGATGTTGCACGTAAAATGATTAACCAATTTAGTATAGGTATTCGTATT
TCAGACCAACAATTCTTTAAATTTAGATTTATTCAACGAGAACCTGTTATTAAAGAAAAT
GAAGCATATATGGTCGCAAACCAAGCTTATCAAAAGATTAGATGGTTTAAATAGCAATGA
ATTAAATAGGAGGGAGGTATGTTATGAATTTTAATGATATTGAAACAATGGTTAAGTCGA
AATTTAAAGATATTAAAAAGCATGCTGAAGAGATTGCGCATGAAATTGAAGTTCGTTCTG
GATATTTAAGAAAAGCTGAACAATATAAGCGATTAGAATTTAATTTGAGTTTTGCACTAG
ATGATATTGAAAGCACAGCAAAGGACGTACAAACTGCAAAATCTAGTGCTAATAAGGACA
GTGTAACTGTTAAGGGAAAGGCGCCCAATACGTTATATATTGAAAAAAGAAATTTGATGA
AACAAAAGCTTGAAATGTTGGGTGAAGATATCGATAAAAATAAAGAATCCCTCCAAAAAG
CTAAGGAAATTGCTGGCGAAAAGGCAAGTGAATATTTTAATAAAGCAATGAATTAATATT
GAGGTGAAGATATGGGTGGATATAAAGGTATTAAAGCAGATGGTGGCAAGGTTGATCAAG
CGAAACAATTAGCGGCAAAAACAGCTAAAGATATTGAAGCATGTCAAAAGCAAACGCAAC
AGCTCGCTGAGTATATCGAAGGTAGTGATTGGGAAGGACAGTTCGCCAATAAGGTGAAAG
ATGTGTTACTCATTATGGCAAAGTTTCAAGAAGAATTAGTACAACCGATGGCTGACCATC
AAAAAGCAATTGATAACTTAAGTCAAAATCTAGCGAAATACGATACATTATCAATTAAGC
AAGGGCTTGATAGGGTGAACCCATGATGAAAGATGTTAAGCGAATAGATTATTTTTCTTA
CGAAGAATTAACAATTTTAGGTGGTAGTAAATTGCCTCTCGTAAATTTTGAATTGTTTGA
TCCATCAAATTTTGAAGAAGCTAAAGCTGCTTTAATTGAAAAGGAATTAGTAACAGAGAA
TGACAAGTTAACTGATGCAGGTTTTAAAGTGGCTACATTAGTCAGAGAGTATATTAGCGC
CATTGTAAATATTCGAATTAATGATATGTATTTTGCACCATTTAGCTATGAAAAAGATGA
ATATATTTTGTTAAGCCGGTTTAAAAATAATGGGTTTCAAATACGAATTATCAATAAAGA
CATTGCATGGTGGTCGATTGTACAATCATATCCTTTATTGATGAGACAAGAAAAGTCCAA
TGATTGGGACTTTAAACAAATTGACGATGAAACATTGGAGAACTTAAATAATGAAAGTAT
CGATACGATTGGGCGTGTTTTAGAAATTGAAATATACAATCATCAAGGTGACCCTCAACA
AAGTTTATATAACATTTATGAACAAAATGATTTGTTATTCATTCGATACCCATTAAAAGA
TAAAGTGCTGAATGTTCATATTGGTGTCATTAATACATTTATACGAGAATTATTTGGATT
CGATACTGATGAAAATCATATTAATAAAGCAGAGGAGTAATGACGTTGAGTGGAAAAATT
AGTGTTAAAGCTGAAACGATTGCACATGTTGTAAAAGAATTGGAAAGCATAAGTCAAAAG
TATGATGAAATAGCTCAAAACTTTGGAAAAATAGCGCAATTAAATTACTACAGTAGTGAA
AAAGCTGCACATTCTATGGAAAATGGCTATAGTAGTGCTGCAACAGTCATTAGTGGTCTC
AAAGGTCCATTGAGTACACTCGGTGGTGGCGTCATGAATTCAGCACAAAAGTTCTTTGAA
GCAGATGAACATTGGGGTACGGAATTTGCCAAGCTTTACTATAATATTGAGGGATAGGTG
CATGACATGACAAAAGATATTGAATATCTAACAGCTGATTATGACAATGAAAAGTCATCT
ATCCAAAGTGTAATAGATGCAATAGAGGGTCAAGACTTCTTAGATGTAGATACAACAATG
GATGATGCGGTAAGCGATGTCAGTTCTTTAGACGAAGATGGCGCAATATCATTAACAAGT
AGTGTAGTAGGTCCACAAGGATCTAAATTAATGGGGTATTATCAAAATGAGTTATATGAT
TATGCATCTCAATTAGATTCGAAAATGAAAGAAATTATTGACACGCCATTTATAGAAGAT
ATAGATAAAGCATTCAAAGGTATAACGAATGTTAAATTGGAAAATATACTAATTAAAAAT
GGTGGTGGACATGGTAGAGATACCTATGGGGCTTCTGGGAAAATTGCAAAGGGAGATGCC
AAGAAAAGTGACAGCGATGTTTATAGCATCGATGAAATATTAAAATCGGATCAAGAATTT
GTAAAAGTAATTGATCAGCATTACAAAGAAATGAAAAAAGAAGATAAGAAATTATCTAAA
AGTGATTTTGAAAAAATGATGACTCAGGGCGCTTCTTGTGATTACATGACAGTAGCTGAA
GCGGAAGAGCTAGAGGAGCAAAAGAAAAAAGAAGAAGCTATAGAGATTGCAGCACTAGCT
GGTATGGTAGTTTTATCTTGTATTAATCCTGTTGCTGGAGCAGTAGCTATTGGTGCTTAT
TCCGCTTATTCAGCAGCAAATGCAGCCACAGGAAAAAATATTGTAACTGGAAGAAAGCTA
TCTAAAGAAGAACGAATCATGGAAGGACTTTCGCTTATTCCATTGCCAGGTATGGGCTTC
CTCAAAGGTGCTGGGAAAAGTTTAATGAAATTAGGCTTCAAAGGCGGAGAAAAATTTGCA
GTTAAAACAGGATTGCAAAAGACAATGCAACAAGCAGTTAGTCGTATTTCACCTAAAATG
GGAATGATGAAAAACAGTGTGTTGAATCAATCTCGTAACTTTGCTCAAAATACTCATGTT
GGACAAATGCTGAGTAACATGCGTGGTCAAGCAACTCATACTGTTCAACAAAGTAGAAAT
TGGATTGGACAACAAGCACAAAATGTCAAACGAATAGTGAATAATGGACTTGATAAAGAA
ATAGCACATCCATTTAAACAACAACTTGCACCAGCGGGAATGGGTGGTATAAAATTTGCT
GAAACAACTACTTTGAGAAACATGGGTCAAAACATAAAGCGTGCTGTTACACCACAAAAT
CACGTGACACATGGTCCAAAAGATAGTATGGTGAGAAGTGAAGGCAAACATAGTATAAGT
AGCCATGAAATGAATTCATCAAAGTATGTTGAATCACCAAACTACACCAAGGTTGAATTC
GGAGAACACTATGCAAGACTTAGACCTAAGAAACTAAAGGCGAATATTGAATACACAACA
CCTACTGGTCACATATATCGAACCGATCATAAAGGTCGCATAAAAGAAGTTTATGTAGAC
AATCTCTCTCTAAAAGATGGGGATCGTAATAGCCATGCACAAAGAACTGTGGGGGGAGAG
GATAGATTACCAGACGATGATGGAGGTCACTTAATCGCTAGAATGTTTGGTGGTTCAAAA
GACATTGATAACCTTGTGGCACAAAGTAAATTTATCAACCGTCCATTTAAGGAGAAAGGT
CATTGGTATAATCTTGAGAAAGAGTGGCAAGAGTTCTTAAACTCTGGGAAAGAGGTGAAA
AATATTAAAATGGAAGTAAAATATAGCGGTAATAGTCAAAGACCGACTATATTTAAAGTT
GAATATGAAATTAATGGTGAAAGAAATATTAGAAGAATATTAAATAAGTAGAGGTGCCAA
CATGACATTTGAAGAGAAGCTTAGCAAAATATACAATGAAATTGCGAATGAGATTAGCAG
TATGATACCGGTAGAGTGGGAAAAAGTATATACAATGGCTTATATAGATGATGGAGGAGG
TGAAGTATTCTTTAATTATACTAAACCAGGTAGTGATGACTTGAATTATTACACCAATAT
ACCTAAGGAGTATAACATTTCTGTGCAAGTATTTGATGATTTATGGATGGATTTATATGA
TTTATTTGAGGAGTTAAGAGATTTATTTAAAGAAGAAGATTTAGAACCATGGACATCATG
CGAATTTGATTTTACAAGAGAAGGTGAATTAAAAGTTTCATTTGATTATATTGATTGGAT
AAATTCAGAATTTGGTCAAATAGGTCGACAAAATTACTATAAGTATAGAAAATTTGGAAT
TTTACCAGAAACGGAATATGAAATTAATAAAGTTAAAGAAATCGAGCAATATATTAAAGA
GCTAGAAGAATAAACTATCTTAATGTAAGACTAAACAATAAAGCTTTGTTTAGTCTTTTT
AGCGTTTAAGTAAAAAGCAATAGATACCGTAAAGTTGATGCTCATCAAATAATAATATAA
AGATAATTTTAGGTTTTTAAACTTTTAATCGAAAAGAATCTAAGTTTATAGCTTTAAATA
CGTAATATGCTATTTAAAAAATAATGTATAGGAGATAGATATGACTACTAAAGAAAATAT
TGATACTCTTCGAAAGCCAGGCGCACAAGCCTTAAGTTTAATATCATTGTTTTTGATACT
TTTTTCATGTTTGACTTTCTTTTTTGGTTTAGATTATGAAAGGTTTCCAAATTATTTAAA
GATAACGACAATTATAGAATTAATAATTATTGTAATTAGTTTACTTCAATGGATTAGATT
TATAGATTTCGAAAAAGAAAGTGCACAGAAATATAAAAAAATATATGCTCGATTTTTAGT
TGTTATAAATGTGTTAACTACTATCACTGTAGTATTTGCACTGTGTAATCTTTATTATTT
TGCAGCTGTACAAAACCATTATGATTTATTTAATTATTGGTTGATGGGTTCGATTTCAAT
CATAATTAGCTATTTATTATTAGTAATTGGCGGAATGTTCACGTTATTAAAATTACCTAA
AGTAACAAAACGTTGGGGTGGTAAAACTAAAACACATTTCGGTTTATTATTAACTGCGTT
GAGCTCATTTATATATATTGAAAAAATTATCGAATATATATTGGTTCCTAATGTCGTAGA
ATCTAAGTTTATAATTATTGTGAGCATGTTGGTTATCGCTGGAGCACAATTTGTGGCATT
TCAATTTATTATGCAATACAGTAGATTCTATATTTTTGAATTAAACACTGAAGATGATGA
CTAAACAATTTTATAAATTCTGTGAAGTATACTTATATATAAGATAATCAACTTCAACGT
ATATCACCATATTATTTTATACTCAATGATGTGAATGGATTTAAGTGGATTGATATTAAA
GTAAAAGTTATGGAATATTGAGGTGTGAATATGGAGTTCTTATTATTAATTGTCGTAGCC
GGACTGTATTATATTATATATTTAACTGCTGTGATGTATTCTGAAAAAATAGTAGTATTG
CCTATAATCATCTATGCCATTGTGTTTGTAATAATTGGTATCACTTATATCTTTATAGGC
GACAGCTATGATCAATTAACAAATTTCAATGTGATTTTGTATATGGGGAGTTTGTTTTAT
GCATGGATGGCTATTAGAAATCTTTGGAACAGACCACTATTACTAAAATATAAGAACATT
ACAGATAGTTCAAGTGGAATAGTTAATAAATCTGAATACAATTCAGTTGAAAGCTTACGT
ATAAATATTGAAATAGCTAAGTATAAAGGGATTATTTCTTTGATAGTAGCTATAGTACTA
ACGGTATTAATGACATTAAAGTCAACACCTCAAATCACTGCAGAAACACGTGACTTAAGT
ATCTCATTTTTCATACTCAGCTTATTTATCATTATTATATTTGCAGTTTGGGATTTGTTT
ATTAGAGTTAGAAAAGGAGCGTTTGCTTTTGTTGTAATAAGGCCAATATTATTTAGTTGT
TGGTTATTTATTTTGAATATGATTTTATCAAGATTATTATAATTGTATTACATATAGGTG
TGGGTAAATTTTTATTTATGAAATGATAAAAAAGTATATACTATTAATATCTTTTTTACT
ATAATTATAAATAGTTAAATAAATTGAAAGACAAAATAATGAGTAGGAGTTAATGAGATG
GAAAACCAAAAACAAGGCAATGGCTTAAAAATTGCAACATGGGTATTTATTGTATTAACA
GTAGTTACACCGCTATTTGGTATTGGAAGTATTGTTTGTAGTATTAATTATAAAAAATAC
GATGCTGAAAAAGGTTCGAAGTTATTGCAAATTGCAATTATCGTAACAATAATTGCTTTT
GTTTTAAATTTATTAGCATATTTAGGTTTAAGATAAGTAAAACGAATTTGAAGAAGCATT
AAGCGACATTTGGGTGTTGTTTAATGCTTTTTATTTAACGGAAATAAGTGTAGAGAATAA
ATTAATAGTTTAATCAAGAGATATTTCGAACACATAGGGGCGATAACATGACTTTCGAAG
AAAAATTAAGTGAAATGTATAGCGAGATTGCGAATAAGATTAGCAGCATGATACCGGTAG
AGTGGGAAAAGGTATATGCAATGGCATATATAGATGACGGAGGAGGAGAAGTGTTCTACT
ATTACACAGAACCTGGAAGTAATGAATTATACTACTATACTAGTGTATTAAATAAATATG
ATATATCGGAATCGGAATTTATGGATTCAGTGTATGAGTTGTATAAACAATTTCAAAATT
TAAGGAATTTATTTAAAGAAGAAGGACATGAACCATGGACATCATGCGAATTTGACTTTA
CAAGAGAAGGTGAATTAAAAGTTTCATTTGATTATATTGATTGGATAAATTCAGAATTTG
GTCAAGTAGGTCGACAAAATTACTATAAGTATAGAAAATTTGGAATTTTACCAGAAACGG
AATATGAAATTAATAAAGTTAAAGAAATCGAGCAATATGTTAAAGAGCAAGAAGAAGCTG
AACAATAGAGGCGATAACATGAATTTCGAAGAAAAATTAAGTGAAATGTACAATAAAATT
GCAAATGAGATCAATGAAATGATACCAGTAGAGTGGGAAAAGGTATATGTAATTGCATAT
GTGGACGATGGAGGTGGGCAAGTTATATTTTATTATACCAAGCCCAGAAATGATGAGCTG
TATTATTATTCGAGTATCGTTGAAGATTATAATGTTTTAGAAGAAATCTTTGATGATTTA
TGGATGGAACTTTATAGATCATTTAAAAAATTAAGAAATATATTTAAAGAAGAAAGTCTT
GAACCATGGACATCATGTGAATTTGACTTTACAAAAGAAGATAAATTAAAAGTTTCATTT
GATTATATTGATTGGAAGAATACAGAATTTGATCAATTAGGCCAAGAAAACTACTATAAC
TATAGAAAATTCGGAATTATACCAGAAATGGAATATGAAATGGAAGAGGTTAAACAAATC
GAGCAATATATTAAAGAGCAAGAAGAAGCTGAACAATAGAGGCGATAACATGATTTTCGA
AGAAAAACTAAATGAAATGTACAACGAGATTGCGAATAAAATTAGTAGCATGATACCAGT
AGAATGGGAAAAGGTATATACAATGGCTTATATAGATGATGGAGGAGGTGAAGTATTCTT
TAATTATACTAAACAGCGATGAATTGAATTATTACACCGATATACCTAAGGAGTATAACA
TTTCTGTGCAAGTATTTGATGATTTATGGATGGATTTATATGATTTGTTTGAGGAATTAA
GAAATTTATTTAAAGAAGAAGGACTAGAACCATGGACATCATGCGAATTTGATTTTACAA
GAGAAGGTAAATTAAAAGTTTCATTTGATTATATTGATTGGATAAATTCAGAATTTGGTC
AAGTAGGTCGACAAAATTACTATAAGTATAGAAAATTTGGAATTTTACCAGAAACGGAAT
ATGAAATTAATAAAGTTAAAGAAATCGAGCAATATATTAAAGAGCAAGATGAAGCTGAAC
TATAGGGGCGATAATATGACTTTCGAAGAAAAATTAAGTGAAATGTATAGCGAGATTGCG
AATAAGATTATTAGCATGATACCGGTAGAGTGGGAAAAAGTATATGCAATGGCATATATC
GATGAAGAATGTGGAGAAGTGTTTTACAATTATACTGAACCAAGCAGTGATGAATTATTT
TACTATACAAGTGTGATAAAGAAGTATAATTTATTGAAATCAAGCTTTATGGATTCAGTA
TATGAGTTGCATGATCAATTTGAGGAACTAAGAGAAGTATTTATAGAAGAAGGTCTTGAA
CCATGGACATCATGCGAATTTGATTTTACAAAAGAAGATAAATTAAAAGTTTCATTTGAT
TATATTGATTGGATAAATACAGAGTTTGATCAATTAGGCCGTGAAAATTATTATATGTAC
AAAAAATTTGGTGTTTTACCAGAAACGGAATATGAAATGGAGGAGGTTAAAGAAATCGAG
CAATATATTAAAGAGCAAGAAGAATAGACAATCTTAATGTAAGATTAAACAATAAAGCTT
TGTTTAGTCTTTTTAGCGTTTAAGTAAAAAACAATAGAGACCATAAAGTTGTCATCAAAT
AATAATATAAAGATAATTTTAGGCTTTTATACTTTTAATCGAAAAGAATCTAAGTACTTA
TAACTTTAAATACTTAATATGCTATTACAAAATCAATGTATAGGAGATAGGTAAATATGA
CTACTAAGGAAAATATAGACATTCTTCGAAAGCCAGGTGCACAAGCCTTAAGTTTAGCAT
CATTATTTATGATACTTTTTTCATGTCTAACTTTCTTTTTTGGTTTAGATTATGAAAGGT
TTCCAAATTATTTAAAGATAACGACAATTATAGAATTAATAATTATCATAATTAGTTTAC
TTCAATGGATTAGATTTATAGATTTCGAAAAGGAAAGCGCACAGAAATATAAGAAAATAT
ATGCCCGATTTTTAGTTATTATAAATGTGCTAACTACTATCACCGCAGTATTTGCAACAT
GTAACCTTTATTATTTTGTTGCTGTACAAAATCATTATGACCTATTCAATTATTGGTTGA
TGGGTACGATTTCAATCATAATTAGTTATTTGTTATTAGTAATTGGCGGAATGTTCACGT
TATTAAAATTACCTAAAGTAACAAAACGTTGGGGTGGTAAAACTAAAACACATTTCGGTT
TATTATTAACCGCGTTGAGCGCATTTATATATATTGAAAGAATTATCGAATATATATTGG
TGCCCAATGTCGTAGAATCCAAGTTTGTCATAATGGTAAGTATCATTATTATTGCTTGTA
CACAATTTGTGGCATTTCAATTTATTATGCAATACAGTAGATTCTATATTTTTGAATTAA
ACACTGAAGATGATGACTAAATAATTTTATAAAATACTGTTGGAGTATACTTAAATAAGA
AAATCAACTTCAACGTATATCACCATATTATTTTATACTCAATGATGTGAAAGAATTTGA
GTGGATTGATATTAATGGGATTTGATTATTAGAATTAGAAAAGGAACGTTTGCTTTTGTT
GTAATAAATCTATTATTTTTCAATTGTTGGTTATTTATTCTGAATATAATTTTATCAAGA
TTATTATAATTGTATTACATATAGGTGCTGGTAAATTTTATTTACGAAATGGCAAAAAAG
TATATACTATTAATATCTTTTTTACTATAATTATAAATAGTTAAATAAATAGAAAGACAA
AATAATGAGTAGGAGTTTTAGGGCTATTATTTACAAATAATATAATACTGCAAAGACTCG
AAATTATTTAGAATTCCAGTTATCGTAACAATAGTTGCAGTTATTTTAGTTCCATTAGTG
TATTTAGGTTTAAAATGAGTAATATTAATTTGAAGAAGCATTAAGCGACGTAGAGGTGTT
GTTTAGTGCTTTTTATTTAACGGAAATGAAACCAATATCTATTTTGAAAATATAGGGGCG
ATAACATGACTTTCGAAGAAAAACTAAGTGAAATATACAACAAGATTGCGAATGAGATTA
GTGGGATGATACCAGTAGAATGGGACCAAGTATTTACGATAGCTTATGTAAATGATAGAG
GTGGAGAGATCGTTTTTAATTATACTAAACCAGGTAGCGATGAATTGAATTATTACACAT
ATATCCCTAGAGAGTATAATGTCTCTGAAAAAGTATTTTATGATTTGTGGACGGATTTAT
ATAGATTGTTTAAGAAGTTAAGAAACGCATTTAAAGAAGAAGATTTAGAACCATGGACAT
CATGTGAATTTGACTTTACAAGAGATGGTAAATTGAATGTTGTATTTGATTATGTTGATT
GGATGAATTCAGAATTTGGTCCAATAGCAAAAGAAAATTATTATATGTACAAAAAGTTTG
GTGTTTTACCAGAAACGGAATATGAAATTAATAAAGTTAAAGAAATCGATCAATATGTTA
AAGAGCAAGATGAAGCTGAACTATAGGGGGAGATAACATGACTTTCGAAGAGAAACTAAG
TCAAATGTACAATAAAATTGCAAGTGAGATCAGTGGAATGATACCAGTAGAATGGGAGCA
AGTATTTACAATAGCTTATGTAACTGATCAAGCTGGGGAAGTCATTTTTAATTATACTAA
ACCAGGTAGTGATGAATTAAATTATTATTCAGACATACCTAAAGATTGCAATGTCTCAAA
AGATATTTTTAAGAATTCATGGTTTAAAGTTTATCGAATGTTTGATGAGTTAAGAGAAAC
TTTTAAAGAAGAAGAGCTTGAACCATGGACATCATGCGAATTTGACTTTACAAGAGATGG
CAAATTGAATGTATCTTTTGATTATATTGATTGGGTGAATTCAGAATTTGGACCAATGGG
AAGAGAACATTATTATATGTATAAAAAATTTGGAATTTGGCCTGAAAAAGAATATGCCAT
AAATTGGGTTGAAAAAATAAAAGATTATGTTAAAGAGCAAGATGAAGCTGAACTATAGGG
GAGATAATATGACTTTCGAAGGAAAACTAAGTCAAATGTACAACGAGATTGCGAATGAGA
TTAGTGGGATGATACCGGTAGAATGGGAGCAAGTATTTACAATAGCTTATGTAACTGATC
AAGCTGGAGAAGTCATCTTTAATTATACTAAACCAGATAGTGATGAATTAAATTATTATT
CAGACATACCTAAAGATTGCAATGTCTCAAAAGATATTTTTAAGAATTCATGGTTTAAAG
TTTATCGAATGTTTGATGAGTTAAGAGAAACTTTTAAAGAAGAAGGGCTTGAACCATGGA
CATCATGCGAATTTGACTTTACAAGAGATGGCAAATTGAATGTATCTTTTGATTATATAG
ATTGGATAAATACAGAGTTTGATCAATTGGGCCGTCAAAATTATTATATGTACAAAAAAT
TTGGGGTTATACCAGAAATGGAATATGAAATGGAAGAAGTTAAAGAAATCGAACAATATA
TTAAAGAGCAAGAAGAAGCTGAACAATAGAGGTGATAACATGACTTTCGAAGAGAAAATA
AGCAAATTATATAATGAGATTGCGAATGAGATTAGCAGTATGATACCGGTAGAGTGGGAA
AAAGTATATACAATGGCTTATATAGATGATGGAGGAGGTGAAGTATTCTTTAATTATACT
AAACCAGGTAGTGATGACTTGAATTATTACACCGATATACCTAAGGAGTATAACATCTCT
GTGCAAGTATTTGATGATTTATGGATGGATTTATATGATTTGTTTGAGGAATTAAGAGAT
TTATTTAAAGAAGAAGGACTTGAACCATGGACATCATGTGAATTTGACTTTACAAGCGAA
GGTAAATTAAAAGTTTCATTTGATTATATAGATTGGATAAATACAGAGTTTGATCAATTA
GGCCGTGAAAATTATTATATGTATAAAAAATTTGGGGTTTTACCAGAAATGGAATATGAA
ATGGAAGAAATTAAAGAAATCGATCAATATATTAAAGAGCAAGATGAAGCTGAAATATAG
GGGAGATAACATGACTTTCGAAGAAAAGCTAAGTCAAATGTACAATGAAATTGCAAATGA
AATCAGTGGAATGATACCAGTAGAATGGGAAAAAGTATATACAATTGCCTACGTAGATGA
TGAAGGTGGAGAGGTTGTTTTTAATTATACTAAACCAGGAAGTGAAGATTTGAATTATTA
TTCAGATATTCCTAAAGATTGCAATGTCTCAAAAGATATTTTTAAGAATTCATGGTTTAA
AGTTTATCGAATGTTTGATGAGTTAAGAGAAACTTTTAAAAAAGAAGATTTAGAACCGTG
GACATCATGTGAATTTGACTTTACAAGAAAGGGAAATTTAAAAGTATCATTTGATTATAT
AGATTGGATTAAATTAGGTTTTGGCCCATCAGGAAAGGAAAACTACTATATGTACAAAAA
ATTTGGTATTTTACCAGATATGGAATATGAAATGGAAGAAATTCGAGCAGTAGAGAAGTA
TGTTAAAGAGCAAGAGTAGCAGACATGTTATAAAAGACTGTGCAAAATCACCCTCGTTTT
ACATTTGATTCAAAGAAGAAGGTAAAAGATAAGATTATTTGCAACTTAAAAAGTCAATTA
GCTTATCGGTATCCATACATCATGGATAAATGAGTTCAACTAATTAACAAATCACGATAT
AAATTTAAAATTGTCATTAATTGAAAAGGTTATTGTAGTGTATTTTATAAAGTTGATGTA
CATCGACTTATTTTTTAAAACTTATATCAAAAAAATATGAGAAAAGTATATACTATTAAA
ATGTTTTTTACTATAATTATAAATAGTTAAATATTTGGGAATTAAATAAATATATAGGAG
GCAATTTTTAGAGATACATAGCAATGTAAAGGTATCAAATAGTTATTTCATAATTTATTA
TGATGACATAATTTTCAGTAGATAGTTGTAAATTAACACTGAAATAGATGTTTATATTAA
GAAGACTTTAATATCATAATTAATCAAAATCTTGCGTCAAACATTTAAACGAATTTTAAG
TTGATAACAATTGGCAAAACATTGTTCAAACATCACAATGATAAAGCATATTATCAGTAT
TGTAGTGTGTGGAAAATGACAGCCATCTAAGGAGAAAAATGATGAAAAGAATATTGGTAG
TATTTTTAATGTTAGCAATTATATTGGCAGGTTGTTCTAATAAAGGTGAAAAGTATCAAA
AAGATATTGATAAAGTGTACAAAGAACAGAATCAAATGAATAAAATTGCCTCGAAAGTAC
AAAACACTATTAAAACAGACATTAAACAAGAAGACAGTAATACACATGTTTATAAAGATG
GTAAAGTCATTGTTATTGGTATTCAATTATATAAAGATCGTGAAAAAATGTATTATTTCG
CATATGAAATAAAAGATGGTAAGGCAGAGATTAATAGAGAAATAGACCCAATTAAGTATA
TGAAAGACCATAAAGCAGATTATGAAGATGAAAATGTAGAAGTGGAAAAAGATTAACATA
GGCTTTCTTTAAAACTTTTAACCAGTTTCAAAAAGTAAATGAGCTTTAGCGACAATAATT
TTTAAAATAAACACGATATAAATTTAAACATTTATATATAAGAACACAAACGCAAGTTTG
TAAATAATAATAATAAAGGAGTAAGACAATGGAAAAATCGATCAAAATAATGACAATAAT
AGGAATTGTTGTTCAGGGTTTAGCAACGGTATTTAGTTTACTATTGATGGTTTTAGCAGC
ATCAGGTGTAATGACTACAGATGTGTCAACAACAGTTAATGGTGAGGTTGACCCAGTTGA
TGCAGAAACAGCAGCAGCAATTTTCACTGTATTATTCTTATCCCTATTCATATTTGGAAT
CATTTCAATTATTTTAGGTGCAATCGGTATGTTTAAAGCATCTAAAAACAAAAAAATGAG
TGGTATATTGTTGATTATTGGAGCTGTAATAAGTGGTAACATAATTACATTTGCTTTATG
GTTAATCAGTGGTATTAAACTACTTACTAATAACAAGCCTAAAGATGAAATAAGCGACTT
ATCATAAACATCGTATATTGAAATTTCAAGATTTCTTAAGTAATTAAATAAAGTGCTCTC
TTAGAAGTAGATTTTCAGTCAATAACTGCTTTTAAGAGAGCATTTTGTATTTGATAATGC
TCATAGCATCGGATAAAAATCATTGACGAACTTTAAAAAAATACGTTAGACAATGCACTT
CTAAATATTAAAGGCATCGACTAACGCATTGTTCAAATATAGTTAATTATTTTTATAAAA
TTGATGATGATCATTCAAGTAAGCATAGAATAAACCTATAATGAGTCCGCCTCCAATATA
GTTACCGATAAAAGCCGCAGCGATATTCGAAATAGCTGGTATGAAGTGCAATGTATCAAC
TTGATAAATTAAACCACCCATAAATAAGCAACTGTTGTAAACGACGTGTTCATAACCCAT
AAAGGCGAATATGGTAACACCGAACATCATGACAAACATTTTTGCGAGTACATCGTCAAT
TTGCATGGCAATAACTAATGAAATATTGATAAAGAAATTGGCGAAGATCGCTTTCATTAA
TATACTTACAAAACCAGTAGACAACGTTTTATGCTCTATAACTGCTGATAACTGATTTAA
CATATCTGGCGTCATTACATTTGAAAAACGCATGAAACTAAATAAAATAGCAGCACCTAA
AATATTTCCTGCAAAGCATAATAAAAATATTTTCAATACTCTAGTTGGTTTAATTACTTT
ATAATACAGGCCTACAGTAAAGTACATGAAGTTACTGGTTAGTAGTTCGGAGTTTGTAAA
TAAAATGAGTACTAACGCAAAGCTGAATGTAATGGCACTGGCCATATTCACAATGCCTGG
CGGTAAATCTGGTTCGTGTGTTGCTTTAACTGATAATACGAAGACCGTAATAATCCCGAT
AATAAATCCTGCCATCATCGCGCGTAATAAATAACGTTTTAAATAAACGCTTTGTAATAT
ATCTTTTGTTCTTATCGTTTCGACTACGTTATTTACCCAGTCGTCCCCATAAAAAATCTT
ATCCCATTTAATATGTTTCTCCTTCACAATGACATCCTCACTTTTCATTTGTTAATCAGA
GTATACTATGAATTGCCTTATTTGTGAATAATTTCACAAAATTAATTTTAAAAACTAATA
TTTTTGAATAACAGCTAGGATTTTTTAACAAATCATTTATTTTAAAATAATCAATAGACA
GACGGTATCACTGAAAAGTCATGAATTTCATATAAAAAAGCCTAGTAACGATGGGTCAAT
CATTACTAGGCAGTGAGCATTTATTAAGTTGTCGCTTGTTTCGGACGGCGTATAAATACA
TCGATTATGAAACCGATAATAGCAAAGAGCATGAATGGTACAAGCCAAGCTAAATCGATA
TCTGCTAAAGGTAACATCATAAACGATTTCAAAATAACACCGTGTAATAAGTTGAAACTA
TTTAGTATTTGTAAAATTGAAATAATCAATGTAATAACAGTTGCGAGTCGATAGGCCCAA
CTGAATCTGAATGTGCTAAACATGTTAGCAAATGATATGAGTACAAGTGCAATCGACACG
GGATATATTAAAGTCAATAATGGGACAGCAATTTTTAAAATCATTTCTAAACCAAGTGTT
GTAAATAAGAACCCTATGATAGAGAAAATAAGTGCGAATATTTTATAAGAAAACTTAGGT
ACGTGTTTCTTAGTAAATGTGGCGCAAGCATTGACGAGTCCTATACATGTTGTTAGGCAT
GCAAGGATAACCGTCATTCCAAATACGAGGTTACCGAACGAACCAAATAATCGTAATGAG
TTGTACGTCAATATATCTGTACCATCTTTAAAGTTTCCTGGAGCTGTTGATGCCCCAACG
TATGCAAGTGCAAAGTAAATCATTCCAAGTAATATGGCTGCAATAAGACCTGAAAAGCAG
ACATATTTTAAAATTTTCATGCGATCTGTGAGGCCTTTAAACTTATAGCCATTGACAATG
ACTACGGAAAAAGCTAACGCAGCAACAAGATCCATTGTAAAATAGCCTTCCAAACTTCCT
GAAATGAAAGGATGTGTTATATATTTATCCTTAGGTGCACTTAGTGCAGATTCAGGGTTG
AAAATGACAGCAATACTTAATAGAGCGACCATTAATAGTAATAACGGTGTTAATAATTTA
CCTAAATTATCAACGATTTTCGATGGATTTAAACTAATCCAGTAAACGATGGCAAAAAAG
ATTGCTGCGAATATAATTAAAGTCCATTGGTTATGCACAGGTAAAATGTGTCTTGTACCA
ATTTCGTACGCGACATTTGCAGCACGTGGAATACCGTAAAATGCTCCGATAGACATGTAA
ATCACGACAGCAAAAATAAACCCGAACCATGGATGTATACGATTGCCTACACTTTCAACA
CCTTCATCATAAAATGCAACAACAATAACAGTAATAAAGGGGAGTAATATGCCTGTAAGG
GCAAAGCCTAGCATACCAATCCACATATTTTGACCCGCTGTATGGCCAAGCATGGGCGGG
AATATTAAATTTCCGGCTCCAAAAAATAGTGAAAATAACATGAGGCCCGAAATAATAACT
TGTTTTTTCAATGTAATTTCCTTCCTAAAACTAGATATTCATAATAATTTAAAAAATCTG
AAAAATAAAAACGTTCTTACTTTATCTTTAAATGACAATACTATGATTCTATTATTTTAT
AAAAAAGATTGCAATAATAACGTCTTGCTATTATTGGATAATGACAATTAAAGTGTCGTT
TTTATGAATTAAAATAGGTGAAAGTAAGTTGGAAATACGTTGGAGCGTTGTGATTTTTAT
GAGAAATTGTATGAGTGAGGACTGCTATTTATAAAAGGTAAACTATGGATGAGTTTATGG
TTGTTCCAATAGGTAAATAAGAGATAGCACACTGTACACATAATGATACGTGGATGAGTG
AATATGTCTGATAGGAAGGCCTAGTCACTCAAATGAATTTAAGTTTATTACGTGATAAAT
CACAAATCTCTCTCATGTGATAGGTCTCCCATTAAATCATGCTTATATGAAATGTTCACA
TATTTGTTAGCTTTTCAAGAAATAATATTAAATATCTTTTCATAGTATAGCAATATTAAA
TAAATGCATTTATAATTTTAACTGTATTTTAAATATTAATCATGAGGTGATAAGATGAAT
AAAATTTCAAAGTATATTGCAATAGCATCATTATCGGTAGCGGTTACAGTTTCAGCACCA
CAAACGACAAATTCTACAGCGTTTGCCAAAAGTTCTGCTGAAGTTCAACAAACGCAACAA
GCTTCTATACCAGCATCACAAAAGGCGAATCTTGGTAATCAAAATATTATGGCAGTGGCT
TGGTATCAAAATTCAGCTGAAGCAAAAGCATTATATTTACAAGGTTATAACAGTGCAAAG
ACACAGTTAGATAAAGAGATTAAAAAGAATAAAGGTAAACATAAGTTAGCTATTGCTTTG
GATTTAGATGAAACAGTTTTAGATAATTCTCCATATCAAGGCTATGCATCAATACATAAT
AAACCTTTCCCAGAAGGTTGGCATGAATGGGTACAAGCTGCTAAAGCTAAACCTGTCTAT
GGCGCAAAAGAATTCTTGAAATATGCTGACAAAAAAGGTGTCGATATCTACTATATTTCT
GATAGAGATAAAGAAAAAGATTTAAAGGCAACACAAAAGAACTTAAAACAACAAGGTATC
CCTCAAGCTAAGAAGAGTCATATTTTACTAAAAGGTAAAGATGATAAGAGTAAAGAATCA
CGCAGACAAATGGTTCAAAAGGATCATAAACTTGTCATGCTATTTGGAGATAATTTATTA
GACTTTACAGATCCAAAAGAAGCTACAGCTGAATCTCGTGAAGCATTAATTGAAAAACAT
AAAGACGATTTCGGTAAGAAATATATCATTTTCCCTAACCCAATGTATGGTAGTTGGGAA
GCTACGATTTACAACAATAACTATAAAGCAAGTGACAAAGCAAAAGATAAATTACGTAAA
AATGCTATTAAGCAATTCGATCCTAAAACAGGCGAAGTTAAATAATATATGAATTGGACG
TCTACATGTACTTAAAGGTATATGTAGGCGTTTTTAAATTGATCCTTAATTTTAAATGTA
CCGTACAAAAATAATAGACAATTAATTGCATTTTCCATAAATTTGCTTTTAATATAAAAA
GTTCGGGTATAATGAAGGATAAGTGTATGTATAACATTACAGAGCGCAACACGACGTACG
TGCATCTAAGAATATAAACAATGTTTAAATCATAGTAGTAGGGAGAGAAATGCATGTTTT
TAGCTTGGAATGAAATACGGCGCAACAAATTGAAGTTTGGACTAATTATTGGTGTGTTAA
CGATGATTAGTTACTTGCTATTTTTATTATCTGGATTGGCGAATGGTCTTATCAATATGA
ATAAAGAAGGCATTGATAAGTGGCAAGCAGATGCCATTGTTCTAAATAAAGATGCCAATC
AAACTGTGCAACAATCTGTTTTTAACAAGAAAGATATTGAAAATAAATACAAGAAGCAAG
CTACTTTGAAGCAAACAGGGGAAATTGTGTCTAATGGCCATCAAAAAGACAATGTTTTAG
TGTTCGGTGTTGAAAAGTCATCATTTTTAGTTCCGAGTTTAATAGAAGGGCATAAAGCGA
CTAAAGATAATGAAGTGTTAGCTGATGAAACGCTTAAAAATAAAGGATTTAAAATTGGTG
ACACATTATCACTATCTCAATCAGATGAAAAATTGCATATCGTAGGTTTTACAGAAAGTG
CAAAATATAATGCGTCATCAGTCATTTTCACGAATGACGCTACCATTGCCAAGATCAATC
CTAGATTGACTGGAGATAAAATTAATGCAGTTGTTGTACGTGATACAAATTGGAAAGACA
AAAAATTAAACCAAGAGCTTGAAGCGGTAAGTATTAATGACTTTATTGAAAATTTACCAG
GTTATAAACCACAGAACTTAACATTAAACTTTATGATTTCATTCTTATTTGTCATTTCAG
CTACAGTTATAGGCATTTTCCTATATGTCATGACATTACAAAAGACGAGTTTATTTGGCA
TATTAAAAGCTCAAGGATTTACGAATGGCTATTTGGCGAATGTGGTAATTTCGCAGACGG
TCATATTAGCACTATTTGGTACGGCATTTGGCTTACTGTTAACAGGCGTTACAGGTGCAT
TTTTACCTGATGCAGTACCTGTCAAATTCGATGTACTAACATTGCTCGTATTTGCAATTG
TGTTAATGATTGTCTCTGTATTAGGAAGTTTATTCTCCATTTTAACAATTAGAAAAATAG
ATCCGTTAAAGGCGATTGGGTAGGAGGTGTAGCAAATGTTGAAATTTGAAAATGTAACAA
AGTCATTTAAAGATGGGAATCGTAACATTGAAGCGGTTAAAGATACAAATTTTGAGATAA
ATAAAGGTGATATTATAGCATTGGTTGGACCTTCTGGCTCTGGTAAAAGTACATTTCTAA
CTATGGCAGGTGCTTTACAAACACCGACATCTGGGCACATTTTAATCAATAACCAAGATA
TTACGACAATGAAGCAAAAAGCATTGGCAAAAGTTAGAATGTCTGAAATAGGTTTTATTT
TACAAGCTACAAACCTTGTACCATTTTTAACGGTAAAGCAACAATTTACATTATTGAAAA
AGAAAAATAAGAATGTTATGTCTAATGAAGACTATCAGCAACTTATGTCACAATTAGGTC
TAACTTCATTGCTTAATAAGTTACCTTCAGAAATTTCAGGTGGTCAGAAACAACGTGTGG
CGATAGCCAAAGCGTTATATACGAATCCGTCGATTATTTTAGCGGATGAACCTACCGCGG
CGTTAGATACTGAAAATGCGATTGAAGTCATTAAAATTCTACGTGATCAAGCCAAACAAA
GAAAGAAAGCATGTATTATTGTTACACATGATGAACGACTTAAAGCATATTGTGATCGTT
CATATCATATGAAAGATGGCGTCCTTAATCTTGAAAATGAAACAGTAGAATAGTTTTATT
AAGCCGGTACATCATGTGCCGGTATTTTTATGTTTATGTATTATTTGAATAAACTTTCAC
ATTCAATTAATAATAATTATTATCGAAAATCAGAAATATTCCGTGAAATATAATATTTTT
TGTAGTAAAATGGCCTCTAAGTATTCAATATTTAAATATGGGGATTGAATATAAAATTAT
CGTAATGGGGGTCAATGGTTATGGATTTATTGATAGGTACTTTATTTTTATTTTTGGTCT
TAGTGATTTTTACATTATTTACATATAAAGCGCCTAATGGTATGCGTGCCATGGGAGCAT
TAGCTAATGCAGCAATCGCAACATTTTTAGTGGAAGCATTTAATAAATATGTTGGTGGCG
AAGTATTCGGTATTAAATTTTTAGAAGAGCTAGGAGACGCTGCGGGAGGTCTAGGTGGTG
TCGCTGCCGCTGGATTAACAGCATTAGCTATCGGTGTGTCACCAGTATATGCATTAGTTA
TAGCAGCCGCGTGCGGTGGTATGGATTTATTACCAGGTTTCTTTGCGGGTTATATGATTG
GATATGTGATGAAATATACAGAGAAATATGTGCCGGATGGTGTCGACTTAATTGGATCGA
TTGTCATCTTAGCGCCATTAGCTCGTCTTATTGCAGTATTATTAACGCCAGTAGTGAATA
GTACATTGATTCGAATTGGTGATATTATCCAAAGTAGTACGAATACGAATCCAATTATCA
TGGGTATCATTTTAGGTGGTATTATTACGGTTGTCGGCACAGCGCCATTGAGTTCAATGG
CATTGACAGCATTATTAGGTTTAACGGGTGTACCTATGGCTATTGGTGCCATGGCAGCAT
TTAGTTCGGCATTTATGAATGGGACGCTATTCCATCGCTTAAAATTAGGTGATCGTAAGT
CTACGATTGCAGTAAGTATTGAACCTTTATCACAAGCAGATATTGTATCAGCCAATCCAA
TTCCAATCTATATTACAAATTTCTTTGGTGGTGCGATTGCTGGTTTAATTATTGCTATGT
CAGGTTTAATTAACGATGCGACAGGTACAGCTACACCGATTGCAGGATTTTTAGTTATGT
TTGGATTTAATCATCCGACGACAATTGTGATTTATGGTGTAGTAATGGCGATTGTAGGTG
CGCTTGCAGGTTATCTTGGTTCAATTGTATTTAAAAAATATCCAATTGTTACTAAGCAAG
ACATGATTAATCGAGGTGCAGTAGACGCATAGCATCATCATATTGAATAGTAAAAACAAA
TAAAACATAGTAACGTGATTCAGTCGATGTAACAGTCGATAATGAGTCACGTTTTTTTAT
AGAAAAATACAAGACATAAAAATGTCATAATTTATTGTCGACAAATATCATACTGTATAA
ACATTTATCATTTTCTCAAGTACCTTTTACACGATGGAATGAACTTACTTTTTACGAAAT
TATGCGTATTTTATAAACAAATATCATTGATATAACGGTAAATGTAAGCGTTTACAACAG
AAATAACAGCATGCTACGATATTTTTGTAAATTCACTGATTCAAGTATTTTAAGTCAATA
TGAGGAGGGATGTTATGAGCGATTCTGAGAAAGAAATTTTAAAAAGAATTAAAGATAATC
CGTTTATTTCACAACGTGAACTTGCTGAGGCAATTGGATTATCTAGACCCAGCGTAGCAA
ACATTATTTCAGGATTAATACAAAAGGAATATGTTATGGGAAAGGCATATGTTTTAAATG
AAGATTATCCTATTGTTTGTATTGGCGCAGCGAATGTAGATCGTAAGTTTTATGTGCATA
AAAATTTAGTTGCAGAAACATCAAATCCTGTAACGTCAACACGCTCTATTGGTGGCGTAG
CAAGAAATATTGCTGAGAACTTAGGTAGGCTTGGCGAAACGGTCGCTTTTTTATCTGCTA
GTGGACAAGATAGTGAATGGGAAATGATTAAACGATTGTCCACACCATTTATGAATTTGG
ATCATGTTCAACAATTTGAAAATGCGAGTACAGGTTCATATACAGCTTTAATTAGTAAAG
AAGGCGACATGACATATGGCTTAGCAGATATGGAAGTGTTTGACTACATTACGCCTGAAT
TTTTAATTAAGCGTTCACACTTATTGAAAAAGGCTAAGTGCATTATTGTAGATTTGAATT
TAGGCAAAGAGGCATTAAACTTCTTATGTGCCTATACCACGAAACATCAAATCAAATTAG
TTATCACCACGGTTTCTTCCCCAAAAATGAAAAATATGCCTGATTCATTACATGCTATTG
ATTGGATTATCACGAATAAAGATGAAACAGAAACATACTTAAATTTAAAAATAGAATCTA
CTGATGATTTAAAAATAGCTGCTAAACGCTGGAATGATTTAGGTGTTAAAAATGTTATTG
TGACAAATGGCGTGAAAGAACTCATTTATCGAAGTGGTGAGGAAGAAATCATTAAGTCAG
TTATGCCATCAAATAGTGTGAAAGATGTTACAGGTGCAGGCGATTCATTCTGTGCTGCAG
TAGTGTATAGCTGGTTAAATGGGATGTCTACTGAAGATATATTAATTGCTGGTATGGTTA
ACGCAAAGAAAACGATAGAAACGAAATATACAGTTAGGCAAAACCTAGATCAACAGCAAC
TTTATCACGATATGGAGGATTATAAAAATGGCAAATTTACAAAAGTATATTGAGTATTCT
CGAGAAGTTCAGCAAGCACGGGAGAACAATCAACCGATTGTAGCATTAGAATCAACAATT
ATTTCGCATGGTATGCCGTACCCACAAAATGTTGAAATGGCAACAACAGTAGAGCAAATT
ATCAGGAATAATGGTGCCATTCCAGCAACCATAGCCATTATAGATGGCAAAATTAAAATT
GGTTTAGAAAGCGAAGATTTAGAAATACTGGCAACTAGTAAAGACGTTGCTAAAGTATCT
AGAAGGGATTTAGCAGAAGTTATTGCGATGAAGTGTGTTGGTGCTACTACTGTAGCGACG
ACGATGATATGTGCTGCAATGGCTGGTATTCAATTTTTTGTTACAGGAGGTATTGGGGGC
GTCCATAAAGGTGCAGAACATACGATGGACATTTCAGCAGACTTAGAAGAACTGTCTAAA
ACAAATGTCACTGTTATCTGTGCAGGTGCCAAATCAATTTTAGACTTACCTAAGACGATG
GAGTATTTAGAAACAAAAGGCGTTCCAGTTATTGGATATCAAACGAATGAATTGCCAGCA
TTCTTCACTCGCGAAAGCGGTGTTAAGTTAACAAGTTCGGTTGAAACGCCAGAACGACTT
GCTGACATTCATTTAACAAAACAGCAGTTAAATCTTGAAGGTGGCATTGTTGTTGCTAAT
CCAATTCCATATGAGCATGCCTTATCAAAAGCATATATTGAGGCAATCATAAATGAAGCT
GTTGTTGAAGCGGAAAATCAAGGTATTAAAGGTAAGGACGCCACACCGTTCTTGTTAGGG
AAAATTGTAGAAAAAACGAATGGTAAAAGTTTAGCAGCAAATATAAAACTTGTTGAAAAC
AATGCGGCGTTGGGTGCTAAAATTGCTGTCGCTGTTAATAAATTATTGTAGGTGATGATA
CATGAATATTTTATTCGCTATCACAGGGATAGCATTTGCACTATTTGTTGCGTTTTTATT
CAGTTTTGATCGTAAAAAAATAGACTTCAAAAAGACGTTAATAATGATATTTATTCAAGT
GTTGATCGTGTTATTTATGATGAACACAACGATTGGTTTGACAATTTTAACTGCACTAGG
TTCATTTTTTGAAGGGCTAATAAATATTAGTAAAGCAGGCATAAATTTTGTTTTTGGAGA
TATACAAAATAAAAATGGCTTTACGTTCTTTTTAAACGTATTACTGCCATTAGTTTTTAT
TTCTGTATTAATAGGCATCTTTAATTATATTAAGGTATTACCATTTATTATCAAATATGT
AGGTATCGCTATTAATAAAATAACTAGAATGGGGCGCTTAGAAAGTTATTTTGCTATTTC
AACAGCAATGTTTGGGCAACCAGAAGTATATTTAACAATAAAAGATATTATTCCAAGATT
ATCTAGAGCGAAATTATATACAATTGCGACGTCTGGTATGAGTGCTGTTAGTATGGCAAT
GCTAGGTTCATATATGCAGATGATTGAACCCAAGTTCGTAGTTACAGCAGTAATGTTAAA
TATTTTTAGTGCGCTTATCATCGCCAGTGTAATCAATCCCTATAAATCTGATGATACTGA
TGTTGAAATTGATAACTTAACGAAATCCACAGAAACTAAAACATTGAATGGAAAAACAGG
AAAACCTAAGAAAGTTGCCTTTTTCCAAATGATTGGTGATAGTGCGATGGATGGGTTTAA
AATCGCTGTTGTAGTAGCCGTAATGTTGTTAGCATTTATTTCATTAATGGAAGCAATTAA
TATCATGTTTGGTAGTGTTGGTTTGAACTTTAAACAGCTTATTGGCTATGTGTTTGCACC
AATCGCATTCTTAATGGGGATTCCATGGAGCGAAGCTGTTCCAGCTGGCTCTTTAATGGC
GACTAAATTAATTACAAATGAGTTTGTAGCAATGCTTGATTTTAAAAATGTCCTGGGTGA
TGTATCAGCTCGAACACAAGGTATCATTTCAGTTTACTTAGTAAGCTTCGCTAATTTTGG
TACGGTTGGTATCATCGTAGGTTCAATTAAAGGCATTAGTGATAAACAAGGAGAAAAAGT
TGCATCCTTTGCAATGAGGTTGCTACTTGGTTCAACTCTAGCTTCAATCATTTCAGGATC
AATCATTGGCTTAGTATTGTAAATGAATCGAAGTACCTAAATTAAATTCATGGCAAAGCT
AAACCCCGTCACCAAGTTGGCGCAACAGCGCATCATAACTTAGTGACGGGGTTTTATCAT
AACAATCTACTTTTTCGTAGCCGTTTTTGAAATGTATGTTGATGGTTTATCTTTTTCAAA
AATTGTTAATCCCGTTATATCTTTTTTATGTTTTGAAGGGACAATGAAGCTAAGTATATA
AGCAAAGACAAAAGCAACTGTAAATGAAATGGTAGATACATAGAAAGGTGAGTTACCTTT
GCCAACACCATTATAGACATAAGCAAAGATGATACCCAATATTAATCCACAAATAACACC
GAATGTATTCGTACGTTTAGTGAAAATACCAACTGCAAATACACCAGCCAATGGAACGCC
GAATAATCCAGTCACAAACAAGAATAAATCCCATAAGTCATTTGAATTAGAAGCAATTAA
GTATAGTGACATTCCAAAACCGAAAATACCTGCAATGATAATAATGAAACGTGCAAAGTT
AACTTCGTGTCGCTCGCTACCTTTTCCGAAGAAGCGTTGCTTAATGTCGATTGAAATACA
AGCAGATATAGAATTTAAACTAGATGAAATGGTAGACTGTGCAGCGGCGAAAATGGCTGC
AATAAGTAATCCTGCTACAAATGGTGGCATCTCAGTCAAAATGAAATATGGCACTACAGA
TGATGTATTGAAGCCTTTTGGTAAAACAGCTTCATGTGTATAAAATGAATACAGCATTGT
ACCCATACCATAAAATAAGGGTGCTGAAATTAAAGCTAGGATACCATTTGTCCATAACGA
TTTATTTGTTTCTTTTAAACTATCAGAAGCTTGATAACGCTGCACGACGTCTTGACTCGC
TGTGTATTGATACAAGTTGTTGAAAATATTTCCTAGGAAAATAATTGGAATGGCAGCTGC
CGCAGTATTTAGTTTCCAATTGTCTGCACTAATTAATTTTTTGTGCTCAATCGCATCTGC
AAAGACAGTGCCGAAACCGCCTTTAATGTTCACAACACCTAGAATAATAATAACTAAAGC
GCCGCCTAATAAAATGACGCCTTGAATGAAATCACTCCAAACCACACCTTCGAAACCACC
TAAAAATGTATATAAAATACATAGTAAACCAACGAGTGATGCAACGATATAAGGGTTCAT
GTCTGATACAGATGTGATTGCTAATGTTGGTAAGTAGATAACAATTGCAACACGCCCTAA
ATGGTAAACGACAAATAATAATGAGCCAATGACACGTATGCTAGGGCCAAATCTAGCTTC
TAAATATTCATATGCAGATGTTACCTTTAACTTTTTAAAGAAAGGGACATAGAAATAAAT
AAGTAATGGAATAATTGCGACGATAGCAATGTTACCAGCGATATATGACCAATCTGTTAA
AAATGCTTTCTCTGGTGTCGACATAAATGTAATCGCACTTAACGTAGTAGCATAAATTGA
AAAGCCAACTACCCAAGATGGCAAGCGACCACTTGCGGTAAAGAAACTATTGGTACTTTG
GCTCGCGCGCTTGGTAAAATAAACGCCAATGAACAACATAGCTAGTAGATAAATGATAAC
GGCAACCCAGTTTAGTGTGCCAAATCCAACTTCTTTCATGGGCAACATCCCCTTTACAAT
GTATTGATTCTTTGATGTCTATAAATCGTATTTTGCAATGAGTTGATCTAATGTTTGTCG
ATGTGCTTCGTTAAAAGGTTTGAAAGGTCTTTTCGGTAATCCTGCATCAATGCCACGATG
ACGTAATATTTCTTTCAATGTTGGATAAATCCCCATTGATAACACTGTTTCGATAATGTC
GTTTGAATCATGTTGCAGTTGGTAAGCTTCTTGAATTTGACCTTGTCGTGCTAAGTCGAA
GATTTTTCTTGCACGGCGACCATTAACGTTATATGTAGAACCAATTGCACCATCTACGCC
AGAAATCGTAGCTTGAACTAACATTTCATCAAAGCCAGATAAGATTAATTTGTCTGGGAA
TGCTTTTCTAATACGTTCGAGTAGGAAGAAGTTTGGCGCTGTATATTTAACACCAACAAT
TTTTTCATGATTAAATAGCTCGCTGAATTGTTCAATAGAAATATTCACACCTGTTAAATC
TGGTATTGCATAAATAATCATATTGTTCTGAGTTGCTTCGATAATATCGAAATAGTAATC
TCTAATTTCTTCAAAAGTAAATGGATAGTAGAATGGTGTTACGGCAGAAAGTGCATCATA
ACCGAGTTCTGTGGCATATTTTCCAAGTTCAATGGCTTCATTTAAATCTAACGAACCTAC
TTGAGCAATCAATTTCACTTTATCCCCAACTGCCTCTTTGGCAACCTTGAAAACTTGCTT
CTTCTGCTCTGTATTTAATAAAAAGTTTTCGCCTGAGCTACCATTTACATAAAGACCGTC
TAATTCTTCAGTTTCAATGGCATTTTGAGCAATTTGTTTAAGTCCTTGTTCATTTACTTG
ACCATTTTCATCAAAAGGAACGAGTAACGCTGCATATAAACCTTTTAAATCTTTGTTCAT
TATGAAGTCCCTCCAAAAATCATTTGATAATATAGTTTACAGCTATAATTGTAAACGCTA
TCATAAAATGTAACAATATCTTTTTGAAAATTGTAGTCATATTTATGTATAATTAATGAA
AATGTTTTTCAAAATCAATAGAAATGGAGTGAGTAAGGTGTATTACATCGCAATCGATAT
TGGAGGCACTCAAATTAAATCGGCAGTTATTGATAAGCAATTGAATATGTTTGACTATCA
ACAAATATCAACGCCGGACAACAAAAGTGAGCTTATTACTGACAAAGTATATGAGATTGT
AACAGGATATATGAAGCAATATCAGTTGATCCAACCTGTCATAGGTATTTCATCAGCAGG
CGTTGTTGATGAACAAAAAGGCGAAATTGTATACGCAGGGCCAACCATTCCGAATTATAA
AGGTACTAATTTTAAGCGATTATTAAAATCACTGTCTCCTTATGTCAAAGTAAAAAATGA
TGTAAACGCTGCATTACTAGGCGAATTGAAATTACATCAATATCAAGCAGAACGGATCTT
TTGTATGACGCTTGGTACAGGCATTGGGGGTGCGTACAAGAATAATCAAGGTCATATTGA
TAATGGTGAGCTTCATAAGGCAAATGAAGTTGGGTATTTATTGTATCGTCCAACTGAAAA
TACAACGTTTGAGCAACGTGCTGCAACGAGTGCATTGAAAAAGCGCATGATTGCCGGAGG
ATTTACGAGAAGCACACATGTGCCAGTATTGTTTGAAGCAGCTGAAGAAGGTGATGATAT
TGCAAAACAAATATTGAATGAGTGGGCAGAAGATGTAGCAGAAGGGATTGCCCAAATACA
GGTCATGTATGATCCAGGGCTTATATTAATTGGGGGCGGTATATCTGAACAAGGAGATAA
TCTCATTAAATATATCGAGCCGAAAGTTGCACACTATTTACCAAAAGACTATGTTTATGC
ACCAATACAAACGACTAAGAGTAAAAATGATGCAGCATTATATGGCTGTTTGCAATGATA
GTTGAAAGAAGGAGTCATTCTAAAATAGAATTTGAAACCGTTACGAGAGATGAGAGCTGT
TGTTAGTTCCACACATCACACTCTATCTAGGACCAATCTAAACTATATCAACCAACAGTG
TGCCACGGGCAAATTAAATTGAAGAAGCTGAGATATTAAAATTTTAGAAAATGTAAAAAA
ATATTTGGTATTGAAATTAAAAAAGCACCTAGCAACTCGTTGGGACAATCACGATGATTG
TCTACAGTTGCAGGTGGATTTGAATATACTACTAGTTATTTGTTGTCTAGGATAATAGAT
TTAGTATGTTGATAAGTTTGACTCAGATTCGTATTTTCTAATAAATGATAACTCACGATA
TCGATTAAAAAGAGTGTCGCAATTTGTGTGTTGATAAATTGATGGTCGGTATTACGCGAT
TGATCCGTTGTTAAAAGTACTAAATCTGCACAATCTGTAAGTTTACTACCTTCAAAATTT
GTGATGGCAACGACATATGCACCATGAGATTTGGCGACTTCCGCTGCAGAAATTAATTCC
GAAGTATTACCACTATTTGACATAGCAATAAACATATCCGAATGAGATAGTAGGGATGCC
GATATTTTCATTAAATGTGAATCGGTAGTAACATTACCTTTTAGCCCCATACGAATCATA
CGATAATAAAATTCAGTCGCTGATAAACCAGAGCTACCTAGTCCAGCAAAGAGTATATGT
CGACTTGATTGAAGTTTGTCGATAAAGGTTTGGATAATGTCGTTATCAATAAATTCACCA
GTTTGTTGAATGATTTGTTGATGATATTTATGAATTCTTTGAATAATTGGGCTATTTTCA
ATAACTGTCTCTGTCATTTCTTGTTGAATATTAAATTTTAAATCTTGGAAATTCTCATAA
TCCAGCTTATGACTAAAGCGTGTCATCGTTGCTGGTGATGTACCAATCGCATGGGCTAAG
GAGTTAATCGTTGAAAAGGCATCGCTATAACCATTTTGTCTTATATAATTGACGATGCGT
TTATCAGTTTTTGTAAATAAATGTTGATAACGTTGAACACGATTCTCAAATTTCATTGTG
TCACCCCTTCATCTTAATGATTACTATTATATATGAAAAATATTTTCAAGATAGTAAAAA
GCATTGATAAAAATTATCTTAATGATATATTGTAAATGACTTTACGTGAAAAAACGACTT
ATGGAGTGAGGAATAATGTTACCACATGGATTAATAGTATCTTGTCAGGCACTACCAGAT
GAACCATTGCATTCATCTTTTATTATGTCGAAAATGGCATTAGCTGCGTATGAAGGTGGT
GCTGTTGGTATTCGCGCAAATACTAAGGAAGACATTTTAGCAATTAAAGAAACGGTAGAT
TTACCAGTTATTGGCATTGTGAAACGTGACTATGATCACTCAGATGTTTTCATTACTGCA
ACGTCAAAAGAAGTTGATGAACTGATAGAAAGCCAATGTGAAGTCATTGCATTGGATGCA
ACGTTACAGCAACGTCCGAAAGAAACGTTAGACGAATTAGTATCATATATTAGAACACAT
GCACCGAACGTTGAAATCATGGCTGATATCGCGACCGTTGAAGAAGCTAAAAATGCCGCA
CGACTTGGCTTTGATTATATTGGCACGACGTTACATGGCTATACTAGTTATACGCAAGGA
CAATTACTTTATCAAAATGACTTCCAATTTTTAAAAGATGTACTACAAAGTGTTGATGCA
AAAGTTATTGCGGAAGGTAATGTCATTACACCGGATATGTATAAACGTGTGATGGACTTA
GGCGTTCATTGTTCAGTCGTTGGTGGTGCGATAACACGACCAAAAGAAATTACGAAACGT
TTTGTTCAAATTATGGAAGATTAAATGATAACGATAAAAAAACGAGATGACCATCATTAA
TTAAAGGCACCTAATTATCTTAGGTGGCTGAATGAATGTAATGGGTTCATCTCGTTTTGT
TTGTTTATGATAGTGATTTTATTTTCAACTTTATCCAAAAATAAGTAAAGCGACGGGGAT
GGTGATTAATAGCGACAACGCCACGCGTAAAAACCAAATGATGATGAGTTTCCAGACAGG
TATTTTAATTTCAGTTGCTAGTATACATGGCACTAATGCTGAGAAAAAGATAATGGCTGA
TACGCTTACTACACCGACGACAAATTTAGTACTCATTGCAGCTTTAGTTACTAACAAAGA
TGGTAGAAACATCTCTACAATAGAAATCGCTGACGCTTTTGCTAGTAAAGCCTGATCAGC
AATTGGGAAAATATAAATAAATGGATAGAAGATATAGCCAAGCCAATCAATGAATGGTGT
ATAGTTCGCTACAATCAGTCCTAAAAAACCAATCGATAATATAGAAGGTAAAATACCAAC
AGTCATTTCTAAACCGTCTTTCAAATTGTCCCAAACGTTCTTCACGAGAGATGGTGTTAA
TGCATTTTGTTTCATCGCCTCTGCATATGCAGTTTTCAGTCTGCTTCCTTCAATAGCAAC
TTCTTGTTCTCCTTCTTGTCCGTTATAATATTCTGTTGATTCATTGCTGATTGGCGGTAG
CCATGCAGTAATTGCAGTCACGACAAATGTGATGACTAAAGTTATCCAAAAGTATAAATT
CCAATGCGGCATTAATCCTAAAGTTTTAGCAACGATAATCATAAAAGTTGCTGAAACTGT
TGAAAAGCCAGTCGCAATAATCGTGGCTTCTCGTTTGTTGTACATCCCTTGCTTATAGAC
ACGATTAGTAATCAATAATCCTAAGGAATAACTGCCGACAAACGAAGCCACTGCATCGAC
AGCGGATTTTCCTGGTGTTTTAAAAATAGGTCTCATAATAGGCTCCATATAAACACCGAC
AAATTCTAATAAGCCATAGCCCACTAATAAAGAAAGCGCAATTGCACCTACTGGAATTAA
GATACTTAATGGCATCATTAATTTTTCAAACAAAAACGGACCATAGTTAGCTTTAAATAG
TATTGATGGACCGATTTTAAATACATACATTATACCGATCATTGCACCTGCAACTTTAAA
TAATGTAATGACCAAGTTTGTGATTGAAGTCATAAAAGTACGTCTCACTATTGGTAACGC
TGTACCAATTAAAATCATAATCAGTGCAACATAGGGCATAAGTGGACCTATGATTGAGCG
AATGGCTAGATGAACATGATCGACGAAAATAGTGTTGTTACCATTAATCGTAAAAGGAAT
AAAGAAACATAGTATGCCCACTAAACTATAGACAAAAAAACGCCATGCACTTGGTTGTTG
TGCATTAGAATGATATTGATTCATTAAAGCAACCCCTTTGTTTAAATGAATACACAAAAC
TGTATGATGCATCTTCCCCTTAATGAGATGAATCATTATTTTAATTTAGAAAAATCTGAA
AACTTACTATAATTGTATAGTTTGAATTATTTTCATACCAATACAAATTAACTAATTATA
TATAGATTGAAACTATATTACTTAATAAAATATTTATCTTAAATGTTGTTGTGTTGATTC
AACACCACAACTAAAAGTGTTTATAAATTATTTGGAAATACACATATTTGTAAATGATTA
GTATCGATTTAATATCGTATTATTAAATTTTTATTAATTTTGTAGTCTTAATCAAAAAAT
AATATATGTCATGTTATATTGAAGGTGCAGTTGTTTTTCATTCTCAAGAGGGGGTCAAAA
AAATACTTTTGAGGTGATTATATGTTAAGAGGACAAGAAGAAAGAAAGTATAGTATTAGA
AAGTATTCAATAGGCGTGGTGTCAGTGTTAGCGGCTACAATGTTTGTTGTGTCATCACAT
GAAGCACAAGCCTCGGAAAAAACATCAACTAATGCAGCGGCACAAAAAGAAACACTAAAT
CAACCGGGAGAACAAGGGAATGCGATAACGTCACATCAAATGCAGTCAGGAAAGCAATTA
GACGATATGCATAAAGAGAATGGTAAAAGTGGAACAGTGACAGAAGGTAAAGATACGCTT
CAATCATCGAAGCATCAATCAACACAAAATAGTAAAACAATCAGAACGCAAAATGATAAT
CAAGTAAAGCAAGATTCTGAACGACAAGGTTCTAAACAGTCACACCAAAATAATGCGACT
AATAATACTGAACGTCAAAATGATCAGGTTCAAAATACCCATCATGCTGAACGTAATGGA
TCACAATCGACAACGTCACAATCGAATGATGTTGATAAATCACAACCATCCATTCCGGCA
CAAAAGGTAATACCCAATCATGATAAAGCAGCACCAACTTCAACTACACCCCCGTCTAAT
GATAAAACTGCACCTAAATCAACAAAAGCACAAGATGCAACCACGGACAAACATCCAAAT
CAACAAGATACACATCAACCTGCGCATCAAATCATAGATGCAAAGCAAGATGATACTGTT
CGCCAAAGTGAACAGAAACCACAAGTTGGCGATTTAAGTAAACATATCGATGGTCAAAAT
TCCCCAGAGAAACCGACAGATAAAAATACTGATAATAAACAACTAATCAAAGATGCGCTT
CAAGCGCCTAAAACACGTTCGACTACAAATGCAGCAGCAGATGCTAAAAAGGTTCGACCA
CTTAAAGCGAATCAAGTACAACCACTTAACAAATATCCAGTTGTTTTTGTACATGGATTT
TTAGGATTAGTAGGCGATAATGCACCTGCTTTATATCCAAATTATTGGGGTGGAAATAAA
TTTAAAGTTATCGAAGAATTGAGAAAGCAAGGCTATAATGTACATCAAGCAAGTGTAAGT
GCATTTGGTAGTAACTATGATCGCGCTGTAGAACTTTATTATTACATTAAAGGTGGTCGC
GTAGATTATGGCGCAGCACATGCAGCTAAATACGGACATGAGCGCTATGGTAAGACTTAT
AAAGGAATCATGCCTAATTGGGAACCTGGTAAAAAGGTACATCTTGTAGGGCATAGTATG
GGTGGTCAAACAATTCGTTTAATGGAAGAGTTTTTAAGAAATGGTAACAAAGAAGAAATT
GCCTATCATAAAGCGCATGGTGGAGAAATATCACCATTATTCACTGGTGGTCATAACAAT
ATGGTTGCATCAATCACAACATTAGCAACACCACATAATGGTTCACAAGCAGCTGATAAG
TTTGGAAATACAGAAGCTGTTAGAAAAATCATGTTCGCTTTAAATCGATTTATGGGTAAC
AAGTATTCGAATATCGATTTAGGATTAACGCAATGGGGCTTTAAACAATTACCAAATGAG
AGTTACATTGACTATATAAAACGCGTTAGTAAAAGCAAAATTTGGACATCAGACGACAAT
GCTGCCTATGATTTAACGTTAGATGGCTCTGCAAAATTGAACAACATGACAAGTATGAAT
CCTAATATTACGTATACGACTTATACAGGTGTATCATCTCATACTGGTCCATTAGGTTAT
GAAAATCCTGATTTAGGTACATTTTTCTTAATGGCTACAACGAGTAGAATTATTGGTCAT
GATGCAAGAGAAGAATGGCGTAAAAATGATGGTGTCGTACCAGTGATTTCGTCATTACAT
CCGTCCAATCAACCATTTGTTAATGTTACGAATGATGAACCTGCCACACGCAGAGGTATC
TGGCAAGTTAAACCAATCATACAAGGATGGGATCATGTCGATTTTATCGGTGTGGACTTC
CTGGATTTCAAACGTAAAGGTGCAGAACTTGCCAACTTCTATACAGGTATTATAAATGAC
TTGTTGCGTGTTGAAGCGACTGAAAGTAAAGGAACACAATTGAAAGCAAGTTAAATTCAT
CTTCTGAATTTAATATGCTATGTAAATCGTGCTGTTATCACGGCACATCAGATATAAGTA
GCATCACAGTGTTGAATTTAAAAATAGTAAAGTGAAATAAAGCGCCTGTCTCATTAGCGA
AAACTAAAGGGACAGGCGTATCTGTTTATGAGCTTAATAAATTGTATGAATAATATGGTT
GATCGAATAACTGTTTATCATGATGATAAATTGAGTTTTTTAAAATAATGATATATTACA
TCATTGTTATAGCGTTTAAGAAATCAACAACTTTACGATAAATAGTGATTGCTTCGTCAT
TAGGTCTACGATCAAAATCATGCTCGTTTTTATTCACGCGTTCAAATGTTGAATGTGGAA
CATGATTCATGATATGTTCGCTTTCCTCAACGGGAACATCATAATCGCCATTACAATGCG
CAATGAAAACAGGTGGAAGTGTTTTAAGTTCATCTGGTGCAATATTATATTTTGAATTAG
TATAATCAGCAATGTTAATCATATTTATCCATTTACCTGTGCCACGTGCATAAACGTAGA
TTAAAAAACGTTGTGCGATTTGATCTTGAACAACCGGTGTTGGTGAAGTGAGTTGTGCAA
TCATTGTTTCGTTTACGCTTTGAGCTATTTTTGCGTAATAACTATTAGTTGTTTTAAAAG
GTTCAGTGTTGATGCGACTATAACCATAAAAATCAATAACACCATCAATATCTCTGTCTC
GTGCAATTAATAGACTTAAATATGCACCTGATGATCTGCCAAAGGTAAAAATAGGGCAAT
TAGAATATTGTGATTGAATCGCATCGAATGATGCGTAGACATCCTCAATAATGCAATCGA
GACTTACTTCTGGTAATAAACGATAACTTAGTTGAATTAAATCGTAATGTTCCGTAAGGA
TATCGATATACTGTGGGGATAAATCGTTAGCTTTACCGAACATTAATCCACCACCGTGGA
TGTAGACAATAGCGCCTTTTGTTGGTTGATTTTTTGCTTTAATAATTGTGTAAGGTAATG
CAAATGCATCTTTAGTAATTACTTTATCTTTAATTTCAGTCACGATTTAATAGGCTCCTT
ATTTTTGATATTGATGTCATTATAACACTGTCTTAAATTTCCATGAAAAATAGTCTTAAG
ACGATGAGTCATGATAATTCTGTTCCAATTGACGTAAAGCGTCACGGGTATGCTTCTTTA
GACCTTCCCCATAATCCATCATTTTAACAATATCTTTAAAAGCAGCATGTGGAATGGCTA
AATCTTCTAAATCTGCCATAGAAAATTCAAGATTGATATCATGTGGTCGCTGTTCAGCAA
GTTTATGCACAAAGTCAGGTTCTGTGACAAAAGGCGAAGACATGCCGACCATATCTGCAT
GTTGTAAAGCATCTAAAGCAGACTCTGGAGAATTAATCCCGCCACTTGCAATTAAAGGGA
TACGACCTGCTAAATGTTCATAGACAATTTGGTTAACTGGTCGACCGAAATGATCACCTG
GTGTACGAGACGTATTTTGATAAATATGTCGACCCCAGCTAGCGATTGCTAAGTATTGGA
TGTTTGAAACGTCCATGACCCAATTGATTAATTGGTTGAACTCGTCAATGGTATATCCTA
AATCACTGCCTCTGGTTTCTTCTGGCGTTGCTCGAAATCCTAAAATAAAATTGTCAGGTG
CTTCTTTATCAATCACTTCTTGTACCGCACGCATAACTTCTAAACATAATCTTGCACGAT
TTTTTAATGAGTCGGCACCGTAATGGTCTGTACGTTTATTCGAAAAAGTTGAGAAAAATG
TTTGAATCAGCAAACGTTGTGCAATCGAAATTTCCACACCATCAAAACCTGCTTTAATCG
CGCGTAATGTAGCATCGCGATACTGCTGAATGATGCTATTGATTTTCTCATGAGACATGG
CGATAACATCGTGTTCAATCGGTGAATGCAATGTCATAGGGCTTGGTCCATACACCTTTC
CAAAATTTAAAATGGCTTGATTTGAAAAACGACCAGCATGCGCTAGCTGGATAATAGCGA
GGCTACCATGTTGTTTCATCGTAGATGCCATGTTAGTTAATCCAGGGATACAAGCATCAT
GATCAATATTAAAGCCATATTCAAACAATTGACCATAAGGTTCAATGTAAGCAGCGCCGG
TGACTTGCATTCCAGCTGAATTAGAGCGACGTGCAGCATAAGCCAAGTCTTCTTTTGTAA
TATAGCCTTCTTTTGTTGATGTGTTTACGGTCATTGGTGATAATACAAAGCGATTCGAAA
TTTTGATGCCATTAGGTAAGTGGATTGATTGTAAAAGTGGTTTGTATCGGTACATACTAT
GATTCCTTTTCTATTCAATATTGTTTTCAAAGTACCATGGAAAGAATGAATAATCAATGA
TGAACAGTCTTGATAGAATAGAATTGGTACATGGAAAGTATTTTTAAAATTAAACTAATG
AATGGCATTTGTAGGTCTGAAAATATGAATATGAAAAAGAAAAATAAAGGCGAAAAGATA
TAAAAGTTAATTGAAAAACGTTATCATATACGTGGGTATATGAAGAGGGAATGGTATTAA
GAACGCTAAAATGTTATGTCGGTTTGACATGACAGGATAAGTTTGGAGATGACGGATTGG
TTAAATTAAGCGTATTAGACTATGCCTTAATAGATGAAGGTAAGGATGCACAAAAGGCAT
TGCAAGATTCAGTGACACTTGCAAAATTAGCAGATCGACTTGGCTTTAAGCGAATTTGGT
TTACGGAACATCATAATGTACCAGCGTTTGCGTGTAGTAGTCCAGAACTTTTGATGATGC
ATACATTGGCGCAGACAAATCACATACGAGTTGGCTCTGGTGGTGTGATGCTGCCGCACT
ATCGACCTTATAAAATTGCTGAGCATTTTAGAATGATGGCAGCGTTATATCCAAATCGTA
TTGATTTAGGTATTGGTAATAATCCAGGTACTACTATGGTAAAGCAAGCTTTAGATGGAA
TAAATCCTACATATGATAGTTACGATGAATCGATTTCGTTATTACGTGATTATCTTACAA
TAAAGGATAAACCAAGTGCGCATACGTTAGGTGTCCAACCACACATTGATCATTTTCCAG
AAATGTGGTTATTAAGTAGTAGCGCAACATCTGCCAAAATAGCTGCCGAACTAGGTATAG
GGCTTTCTGTTGGAACATTTTTGCTACCAGATATAAATGCGATACATGCAGCGAAGGATA
ACATTGATATTTACAAAAAACATTTCCAAGCATCAACGATTAAAATGGACGCAAAGGTGA
TGGCATCTGTATTTGTCATTGTAGCTGATAACGAAGCGGAAGTAGCAGCATTACAACATG
CCTTAGATGTTTGGTTATTAGGTAAATTACAATTTGCAGAATTTGAAGATTTTCCTTCAG
TAGACACAGCACAAAAGTATAAGCTTAATGATCGAGACAAAGAGATGATTCAAGCACATC
AAGCACGCATCATTGCAGGTACACAAGAAAAGGTTAAAGCACAATTAGATGATTTCATTG
CTACGTTTGAAGTTGATGAGGTGTTAGTAGCACCGCTTATTCCAGGTATTGAACAGCGTT
GTAAAACATTAAAATTACTCGCGGAAATTTATTTGTAGCATTTTAAATAGAAGAGAAAGG
ATGAAGATAAGATGAAAAAGTTAGCCAATTATTTATGGGTAGAAAAAGTAGGAGATTTGT
ATGTGTTTAGTATGACACCTGAATTGCAAGATGATATTGGGACAGTAGGTTATGTTGAAT
TCGTAAGTCCAGATGAAGTTAAAGTGGATGATGAAATTGTGAGTATCGAAGCATCGAAAA
CGGTCATTGATGTGCAAACGCCATTGTCAGGAACGATTATTGAGCGAAATACAAAAGCGG
AAGAAGAACCGACAATTTTAAACTCTGAAAAACCAGAAGAAAATTGGTTGTTCAAATTGG
ATGATGTCGATAAAGAAGCATTCCTAGCATTACCGGAGGCTTAAATGGAAACGTTAAAAT
CAAATAAAGCGAGACTTGAATATTTAATCAATGATATGCATCGAGAGAGAAATGACAATG
ACGTATTGGTAATGCCATCTTCATTTGAAGATTTGTGGGAATTATATCGAGGCTTAGCAA
ATGTCAGACCGGCATTACCTGTAAGTGATGAATATTTAGCTGTACAAGATGCTATGTTAA
GTGATTTGAATCGTCAACATGTTACGGATTTGAAGGATTTGAAGCCGATAAAAGGTGACA
ATATCTTTGTTTGGCAAGGTGATATCACGACGTTAAAAATCGATGCTATTGTTAATGCTG
CAAATAGTCGTTTTCTAGGATGTATGCAAGCTAATCATGACTGCATTGATAATATTATTC
ATACAAAAGCGGGTGTTCAAGTTCGACTTGATTGTGCAGAGATCATTCGACAACAAGGGC
GCAATGAAGGTGTAGGTAAAGCCAAAATAACACGTGGATATAATTTGTCAGCAAAGTATA
TAATTCATACGGTTGGTCCGCAAATACGTCGATTGCCTGTTTCAAAGATGAATCAGGACT
TGTTAGCTAAATGTTATCTTAGCTGTCTTAAATTGGCTGATCAACATAGTTTAAATCATG
TCGCTTTTTGCTGTATATCTACAGGTGTATTTGCTTTTCCTCAAGATGAAGCAGCAGAAA
TTGCTGTTCGAACAGTAGAAAGCTATCTCAAAGAAACAAATTCAACATTGAAAGTCGTGT
TCAATGTATTTACAGATAAGGATTTACAACTGTATAAGGAGGCATTTAACCGTGATGCAG
AGTAGTAAGTGGAATGCAATGTCTCTGTTAATGGATGACAAGACAAAGCAGGCTGAAGTA
TTGCGTACTGCGATTGATGAAGCAGATGCGATAGTGATTGGAATTGGTGCAGGCATGTCT
GCATCTGACGGATTTACATATGTAGGAGAGCGTTTTACGGAAAATTTCCCAGATTTTATT
GAAAAATATCGCTTCTTTGATATGTTGCAAGCGAGTTTACATCCTTATGGCAGTTGGCAA
GAGTATTGGGCATTTGAGAGTCGTTTTATTACATTAAACTATTTAGATCAACCTGTAGGT
CAGTCTTACCTCGCTTTAAAATCCTTGGTGGAAGGTAAACAGTACCACATTATAACTACG
AATGCAGATAATGCTTTCGATGTAGCTGATTATGATATGACTCATGTATTTCATATACAA
GGGGAGTATATACTGCAACAGTGTAGTCAGCATTGTCATGCTCAAACGTATCGCAATGAT
GATTTAATTCGTAAAATGGTTGTTGCGCAACAAGATATGCTTATACCTTGGGAGATGATT
CCAAGATGTCCAAAATGTGATGCCCCAATGGAAGTGAATAAACGTAAAGCGGAAGTTGGG
ATGGTTGAAGATGCTGAATTTCATGCGCAACTACATCGTTATAATGCTTTTCTAGAGCAA
CATCAAGATGATAAAGTGTTGTATTTGGAAATTGGAATTGGTTATACTACACCACAATTT
GTGAAGCATCCTTTTCAGCGTATGACACGTAAAAATGAAAATGCCCTTTATATGACGATG
AATAAAAAGGCATATCGCATTCCGAATTCAATTCAAGAACGTACCATACATTTAACTGAG
GATATCTCAACATTGATTACAGCAGCACTCCGGAACGACAGCACAACGAAAAATAACAAC
ATTGGAGAGACAGAAGATGTACTTAATAGAACCGATTAGAAATGGAGAATATATTACTGA
TGGTGCGATTGCACTCGCTATGCAAGTTTATGTTAACCAGCATATCTTTTTAGATGAAGA
TATTTTATTCCCTTATTATTGTGATCCAAAAGTGGAAATTGGACGTTTTCAAAATACTGC
TATAGAAGTGAATCAAGATTATATAGATAAACACAGTATTCAAGTAGTTCGCCGAGATAC
TGGTGGTGGCGCTGTGTATGTTGATAAAGGTGCCGTTAATATGTGTTGTATTTTAGAACA
AGACACTTCAATTTATGGTGATTTTCAACGATTTTATCAACCAGCTATAAAGGCGTTGCA
TACATTAGGTGCAACAGATGTGGTACAAAGCGGTAGAAATGATTTAACATTGAATGGTAA
AAAAGTGTCAGGCGCCGCAATGACATTAATGAATAATCGTATTTATGGCGGTTATTCGCT
ATTACTTGATGTTAATTATGAAGCAATGGATAAAGTGTTAAAGCCTAATCGCAAAAAGAT
TGCATCGAAAGGGATTAAATCTGTGCGCGCACGTGTTGGTCATCTTAGAGAAGCACTGGA
TGAAAAGTATCGTGATATAACCATTGAAGAATTTAAAAATTTAATGGTGACGCAGATTTT
GGGAATCGATGACATTAAAGAGGCGAAACGATATGAATTAACGGATGCAGATTGGGAAGC
GATTGATGAATTAGCTGATAAAAAGTATAAAAATTGGGATTGGAATTATGGCAAGTCACC
CAAATATGAATACAATCGAAGTGAAAGATTATCTTCAGGTACGGTAGACATAACAATTTC
TGTTGAACAAAATCGTATCGCAGATTGTCGTATTTATGGGGATTTCTTTGGACAAGGTGA
TATAAAAGATGTGGAAGAAGCATTACAAGGAACAAAAATGACAAGAGAAGATTTAACGCA
TCAGTTAAAGCAATTAGACATCGTTTATTATTTTAGCAATGTTACGGTAGAAGCATTAGT
GGATATGATTTTAAGTTAATATTGTTATTTTATGTATGCTGAATCATTGGAAGTGTTTGC
TTGCTCTTGAAAAGGTGACAATAGTGTTTGGTGAAGGTTGAACATATGAGTGGAAATTAT
TGCCTTTAACTATTCAAAGTATGATATATATATGGTTTTTGTTTCTAAATGATTGGGTAT
TTGAAAATAGATGAGTTTAATATTTTAAGGAATATAATGATGTTTACTTTTATAATTCAT
ATAGAATATTAAGCAATATAAGTCTGTTGATATATACAAAATATAATGACTGCTATAATG
AGTAATCAATAGACACAAAGAGGAGATTATGTGATGAATAATAAAGTATTAGCAACCGGT
GGTACAGGGTTTGTTGGCATGCGAATTATTTCACGATTATTAGAACAAGGTTATGACGTA
CAAACGACGATACGTGATTTAAGTAAAGCTGATAAAGTAATTAAAACAATGCAAGACAAT
GGCATTTCCACAGAGCGATTAATGTTTGTCGAAGCGGATTTATCACAAGATGAACATTGG
GATGAAGCAATGAAAGATTGCAAGTATGTCTTGAGTGTAGCATCTCCGGTGTTTTTCGGT
AAAACAGACGATGCAGAAGTGATGGCGAAGCCTGCAATTGAAGGTATACAACGTATTTTA
AGAGCTGCAGAACATGCGGGTGTTAAACGTGTGGTAATGACTGCAAACTTTGGTGCAGTT
GGTTTTAGTAATAAAGATAAAAATTCAATCACAAATGAAAGTCATTGGACAAATGAAGAT
GAACCAGGCTTATCAGTATATGAAAAATCAAAATTGTTAGCTGAAAAGGCAGCGTGGGAT
TTTGTTGAGAATGAAAATACAACAGTAGAATTTGCCACAATCAATCCAGTTGCAATTTTT
GGGCCATCATTAGATGCACACGTTTCAGGAAGCTTTCATTTATTAGAAAATTTATTGAAT
GGTTCAATGAAACGTGTACCGCAAATTCCGTTAAATGTTGTTGATGTGAGAGACGTAGCT
GAACTGCACATTTTGGCAATGACAAATGAACAAGCTAATGGCAAGCGATTTATTGCGACG
GCTGATGGACAAATTAATTTGTTGGAAATTGCAAAATTAATTAAAGAAAAGAGACCTGAA
ATAGCTCAAAAAGTTTCTACTAAAAAATTACCAGACTTTATTTTGAGTCTAGGTGCTAAA
TTTAATCATCAAGCTAAAGAAGGTAAACTTTTATTAGATATGAACCGCAATGTAAGTAAC
GAACGTGCAAAAACATTACTTGGTTGGGAACCGATTGCGACACAAGAAGAAGCAATTTTA
GCAGCTGTCGATAGTATGGCTAAGTATCATTTAATATAATACAAAACACCGTCCATAAGT
AAGTGGCTTTCCTCTTGATAAAAGGGGCATTCACTCAATATGTGACGGTGTTTTATATTT
CTACGTTAACACTATTGCTGTTCTTTTTGACGGCCTTTTAATAAAATTGTTGTCGCACCT
ACGATAATAATAAATAGAATCGCACCAAATAATCCCATATATTTTACTGCGTTACCGAAC
ACGATACCGACAGCTAAAAAGTCTGTATCTGAGAATGTTGTTGCAGCACCACCTAATTCG
CCTAAAAATGGCAAGAATAATAATGGTAAAAACGTGATTAGGATACCATTTAGAGCGGCG
CCAGCAATAGCACCTTTAATACCGCCTCTTGCATTACCGAATACAGCAGCCGTTGCACCT
AAGAAGAAGTGTGCAACTACGCCAGGTAAAATGACGACGCCACCAAATAAGAATAAGATA
AACATACCGATGACACCTGTAATAAAGCTGACAAAGAATCCAATTAATACTGCATTTTGT
GCATAAGGGAACACAATAGGGCAGTCTAATGCAGGTTTAGAATTTGGTACAAGCTTTTCA
GAAATTCCTTTAAATGCTGGGACGATTTCAGCTAAGATTAAACGAACGCCCGTTAAAATA
ATAAATACACCAGCAGCAAATGTCACACCTTGAATTAATGAAAAGACAATAAAGTTTTGA
CCATCACTAATAGATTCGTGTACATAACTAACGCCCGCAAATAAGCATGCGATGAAGTAA
AGTAATGCCATCGTAATCGAGATACTAATTGTACTTTCTCGTAAGAAACTTAAGCCTTTT
GGAAATTTAATCTCTTCCGTTGATTTAGACTTACCTTTGAATAATTGACCTACAGCACCT
GCGGCAAAGTAACTGATTGAGCCAAAATGACCTAAAGCTACTTGGTCATTCCCTGTAATT
TTTCGCATCGTAGGTTGGAGTAATGCAGGTAATACTGCCATGATTAATCCTAATACGAGT
GCGCCGATAACAATCGTTAGCCAGCCTTTAATATGACTGACTGTTAAAATGATTGCTAAA
AACGCAGCCATGTAAAATGTATGATGACCTGTTAAAAAGATATATTTTAAATTAGTGAAG
CGGGCAATTAAAATATTAACAATCATGCCACAGACCATGATGAGTGCAGCTGTTGTTCCA
AAATCTTTTAAGGCTAGTGAGACGATAGCTTCGTTGTTAGGTACGATACCTTGCACACCA
AATGCGTGTTGGAATATTTTGCCGAATGGTTCAAGAGATCGAACGACGACATCAGCACCT
GCACTTAAAATTAAGAAGCCTAATATCGTTTTAATGGTTCCTGAAGTGATCGTTGCGGCA
GGTTTTTTCTGAACGATTAAACCTATAAAGGCAATCAGTGCAACAAGAATGGCTGGTTGA
CTTAAAATATCGACTATAAAATTAAGGATTGCTTGCATAGGTCGTACCTCCTTTAAATCA
TGTTAAGTTGTTGTAATTTTTCTGAGAGCTTTTGTTGTAATTCAGCTTTATCTAAAATAT
TATCAAGAACTAAGACATCCCCTAGACGTTCGGCATTTTCAGCTAAATCTCTACCACAAA
TAAACAAGTCAGCCATCTCTGGACTTGCTGTCATAATGTCACTATGTTCAACTTCGATAT
CAGATGGTGCATTAAGTTGCCTAAGTGCTTCTTGTGCGTTCATTTCTACCATAAAACTAC
TTCCTAAACCGTGGCCACATACTACTAAAATTTTCATATTAATCATGCTCCTTTTAAAAT
GTTTTTAATGTCTTGTGCATTTGTTGCAGTTAATAGTTGCTGGACTGTTTGGTTATCGCC
CAGTACGGTTGCTAAATTTTGTAATACAGATAAGTGTGAATGATTGTCGATGGCACTCAA
TACAAAAATGAGAGATGCGTAGTGATCTTTATCACAAAATGCCACATGTTGATTCAACTT
TAATAGACTTAAACCAACTTGATGTACGTCATTGTTCGGTCTTGCATGTGCAATTGCAAT
TTCAGGTGCGATAACGATATAAGGTCCAAGTTCATTAACGCTATCAATCATTGCTTGAAC
ATAGCCTTGTTCAATAATTTGTTCTTGTAGTAATGGCTGAGAAGCTATAGTTATAGCTTC
AGTCCAATCATTTACTTGTTCTTTTACAATGATGCGTGTTGTTGACAAAATGTCTAATGA
CACGTTATTAAGCCTCCTTTGTCATAGTTAAAGCAATGTGTTGTTTAATTTTAAAAATAT
TCCCATCTAAGAAATCTTGTCGATATAAGTCGTTGCTTAAGCATTCGCTTAACTGTCCCA
ATGCCTTTAAATGTGCATTGGGGTGGTCCGTTGCTAATGTAATTACAAGGTGAACGGGAT
CGTTAGCTTTACTACCAAAGATAATCCCTTCAGTGAAATATGTTAGTGCGAAACCTACAC
CATTCTGTACATAATCAGTACCAGCGTGAATAAGTGCAATATGTGGACTAATGACCATAT
ATGACCCGAATTGTTCAAATTGTTTTAAAATTGCAGCTGTATAATTTGAATAGACAATGC
CATCATTGATTAAAGGTTGCACAGCCACTGCAATTGCGGATTCAATTGATAATGGTTGTT
TATTTATAATGATGCGATGTTCAGGCAATAAATCTGCGAGTGACTTGCCATCAGTTGCCA
TTTTCATGACTCGTTGTTCTCTTGAGTCATTGATAATTTGATTCAATTTTTGACGAGATT
GTTGATTGATAAATGGATCGACATGAATAACTGGTACAGCTGATATTTCACAAGGTACTG
TTGAAATGACATAATCAATGTTATCTTGCAATAATCGACTTTCTTCCAATTGATAAATGG
AATAGGCATCCCAAATGTGAAACTCAGGATACAGGTGATTTAGTTTTGATTTTAAAAGTT
GTGACGTGCCTATACCAGAACCACATAGTAAGACAACCTTAATCATTGATTGTTTATGTG
TTGCAACACGCTCTATACTTGATGCGAAGTGAATTGTAATGTATGTTAATTCATCTTCGT
TGAAGCGAATAGCAGCATCTTGTTCAATTGGACTAATATGCTTGCTAACGGCTTCAATGA
TTTGAGGATAGCGACGCATAACTTCTTGCCTCAAAGGATTAGGTTGTAGCATATCGTATT
TAATACGATGTATAGCTGGTTTGATATGTGTGATCAGACTGGTATGTAACTTGTTGTCTT
TTGACATATCAATGCCTAATTCTTGGCTAACACAAGTGATCAATTCATGTATATTTTGCG
ATAAATCATGGTATTCAAAGGTAATTGAAGATGCTGTATGTTCAGTCATTTTAGAGCCTA
GTAAATGTAACGTGATAAAGATAATTTCAGACTCTGGAAATGTGACATTACAACTGCGTT
CTAAGTTTTCTATCATTTTTGAAGCAATAGCATACTGATTAGTATGTCGCCATTTATCAA
TTTCATTGATAGGTATATCGAACGAAAAATTTTCATTTAAACGCTGAATGGCAATGAGTA
TATGATAGATTAAGCCATCGATAGCCGACTGAACTAAATGATAATTTTCACTATTTAATG
TCTTAATAATGGCACGGCGAACCAATGCGATTGATTCTGAATTAAAGATATCCGCCTCTA
TAAAAGGTGCAGCTTGTTTCATATATTGATGTATAAAGTGTGCATACGCTTTACGATAAT
GATCTTCCTCACCAATAATATTGAATCCTTTATTGTGGACATAATTTAACTTTAAATGGT
ATTGATCTAGTTGGGCTTGAATCATTTTAATATCATCTGCAATTGTCCGACGCGAAACAT
TAACATCTTGCGCAAGTTGCTTTGTTGAAACAGGATCGGTTGTTTCGAATAACTTTAAAG
CGATATGTGTGAGTCGTTCATCTTTTGAAAAATGAATTTGATTTGTTAGATTGTGCTCTA
ATTCATTTAATAGTGTCGCGTGAGCTGTTGTTACTTTGATGCCTGCAGCTTTATTACGGC
TGACTTGGTAATGATAAGTTTCAGCATATTGCTCAATATATGCTATATCATATTGAATGG
TACGAGGTGATACACCAAGTTGATTAGCAATGGTATTGATTGGAATAAACGTTTGCTCAT
GAATTAAAAGATACAAAATTTCGATTTGTCTATAACTTAACAACGTAATATCCTCCTATT
TGTAATTGTAAGCGATTTCTTAAAAACGTAGATATGCAATCTCTTTCATATTTTAATCCG
AAAAATTGCATATCAAAATGTTTATGGCGCAAGATTTTATAGGAACTTTTAAAATAAATT
AGATATTCATGTTGACAATTTAAAAATGTCGCAGTATATTTAGTTAGACATCTAACGAAA
TGGTGGTGCAATAAATGGAATTCACTTATTCGTATTTATTTAGAATGATTAGTCATGAGA
TGAAACAAAAGGCTGATCAAAAGTTAGAGCAATTTGATATTACAAATGAGCAAGGTCATA
CGTTAGGTTATCTTTATGCACATCAACAAGATGGACTGACACAAAATGATATTGCTAAAG
CATTACAACGAACAGGTCCAACTGTCAGTAATTTATTAAGGAACCTTGAACGTAAAAAGC
TGATCTATCGCTATGTCGATGCACAAGATACGAGAAGAAAGAATATAGGGCTGACTACCT
CTGGGATTAAACTCGTAGAAGCATTCACTTCGATATTTGATGAAATGGAACAAACACTCG
TATCGCAGTTATCTGAAGAAGAAAATGAACAAATGAAAGCAAACTTAACTAAAATGTTAT
CTAGTTTACAATAAATGATAAGTGTGACTGGTAGAAATCAGTCACTTTGTCTTTAATATT
ATAGTTAGATATCTAATTGTTAGTAAGCTAATTATTGGAAAAGACAAGGAGTATTGAACA
ATGAAAGACGAACAATTATATTATTTTGAGAAATCGCCAGTATTTAAAGCGATGATGCAT
TTCTCATTGCCAATGATGATAGGGACTTTATTAAGCGTTATTTATGGCATATTAAATATT
TACTTTATAGGATTTTTAGAAGATAGCCACATGATTTCTGCTATCTCTCTAACACTGCCA
GTATTTGCTATCTTAATGGGGTTAGGTAATTTATTTGGCGTTGGTGCAGGAACTTATATT
TCACGTTTATTAGGTGCGAAAGACTATAGTAAGAGTAAATTTGTAAGTAGTTTCTCTATT
TATGGTGGTATTGCACTAGGACTTATCGTGATTTTAGTTACTTTACCATTCAGTGATCAA
ATCGCAGCAATTTTAGGGGCGAGAGGTGAAACGTTAGCTTTAACAAGTAATTATTTGAAA
GTAATGTTTTTAAGTGCACCTTTTGTAATTTTGTTCTTCATATTAGAACAATTTGCACGT
GCAATTGGGGCACCAATGGTTTCTATGATTGGTATGTTAGCTAGTGTAGGCTTAAATATT
ATTTTAGATCCAATTTTAATTTTTGGTTTTGATTTAAACGTTGTTGGTGCAGCTTTGGGT
ACTGCAATCAGTAATGTTGCTGCTGCTCTGTTCTTTATCATTTATTTTATGAAAAATAGT
GACGTTGTGTCAGTTAATATTAAACTTGCGAAACCTAATAAAGAAATGCTTTCTGAAATC
TTTAAAATCGGTATTCCTGCATTTTTAATGAGTATCTTAATGGGATTCACAGGATTAGTT
TTAAATTTATTTTTAGCACATTATGGAAACTTCGCGATTGCAAGTTATGGTATCTCATTT
AGACTTGTGCAATTTCCAGAACTTATTATCATGGGATTATGTGAAGGTGTTGTACCACTA
ATTGCATATAACTTTATGGCAAATAAAGGCCGTATGAAAGACGTTATCAAAGCAGTTATC
ATGTCTATCGGCGTTATCTTTGTTGTATGTATGAGTGCTGTATTTACAATTGGACATCAT
ATGGTCGGACTATTTACTACTGATCAAGCCATTGTTGAGATGGCGACATTTATTTTGAAA
GTAACAATGGCATCATTATTATTAAATGGTATAGGTTTCTTGTTTACTGGTATGCTTCAA
GCGACTGGGCAAGGTCGTGGTGCTACAATTATGGCCATTTTACAAGGTGCAATTATCATT
CCAGTATTATTTATTATGAATGCTTTGTTTGGACTAACAGGTGTCATTTGGTCATTATTA
ATTGCTGAGTCACTTTGTGCTTTAGCAGCAATGTTAATCGTCTATTTATTACGTGATCGT
TTGACAGTTGATACATCTGAATTAATAGAAGGTTAAATATTTCGTCCACTTCTGGCTGAG
TATATTTCGGTCGGAAGTGTATTTTTCGAAAAAAATAAATATATGATACGATTATGAAAA
AATAAAGTGAGATTGGCATATGTGTAAATCTAAAATACTGTTGAAAAATATTTTTAGTGA
AGAATCAGAAGTTAAAGATTTAACTGAAGAAAAATATAATCAAGATTACGAAGCATTAAC
ATTTAGCTTTAAAGAGGAAACATATCAAAGTAGGTTAGCTAAGAAAACACCGACTAAATC
GGGATATTTCGTGACATGTTGGACAAAAGACGAAGATAATTATAATCGGCCATACAAAAT
TGAAGAGTTTGCTGATTACCTGATTGTTGCTGTTATCGATGATGAATTAAATGGCTACTT
TCTATTTCCTAGGGAATTATTGGTAGAAAAAGGTATCTTAGCTTCATCTAAGTATCAAGG
GAAAATGGCTTTTAGAGTTTATCCTAAGTGGTGTAATCAATTGAATAAAACAGCAGGGCA
AACACAAAAGTGGCAATGTAAATATTTTTTTGAATACTAATAAAAAGTCATATGGTTGAA
CTTATAAGAGATGAATATATCATCTTTCGATAAGATAACCATATGACTTTATTTTTTATC
ATTTAATGATGAACGGTTTCTTGTCCTACTTTATTCCAAGTGAGGATAAAGCTCAACATT
GCAAACACACTAATTGCTGTTAATAAAATAAAACCGACATCCCATCCGAATTTATCAACT
ACAGCACCTAAGACGATGTTGGCCATTACAGCACCAAACAGATAACCAAATAATCCTGTT
AATCCAGCTGCTGTGCCAGCTGCTTTTTTAGGTACATAATCTAATGCTTGTAAACCAATT
AACATAACTGGTCCATATATTAAGAAACCAATGGCAATTAATGAGACATTGTCTAACCAA
GCATTGCCTGGAGGATTTAACCAATAAATTAATACAAATACTGTGACACCTAACATAAAG
AAGAAACCTGCAGGTCCACGACGACCTTTGAATAATTTATCAGAAATGTAACCACATAAT
AATGTACCAGGAATTCCAGCCCATTCGTATAAGAAGTATGCCCAACCTGATGCTTTTAAG
TCGAAATGTTTTTCTTCACTTAAGTAGACTGGCGCCCAATCAAGTACACCATAACGCACG
AAATAAACAAATATATTTGCAAAGGCAATTGCCCATACCCATTTATTGTTCAGTACATAT
TTAAATAAAATTTCTTTTGTAGTTAATTCTGTTTCTAATGTTTTCTTATCGCTTGTAGCA
AAGTCATTTTTATAAATTTCGATTGGAGGTAAACCTTGAGATTGAGGTGTGTCTCTAATC
AATACGTATGAAATTGCGGCAATGATAAGTGCTAAGAGTGCAGGGTAAATGAATACACCT
TCGAAACCTTTTAAATAACCAAAGTTGATAAATGCAGTTGTTGTAATACCCCAAGCAGCA
ATAGGTGCCATAATACCTCCACCAACATTATGCGCAACGTTCCAAAGGGCAGTCTTACTT
CCGCGTTCACTTACACTAAACCAGTGAACGAGAACACGGCCTGAAGGTGGCCAGCCCATA
CCTTGAAACCATCCATTTAAGAATAATAGGACAAACATAATACCGATACCTGATGTGAAG
AACGGTACAAATCCCATTAACAAATTGACGATAGCAGTGAGTGCTAATCCAAGAACTAAG
AATATCCGAGCATTGCTCCGATCACTTACAGTACCCATAAAGAACTTACTAAATCCATAT
GCGATGGAAACAGCAGAAAGTGCAAAACCTAGTTCCGCTTTTGTAAAACCTTGCTCTTGC
AATGCCGGCATCGCTAACGAAAAGTTTTTACGTAATAAATAGTACCCAGCATAACCGATG
AAAATACCAAGAAATACTTGGAGACGTAATCGTTTATAGGTATCATCTATCTGATTTTCT
GGCAAAGGCTTAATATGCTTTGCAGGTTTAAGAAAATTCATAAAATCCTCCTTAATATGT
ATTTATATGCATTTTGTGCGATAAACTTATATTAGACATGTATGAAAGCGTTGTCAATAT
GCTTTTGTGAAATCTTGCATATTTAGTTATTGAAGTATTTTATAAACATTTAGAAAAAAT
AAATTGCTACACATAAATTTATAATTATGCAATTATTATGTCGTTATACATACTAGCTGT
GTATCTACGAATGAGTACAAACATATTTTTATTTGCAAGGGGTAAATGGCATATAACTAT
CTTTTTTATGTAAGCTGGTATAAAATTTATACTAATAGGAGGGATAGTATGAATATAGTA
GGGCATCATCACATATCCATGTATACAAAAGATGCAAAACGTAATAAGGATTTTTACACA
AATGTCCTTGGATTACGATTAGTTGAAAAGTCGGTTAATCAAGACAATCCTTCAATGTAT
CATTTGTTTTATGGGGACGAAGTAGGTACAGCCGGAACAATTTTAAGCTTTTTTGAAATT
CCCAATGCGGGTCATAAGCAGCCAGGTACTGAAACGATTTATCGATTTTCATTATTAGTA
CCAAATCAAGCGGCACTTCATTATTTTGAAAAACGTCTTGAGAATAATGGTATTAAGTCT
GAACGTTTGTACTATCTTGGACAAGAAGGTGTTGTCTTTAAAGATGAAGACGACTTAGAA
ATCATATTGCTTGTTAATGATAGTTTTGAAGTACCACATCAATGGCAACATAACGCTTAT
AGTGAAATACCTCAAGCATATCAAATTTTAGGAATAGGGCCAGTCGAATTAAGAGTTAGA
AATGCAGCGCGTACGGTAGAATTTTTGGAAAATGTCTTAGGTTATCGCAAAAGAGATAAT
AAATCATTCGATGTGCTGACATTAGCACCACAAGGTTTATATTCGGATTTTGTAGTTATT
GAGCAACAGGGACAACGTGAAAGACCTGGACGAGGTTATATCCATCATATTGCAGTTAAT
ACACCACAAATGAGTGACTTAGATGCAATTTACAAGAAATTACAACAACAACCACAAAGT
AATTCAGGTATAATTGATCGCTATTTCTTTAAATCATTATACTATCGCCATAATTCAATT
ATGTATGAATTTGCGACTGAAGCGCCTGGATTTACTATTGATACACCTGTTGAACAATTA
GGAAGTCAATTGAACTTGCCTGACTTTTTAGAAGCAGAACGTGAACAAATTGAAAGTAAG
TTACACGAAATATAAAGGAGAATGTTTAATGGCCAAATTAGAAATGAATAAAAATACGCC
TCTTGAGTTTGGTTTGTATTCCTTAGGTGATCATTTATTGAATCCATTGAAAGGTGAAAA
AGTTAGTTATGAGCAACGTATTAATGAAATTATTGAAGCAAGTAAATTAGCAGATGAAGC
AGGTATTGATGTTTTTGCAGTTGGTGAAAGTCATCAGGAGCATTTTACAACACAGGCACA
TACGGTTGTGTTAGGTGCAATTGCCCAAGCGACAAAGCATATTAAAGTTTCAAGTTCTTC
AACGATTATTAGTGCAACAGATCCTGTAAGAGTATTTGAAGACTTCGCGACATTAGATTT
GATTTCTCATGGTAGAGCCGAAATTGTAGCTGGCAGAGCATCAAGAACAGGTATTTTTGA
CTTGTTTGGCTATGATTTAAAAGACTATGATGAATTGTTTGAAGAAAAATTAGGTTTACT
TTTAGAGTTAAATAAAACTGAGCGTATTACTTGGTCTGGAAAATATCGTCCAGAACTTAG
AAATATGAAAATATTCCCAAGACCAATCGATAATATATTGCCAATATGGCGTGCTGTTGG
TGGTCCACCTGCAAGTGCTATTAAAGCGGGAAAACAAGGTGTGCCAATGATGATTACAAC
CCTTGGTGGCCCAGCAATGAACTTTAAAGGTTCTATAGATGCTTATCGTCAAGCGGCAAC
TGAAGCAGGTTTCGATGCTTCGCCTAAGTCTTTACCAGTAAGTACAGCGAGTCTGTTTTA
TACAGCTGAAACAACTCAGGATGCTATGAGAGAATTTTATCCACATTTGAATACAGGGAT
GTCATTTATTCGTGGTGTTGGTTATCCGAAACAGCAATTTGCTAATTCGTCAGATTATCG
AGAAGCGCTAATGGTTGGAAGCCCGCAACAAATTATTGAAAAGATATTGTATCAACACGA
GTTGTATGGTCATCAACGTTTTATGGCACAGCTTGATTTTGGCGGTGTGCCATTTGAAAA
TGTTATGAAGAATATTGAGTTAATTGGCAACGACATTATACCGGCGATTAAAAAGCATTT
ATCAAAATAGGAGGGGCGTCATCATGAATATTGTATTATTGTCAGGTTCCACAGTAGGTT
CTAAAACGAGAATTGCTATGGATGATTTAAAAAATGAACTAGAAGTCATCAATGAGGGAC
ATCAAATAGAGTTGATGGATTTACGAGAACTTGAATTAGAATTTAGCGTTGGAAAGAATT
ATCTAGATACTACAGGAGATGTATATAAATTAACGACGTCGTTAATGCAGGCTGATGTGA
TTTTTATTGGTTTTCCAATTTTTCAAGCTTCCATCCCTGGTGCTTTGAAAAATGTGTTTG
ATCTACTTCCAGTCAATGCGTTTCGTGACAAGGTAATAGGACTTGTAGCGACAGCAGGTT
CTAGTAAACATTATTTAATTCCTGAAATGCATTTAAAACCAATATTGAGTTACATGAAAG
CACATACGATGCAAACGTATGTATTTATTGAAGAGAAAGATTTTTCAAATCAACAAATTG
TCAATGATGATGTTGTATTTCGGTTAAAAGCGTTGGCACAATCCACAATGCGAACTGCCA
AAGTACAACAACAAGTGTTTGAAGAAGAAAACAACCAATACGACTTTTAAAGTATAAAAA
TAAGACGCTCGGCACACTAAATTTGTAAGTGTTTGAGCGTCTTTTCATATTAACTATATA
GCCAATGAACGACGATAAAGGCAAGTGATGACAAGCATATTGAGGTAATAATGATTGTCA
TAAGCGGTTTAAGTGCGCGATTTTTAAGATCTTTAAATGCAACATTTAACCCTAAAGCAA
CCATGGCCATTAATAAGCAAATTGTTGATACAGTATTTAAAATATTTAGCAATGCTGACG
GAATAGTTACATATGTATTCACTAAGGCCATAATGACAAATCCAATTAAAAAGTATGGAA
TGCTTATTCGACCCTTGCTAGATGATTCTGATGAACGGAAACGCATAATTAAAATAAGTA
CGATGGTTAATGGAATCAGTAAGAATACTCTACCAAGTTTACCAAGAAGTGCAATTTTAA
GTGCATCACTACCACCAAAGCCACCAGCTAAGACAACGTGTGCAATTTCATGAAGACTAA
CACCAGACCAAGCGCCATAAACATTTGTCGTCATTGAAAAGATAGCGTAGATAGCTGTAT
ATATAAGTGAAAATATCGTACCAATCAATGCGATGATACCGATACTAATAGCTGTATCCT
TTTCACGTGATTTGAATATTGGAGCGACTGCGGCAATAGCAGCAGCACCACAAACGCCTG
TGCCGACACCTAGTAATAATGCGATGTTTTTGTCACCATGCAACAGTTTGTTGACAAAGA
GCATCATTACAATACTGAAAATAACGACACCTACATCGATGGCTAATAGTTTACTACCTT
GACCGATAATATCGAATATATTGAGTTTAAGTCCATATAGGATGATTGCAAATCTTAATA
AATATTTAGATGAAAACGTAATACCTGAGCTATATTGTTCAGGATATCCTCTAAAGTGAC
GATATAGAATAGCGATTAATATCGCGATAGTTAATGCGCCAACCTTATCTAGGATTGGCA
ATTTAGCTGCTAAAAAGCTAAATAATGCGACTATAAATGTTAGTGATAGCCCAATCATAA
AATGCTTATTTTTCAATGATGCCATGAGCAGTGCCTCCTTTAATAGCATTTTAGCACTGT
TTTGTCGTATTTTTAAATATAAATTTGGAATGAATAATAAAGTAGTGATTAAATTAAGTT
GTGTGATAGGAAACTTGGACATCAATCAAAGTAATAGGCACTACAACGCTTATTGGCGGG
GCCCCAACAAAGAAGCTGACGAAAAGTCAGCTTACAATAATGTGCAAGTTGGGGATGGGC
CCCAACATAGAGAAATTGGGTCCGTAATTTCTACAGACAATGCAAGTTGGCGGGGCCCCA
ACATAGAGAATTTCGAAAAGAAATTCTACAAGCAATGCAAGTTGGGGAAGGACAACAAAT
TTAAGATACAATGCGTAACATTAATATGTTATTATAATGATAATTTACAGAATTATATGA
AAAATGAATGAGGATGTGATGGTATGTTTGGAATGAAAGTGAATGAACAAATAACATTAA
AAATTTTAGAAGCTCATGACACAGAAGCGCTTTTCAATTTAGTCAATCGTTCAAGAAATT
CACTTAGGGAATGGTTACCTTGGGTAGATGCAACTGAGCAACCATCAGATACGCGTGCAT
TTATTAAAAGAGGACTTTTGCAATTTGCTGATGGTAATGGATTTCAGTGTGGCATTTGGT
ATGAAGGAACGCTAGTTGGTGTCATCGGTTTACATGAAATTAATCACATGCACAGAAAAA
CTTCATTAGGGTACTATTTAGATAAAGAATTTGAGGGTCATGGGATTATGACACAAGCAG
TTGAGGCATTGATAAAGTATTGTTTCGAAGAGCTTGACTTAAACCGAATTGAGATTAGTG
CCGCAGTTAATAATGAAAAAAGCCGGGCTATTCCTGAAAGGCTGGGATTTACTAGAGAAG
GTATGTTACGTGACAATGAATTACTAAATGGTATTTATTCATCGAGTTACATCTATAGTT
TATTAAAATCAGAATACGACCAAAAATGACAAATTAGACTTACAAAAGAGTGATGACATT
TAAAATGGCAGCGCTCTTTTATTTAATTTTTGAAAATAAAAGGTTGTTGACAGTATTATT
TTATAACAATATAATGATTTTGATAATTATTATCAACTAGATGATGTTTATGGGAGGATG
CTTTAAAACAGCCGTTTTAAGTGTAATGTATTATTTTAGCGTGTAGGGAATGCGAAAATA
ATATTTATAAGAACACATCTATGGGGATAATAGAATTTCTATAATGAGGTGTCAAAATGA
AAAAGTTAACAACGCTATTATTAGCATCAACGTTATTAATTGCTGCATGTGGGAACGACG
ATAGTAAGAAGGATGATTCAAAGACATCGAAAAAAGATGATGGTGTTAAAGCAGAATTAA
AACAAGCAACAAAAGCATATGATAAATATACTGATGAACAGTTAAATGAATTTTTAAAAG
GTACAGAAAAATTTGTTAAAGCGATTGAAAATAATGATATGGCCCAATCAAAAGCGTTAT
ATCCAAAAGTTCGTATGTATTATGAACGCTCTGAACCAGTTGCAGAAGCATTTGGAGATT
TAGATCCTAAAATTGATGCACGTCTTGCAGATATGAAAGAAGAGAAAAAGGAAAAAGAAT
GGTCAGGATATCATAAGATTGAAAAAGCATTATACGAAGATAAGAAAATTGATGATGTGA
CTAAAAAAGATGCACAACAATTATTGAAAGATGCAAAAGAATTGCATGCCAAAGCTGATA
CATTAGATATCACACCAAAATTAATGTTACAAGGTTCTGTTGACCTATTAAATGAAGTTG
CAACTTCTAAAATCACAGGTGAAGAAGAAATTTATTCACATACAGATTTATATGATTTTA
AAGCGAACGTTGAAGGCGCACAAAAAATTTATGACTTATTTAAACCTATTTTAGAGAAAA
AAGATAAAAAATTAAGTGATGATATCCAAATGAACTTCGATAAAGTGAATCAATTATTGG
ATAAATATAAAGATAACAACGGCGGTTATGAGTCATTTGAAAAAGTATCGAAGAAAGACC
GTAAAGCATTTGCGGATGCTGTTAATGCATTAGGAGAGCCACTAAGTAAAATGGCTGTGA
TTACTGAATGACAAATTATGAACAAGTTAACGATAGTACGCAATTTTCAAGACGTACATT
TTTGAAAATGTTAGGTATTGGCGGTGCCGGTGTTGCAATTGGCGCAAGTGGTGTTGGTAG
CATGTGGTCTTTCAAATCAATGTTCAATACACCAGAAGATCCGGAAAAAGATGCGTATGA
ATTTTATGGTAAAGTGCAACCAGGCATTACCACACCCACGCAAAAAACATGCAATTTCGT
TGCGTTAGATTTGAAGTCAAAAGATAGAGATGCAATTAAGGCAATGTTTAAAAAGTGGAC
GGTTATGGCTGATCGTATGATGGATGGTGATACAGTTGGCAAGCCGAGTAACAATCCTTT
AATGCCACCAGTAGATACCGGTGAATCGATAGGATTAGGTGCAAGCAAGTTAACGATTAC
CTTTGGGATTAGTAAGTCTTTGATGAAGAAAATTGGGTTATCTAGTAAAATTCCCGATGC
CTTTAAAGATTTACCGCATTTTCCGAATGATCAGTTAATAGACGATTACAGCGATGGTGA
TATTATGATTCAAGCATGCTCAAATGATTCGCAAGTATCCTTTCATGCGGTTCATAATTT
AGTTCGTCCATTTCGAGATATTGTTAAGGTACGTTGGGCGCAATCTGGTTTTATCTCTGC
TAAAGGTAAGGAAACACCTAGAAATTTAATGGCATTTAAAGATGGAACAATTAATCCTAG
GAAGAATAATCAACTTAAAGATTATGTGTTTATTGATGACGGATGGGCGAAACATGGAAC
TTATTGCGTTGTCAGACGTATTCAAATACACATTGAAACGTGGGATCGTACTGCGCTGGA
AGAACAAGAGGCTACATTTGGTCGGAAACGACATAGTGGTGCACCGTTAACAGGTGGGAA
AGAGTTTGATGAAATTGACTTAAAAGCGAAAGATAGTCATGGCGAGTATATTATTGATAA
AGATGCCCATACGAGGCTAGCGAAAGAAGCAAATACGTCAATTTTACGTAGAGCCTTTAA
TTATGTGGATGGTACGGATGACCGCACAGGTAACTTCGAAACAGGCTTACTTTTTATTGC
TTTTCAAAAAGCGACAAAACAATTTATCGATATACAAAATAATTTAGGTAGTAATGATAA
ATTAAATGAATATATTACACATAGAGGTTCTGCTTCATTTTTAGTATTACCAGGTGTTAG
TAAGGGAGGATACCTTGGTGAAACATTATTTGACTAAATTTGTAGCAATGCTAATAACTG
CTGCTATGGTGTGTAGCTTTGGGTTACTGAAAAGTCAGGCAGCAGAACAACAAAGTATTA
GTGATGTATATAGTGTGATAACGGATGCGAAATCTGCACTTTCTAATAATTCGATATCGA
ATGACAATAAGCAGAAAGCAATTGAGCAAGTGGTAAGTGCAGTTAAGAAATTATCGCTTG
AAGATAATAGTGAAAGTAATGCTGTCAAATCAGATGTGAGAAAGCTTGAAGATGCAAAAG
CGAATGATAATCAAAAAGATACACTTTCGCAATTAACGAAGTCATTAATTGCTTATGAAG
AGAAATTGGCTAGTAAAGATGCGGGTTCTAAAATTAAACTATTGCAACAGCAAGTCGATG
CTAAAGATGCTGCGATGACAAAAGCGATTAAAGATAAAAATAAAGCGGAATTAGAATCTT
TGAACAATAGTTTGAATCAGATTTGGACAAGTAATGAAACAGTGATTCGCAATTATGACG
CAAATCAATATGGACAAATTGAAGTCGCATTATTACAACTTAGAATTGCAATTCATAAGT
CACCATTAGATACGGCAAAAGTGTCACATGCTTGGACAACTTTTAAATCAAATATTGATC
ATGTCGATAAAAAAAGTAATACGTCTGCAAATGATCAATACCATGTATCACAATTAAATG
ATGCGTTAGAGAAGGCGATTAAAGCTATCGACGACAATCAATTGTCGGATGCTGATGCTG
CGCTTACACATTTTATAGAAACTTGGCCGTATGTTGAAGGTCAAATTCAAACTAAAGACG
GTGCTTTGTATACGAAAATTGAAGATAAAATACCATATTATCAAAGTGTATTAGACGAAC
ATAATAAAGCACATGTGAAAGATGGTTTAGTAGATTTAAATAACCAAATTAAAGAGGTTG
TTGGCCATAGTTATAGCTTCGTCGATGTGATGATTATCTTTTTACGTGAAGGGCTAGAAG
TGTTGTTAATTGTAATGACATTGACTACCATGACGCGTAATGTAAAAGATAAGAAAGGGA
CTGCAAGTGTGATTGGTGGTGCAATTGCCGGACTTGTACTGAGTATTATCTTAGCAATTA
CGTTTGTAGAAACTTTAGGGAATAGTGGCATTCTTCGTGAAAGTATGGAAGCGGGATTAG
GTATCGTTGCGGTCATATTAATGTTTATCGTTGGTGTTTGGATGCACAAACGTTCAAATG
CAAAACGTTGGAATGACATGATTAAAAATATGTATGCTAATGCGATTAGTAATGGTAATT
TGGTATTGTTAGCGACGATTGGTTTAATATCTGTGTTGCGTGAAGGTGTCGAGGTTATCA
TTTTCTATATGGGGATGATAGGTGAGCTAGCGACCAAAGATTTTATTATTGGTATTGCTT
TAGCTATCGTTATTTTAATCATCTTTGCATTATTATTTAGATTTATAGTTAAATTAATAC
CTATTTTCTATATATTTAGAGTGTTGTCGATCTTTATTTTTATTATGGGATTCAAAATGC
TTGGCGTAAGTATTCAAAAGTTACAATTATTAGGTGCGATGCCAAGACATGTTATTGAAG
GATTCCCAACGATTAACTGGTTGGGCTTTTATCCAAGTTATGAACCATTGATAGCACAAG
GTGCTTATATTATGGTAGTTGCTATCTTAATCTTTAAATTTAAAAAATAAAAAACAGGCC
GAGTGCCTGTTTTTTTGTTGCTATATTGGAAATATTCGGTATTGCAGTATAACGATAATC
ACAGCATTGATTCGTATAAGGTTAATGTGTTGGCGGTTTGCCTCGGCATGTGAACTTAAC
GATGAACATACTGAACTCAAAGAGCAATATGAGTGGCAATGTGAGTAATATATTTAATGT
TAAATCGGGTGGTGCAATGATACTTGCTAATACAAAGCAAGCGAAATAAATATATTTACG
ATAATGTTTCAATGATGTGGTATCTATAAGACCGAATTTTGCAAGACCCATAAATAATAT
TGGTAATTGAAATAGAAGACCAAATGTGAATAACCAACGTATGAGTTCAATCAAATATGC
TTTAAAGCCAATGACAGGCGAAATGTTTAAAGTTAATGATAATTTTAACGCGAATTGAAT
GATCATTGGAAAGCCAACATAAAATGCAAAAGCGACGCCAGCACAGAATAATAACACGCT
GAAAAAACTATATTTATAAATAAATTGACGTTCATTATTATGTAATCCAGGTGCAATGAA
TGCCCACAATTGATAAAACATGACTGGTGAAATGAAACAAAACGCGATGAAAAATATAAT
CATCACGTATATTTGTATCATTTCTGTGAATGAAAATGCATGTAAGGACACATGTGCACG
GGTAATATACGTTATGAATGGTGTCATCCACCAAAATGATGAAACATATACGACGATGAC
CGTAATGACGAACGACAATAAAATTTTTACTAACCGATGGCGTAGTTCGCTAAAGTGAAC
CAGTAAGGTGTGGTCAGTGCTATTGCTCTCGCTGTTGTTTCGATTCCTTACTGGGTGTAT
CGTGAGACTCTTTATCTAAATCTTCTGTTGCAGATTTAAATTCTTTTAAAGTAGAACCGA
TGGCACGGCCAAATTGTGGTAATTTTTTCGGACCAAAAATAATTAAAGCGATAATGCTAA
TGACGACAAGACTTGTTGGGCCTGTGATGCCTAAAATAAAAGTGTTAGTTATCATGATAA
TCAACCTCACTCATAAGTAGTATATAGTATTTACTTTATACCGAACGATAATGATTATCA
ATAAAATTTTATGAAATAATTAAAATGTTGCTATAAATATAGTTTATTGAGGGATTAATT
CTGAAATAACAGCTTGGTCTTGCAAGTCGATATAAGTACAAGTGCCCGCTTGAATATCGA
TATGCCATTTATAAATGCCAGCTTCAGCCATTTCATCACAAAATGTTTCAAAATCTGTTT
GCCCTTGTTGATGTCTAGTTAAGACGTCTTGAACTATTGTTTTGTTTGATTTTTGAGCAA
CAGGATGATTACTTTTTACAGATGACGTAACGATATCATCTTCTGATTGATGTACGTATG
TTGCAGTGCCATCTTGAATGTTGACGATATTGTAAGTCATCCCCATATCTTTAAAAGCTT
TGAATAGTTTTGGAAAGTCAACACCAGTAAATTGTTGATGTGCTTGTTGAATTGCAGATA
ATGTAAATGCCATAATAGTCTCCTTTGAATGGTTTGATTTAGTGAAAATGCGTGCATCAT
ACTAAAATTAGAATGCTGTTAATTATGCAGGAAGGTGTAACGAAAGTAAACAATTATGAC
TTGTAGGCGTTGAGGTGTTTGTTTCAAAATGTCATACATAGGTGGATAATCATATTTTTT
GGTGTAGATTTGACAAATATAGTTGTCAAAAAGACGCATATCATTTACAGTGTAATTAAG
GAGTTGATGCGATGTGCGTAATCGATTGAAAGAATTACGAGCACGAGATGGCTTAAACCA
AACGCAACTTGCTAAACAAGCGGGCGTTTCAAGACAAACCATATCGCTAATTGAGCGAAA
CAATTTTATGCCATCAGTATTAACGGCAATAAAAATTGCTCGCATTTTCAATGAAACGGT
GGAAACTGTTTTTATTATTGAGGAGGATGAGGCATGAAAATACTAAGATATATCGGATAT
CTTTTACTGGGTGGACTTGTAGGGGGTATCATAGGTGGAATTTTAGGTAATTTTGATGGA
TTTGGTATTGAGAACTTGACGTTTGCGACATATAACAATGTCGTTGTAATATCGATTGTT
GCGACGATTATTATCATATTGGTAGAAGCCATTGTTTTGATGAATCAAAGACGTGCATTG
AAGTATAAGCAACTTGTAGATAAAGAGGTAGATATCGATGCAACAGATCAATATGAGTTG
CTTGCGAATCGTTATGTTTTAAATGGAAGTATATTAAGTATTCTGCAGACAGTTATTGCT
TTTTTAGTATTGCTTATTTTTGTGGTAGGGCACGCTGCAGCAAATGCAATACTATTCTTT
TTAATACCATTTTTTGCTAGTGCTATTTTCAATACACAATTTACACTGTTTAATAGAAGG
TTTGATGACAGAATACCAAAAATTGCAGATAAGAATTACACTGAAAAGCGATTGGAAATA
TTGGATGAAGGTGAACGCCATATAGAATTAATTGCATTATTTAAAACATATGCGATCAAC
TTATCAATATTGATACTAGCCATTGTAGTAATTGGGCTTTATTCAATTACTACTGGAATT
AATCAAAGCTTTAGTTTGCTACTTATCATTGCTATTTTCATATATAACGCCTTTAGTTAC
TTATTGAAGAGAAGACGTTTTTATTAAAATTAAACAAAGAGGAGCATGGATATGACAACA
TTGTTAAACGTAGATAGTGTGAACAAACAATACAAAGATTCGGATTTTAAATTGCAAGAT
GCATCTTTAACGATTTCTACTAATGAGACAGTTGGATTAATTGGGAAAAATGGCTCAGGT
AAATCGACATTAATTAATATTCTAGTAGGCAATCGACATAAAGATAACGGTAGTATCACA
TTTTTTGGAGAAGAACATACCGTGGATGATGTCGAATATAAAGAACACATAGGTGTAGTG
TTTGATGATTTGAGAGTGCCTAATAAATTGACTATTAAAGATATTGATAAAGTATTTCAA
TCTATTTATATGACTTGGAATAGTCAAAAATTCTTTGATTTAATCAAATATTTCGAGTTA
CCACTACAAACTAAAATTAAAACTTTTTCAAGAGGGATGCGAATGAAGATAGCTTTAACG
ATTGCGCTTTCTCATGATGTGAAGTTATTAATCTTAGATGAAGCAACTGCAGGTATGGAT
GTTTCTGGAAGAGAAGAAGTAATGGAAATACTAGAAGATTTTGTCGCACAAGGTGGAGGC
ATCTTAATATCATCGCATATTTCTGAAGATATAGAACATTTAGCTGATAAATTAGTGTTT
ATGAAAGATGGACGAATGATTTTAACTGAACAGAAAGATATACTTTTAGCACAATATGGA
ATTGTTACGACAGAAGATAAAGATGTTGAAATTCCTAAGCATTTAATCATTGCTTCTAGA
TTGTCAAAGGGGAAATATCAAATTTTAGTTAAAGATTATGCAGAAATTGAAAATGCAGAG
CCTTTAAAACACATTGATGACGCTACAAAAATCATAATGCGAGGTGAAGTATAATGAAAG
GTATGTTCCTAAGTAGTTTTTATGCAACGAGAAAGCAAACATATATTTATTTTATAGTCG
CTATTATAGCTGCAGGATACTTTGCAGTATTTAATCCGTTGATGAGTTCGGCAATGGCTG
GGGTTATGTTAATCACACCTATTACTGATAATATTAAACATGAAAAAGACTCAAGATGGA
TGTATTATGTATCTACTTTACCGGTTAAACGTAGTGATTATATTAAGTCATACTTTGCCT
TTTATTTAATCTTATTCGGTGCAAGTTTAATGATTGGATTAGTTGTGACTACGATTGTGA
CCCAAAGTGTGATGATTGGTATTATGTCAGGTTTAATGAGTTTTGGTATCATAGGGGCAT
ACTCTATCATTTTCCCATTGACATTTAAATTTGGCGCTGAAAACTCCAATGTCATTATGA
TATGTGCATCTATACTACTACTTATTTCTTTCGTGGTCTTTTTCTTTATATATGGTATGG
TTAGTGGTGCATCTGCATTAGAATTTGAAAAAATTAGCACTGAAGGATGGCTAGTTGTCA
TAGCATATGCGGTCATTGGTATAGTTATAACGAGCGTTTCTTATATATTGTCTATTAAAA
TTTTTAACAAACAAGAACTATAATTGTCGATTTTGGTGATGATAGTATTTGAAATAATAT
TTAGAGCAGGTGATAAATCTTTACGATTGTCATCTGTTCTTTTTGGTGTGGAATGAAATG
TGGGGGATAAGTATAGGTGACATATCTATATTGATTTATTTGTTTTGAGGTGGTTATGTT
GTGTGGGAATTATTTCCTTTTAGATAGTGGGGATTAGAGGATATATGTTATTTATAAGTA
TCATTTGATGATTGTATAGGCTAACGATTTCCTCGGAAATATTTAAAAACCTCGATCATG
TAGCATAACTGAAGTTTGTCACAAAAGTATAATGTGAAGTTCGACACTTTTGGATTCAGT
TCCAATACTTTGACCGAGGTAAATACTATTTATTCATGTTTATTACGTAGACGTTGATTT
TTAAAATAAATCAGCATGATGCAGAAGGTTGCAACTGATACTGAGATAATCATTACATGG
TCGTGACCTTTAAATAAAAGGCTGACAATATAAGACATAACGAGTATACCTAGTGAATAT
GAAATATACTTCGCGTTTGTCAGTTCATTATGGAAATAAGGCGTGATTAACCATAATCCA
ATATAGAATATTAAAACACTGATATACATCATATTAATTTCAAACAAGTCATTTAGTTTA
TTGTTATTACTAAAAACAATTGCAGCATTAATCACACCTAAAGCGATATTGATTAATAGA
TGCGTATACGATAAACGGAAACCGATAGATGTTAATTTATGATTAATATAATTTTCAGTA
ATGATCCAATATACACCGAAAAGACTAATTAAAATCATAAATTGGAATATATAAATGTAA
CTAAAATGATCAATGCTAAATGATGACGAAGCTAAACCAACCAGTACCTCGCCAAAGATA
ATAATTGTTAGTAACGAAAAACGTTCTACTAAATGCATCATATTAACAGGTGATAATACA
AGATATTTCTGAAATGGAATAAGTCCTGTCGCTGCAATGAATACGCCTAAAAATCCAGGG
ATGTAATGGATACTTTGTGGTAGTACTAATGATAGAAATGATAAAAATGAAATCACAAAG
GCTACGCTCGCAAAAGCTTGACATGTACGCTTATCGCCATAATCTAACCCTGTACGTATA
TGTAATAAATACTGTAATCCGATACTTAAATACATAATTGCCACGCATAAGAAGAATGGG
AAGAATGTCTTTTCAAAGTCCGGATATAGGCTGTTAGATAGGAAGACCATGATGAACATA
TTAAACATCATAAACGAGACGTCTTTGAATGTAACTTGACCAAATCGATTTGTAAAAAAT
GTTTGATGAGACCACATTAACCATAAGAACAAACTCATGACGATGTATTTGAAAAATAAA
TCAGCTGAAATGGAACCGTTTTGTGTTGTTAAAATCACATGTGCAATTTTTTGAATGGCA
TAGACGAAAATTAAATCAAAGAACAACTCATGGAATCCTGCACGCTTTTCAGCTAAATGT
TTTGGTGTTAATGCATTAACCATAAAATTTTAACTCCTTTAAGATGTGTAATTAATTTAC
TAAGTATACTATTTATTTTTTCTAGTGAATAGGGGCAGATTTGGCGATGAAGTGGAAGGA
GAGGTGACTGCAAGGTAATTGCGGAATTAACAATCATCAGCGATTTAATATTTGACTGGA
GACGTCATGGTAATAAAAAATTGATGAGAAATTGATGGTGAAACCAGCTGTGAATAGCGA
TGCAATGATAGATAGAATTTAATTAGAGTCATTACGCGAAATGATTAATGATAATTTGTG
GTAAATCAAAGCATAATTTTGTACTATAGATGAGGATGATAGAGCATATTTAAGAGGGTG
AAATGTTAAAGTGAAACCGTTTACGTTTCCGATTGCCCAAACAAATTACATCATTGTATA
ATATGATTTGTTAAATGCATAACAAGAATGAAAATGTAACATACGTAGCAATTGGTTTCA
TAAATTGGATGTTAGTGGCGTATTGGTTCATTAGACGTATTAGTAATAAAATTGTATATA
TCATAAGGAGATGAATATGACATGACGAGAGTCGTATTAGCAGCAGCATACAGGACACCT
ATTGGCGTTTTTGGAGGTGCGTTTAAAGACGTGCCAGCCTATGATTTAGGTGCGACTTTA
ATAGAACATATTATTAAAGAGACGGGTTTGAATCCAAGTGAGATTGATGAAGTTATCATC
GGTAACGTACTACAAGCAGGACAAGGACAAAATCCAGCACGAATTGCTGCTATGAAAGGT
GGCTTGCCAGAAACAGTACCTGCATTTACGGTGAATAAAGTATGTGGTTCTGGGTTAAAG
TCGATTCAATTAGCATATCAATCTATTGTGACTGGTGAAAATGACATCGTGCTAGCTGGC
GGTATGGAGAATATGTCTCAATCACCAATGCTTGTCAACAACAGTCGCTTTGGTTTTAAA
ATGGGACATCAATCAATGGTTGATAGCATGGTATATGATGGTTTAACAGATGTATTTAAT
CAATATCATATGGGTATTACTGCTGAAAATTTAGTAGAGCAATATGGTATTTCAAGAGAA
GAACAAGATACATTTGCTGTAAACTCACAACAAAAAGCAGTACGTGCACAGCAAAATGGT
GAATTTGATAGTGAAATAGTTCCAGTATCGATTCCTCAACGTAAAGGTGAACCAATCGTA
GTCACTAAGGATGAAGGTGTACGTGAAAATGTATCAGTCGAAAAATTAAGTCGATTAAGA
CCAGCTTTCAAAAAAGACGGTACAGTTACAGCAGGTAATGCATCAGGAATCAATGATGGT
GCTGCGATGATGTTAGTCATGTCAGAAGACAAAGCTAAAGAATTAAATATCGAACCATTG
GCAGTGCTTGATGGCTTTGGAAGTCATGGTGTAGATCCTTCTATTATGGGTATTGCACCA
GTTGGCGCTGTAGAAAAGGCTTTGAAACGTAGTAAAAAAGAATTAAGCGATATTGATGTA
TTTGAATTAAATGAAGCATTTGCAGCACAATCATTAGCTGTTGATCGTGAATTAAAATTA
CCTCCTGAAAAGGTGAATGTTAAAGGTGGCGCTATTGCATTAGGACATCCTATTGGTGCA
TCTGGTGCTAGAGTATTAGTGACATTATTGCATCAACTGAATGATGAAGTTGAAACTGGT
TTAACATCATTGTGTATTGGTGGCGGTCAAGCTATCGCTGCAGTTGTATCAAAGTATAAA
TAATAAGAAAACAGGTTATCACAACAGTATTAATTACATGTTGGCATAACCTGTTTTTAT
TTGTTTATGGATTTATTGGGTAATATTAGTCATTTGATGGTTTAATTGCAAATGCTCTAA
CAGGGAACCCAGGTGCATCTTTTGGTTTAGGGCTGATAGCGTAAATGATGGCGCCACGAG
TTGGTAATTGATCTAAATTAGTTAATAACTCGACTTGGTATTTATCCTGACCAAGAATAT
AACGTTCGCCAACTAAATCACCATTTTTTACAACGTCCACAGATGCATCGGTATCGAATG
TTTCATGACCAACAGCTTCAACACGACGTTCTTCAATTAAGTACTTCAAAGCATCTAATC
CCCAACCCGGTGCATGTTGTTGTCCGTTCGCATCTTTGTTTTCAAACTTTTCAATATTAG
GCCAACGTTTTGACCAATCGGTACGAAGTGCAACAAAAGTGCCAGGTTCAATAGTACCAT
GCTCTTTTTCCCATGCTTCTATATGCGCACGTGTTACGATGAAATCATTGTTGTTCGCTA
CTTCTGTTGAAAAGTCTAATACAATTAACGGCAATACCAATTCTTTTAAATCAATGTCTT
CTAAATAACGTTTATTCTCGACAAAGTGAATTGGTGCATCAATGTGAGTACCATATTGCG
TTACAATATTCCAACGTTGCACATAGAAACCATGATCTTTAACCGTGAATAAAGTTGAAA
CTTCGCCTTTTTCAAACTCACTAAAACGTGGTATTTCCGGATCAAATGTATGCGTTAAAT
CAACCCAAGTTGCTTGTTTTAAAGTATTTAATTGTTGCCATAAAGGATATTGTGTCATAA
AATCACCCGTTTTTAGTTTATTATATGATAAATGCTGCGATTATTCTTGGCGTTTAGCTT
TAACAGCATTCACAAGCACAGTCAATGCATCTTTAACTTCTTCTTCTTTTCGCGTTTTTA
AACCACAGTCAGGGTTTACCCAGAATAATGAGCGGTCGATTTGTTGTAGTGAACGATTGA
TTGCTGTAGTAATTTCTTCTTTTGTTGGAATACGTGGACTATGAATATCATATACACCTA
GACCAATACCTAAATCATAATTAATATCTTCAAAGTCTTTAATTAAATCACCATGGCTAC
GAGATGTTTCAATTGAAATAACATCAGCATCTAAGTCATGAATAGCATGAATGATTTGAC
CGAATTGAGAATAACACATATGTGTATGGATTTGAGTTTCATCACGAACTGAAGACGTTG
CAAGTTTAAATGATAAAACAGCATCTTTAAGATATTGTTCGTGATATTCAGAGCGTAATG
GTAAGCCTTCACGTAATGCAGGTTCGTCAACTTGGATAACTTTGATTCCTGCAGCTTCAA
GTGCTAATACTTCTTCGTTGATTGCTAAAGCAATTTGATCTTGAACGACTTTACGTGGTA
AATCAACACGTTCAAATGACCAGTTTAGAATTGTTACAGGTCCAGTTAACATACCTTTAA
CTGGTTTATCTGTTAAGCTTTGTGCATAAACTGTTTCATCAACAGTTAAAGGCGCTGTCC
ATTTTACATCACCATAAATGATTGGTGGTTTTACGGCACGTGAACCATATGATTGCACCC
AACCGAATTTAGTTACTAAGAAACCTTGTAATTTTTCTCCGAAGAATTCAACCATGTCAT
TACGTTCAAATTCACCGTGAACTAATACATCTAAGCCAATGTCTTCTTGAATTTTAATCC
ATCGAGCAATTTCATTTTTTAAGAATGTTTCATATGCTTCGTCTGTAATGCGTTTGTTCT
TCCAATCTGCACGGTATTTTCGAACTTCTCGGCTTTGTGGGAATGATCCAATAGTTGTTG
TTGGTAAATCCGGTAAGTTCAAACGTTTTTGTTGTTGTTCAATACGTTGCGCGAATGGTG
ATTGTCTTGAAGTACGCACGCTTTCGAAATCATAATCTAAGTTTTTGAATGATTGATTTT
GGAAACGCTCATAACGTGCTTTTAATTTATCATATTTAACACTATCGTTTTGATTAAATA
GGCGACGCAATGCATCTAATTCGTCTAATTTTTCAGTTGCAAAGCTTAAGCCTTCGCCAA
CACTTGTATCTAATGTTTCATCATCTAAAGATACTGGAACATGTAATAATGAAGATGATG
GTTGAATGACAAGTTCATTAGTGTGTGCTAACAATTTATCGATTAAGACTTTTTTAGCTT
CAATGTCACTTGCCCATACATTACGACCATCAATAATTCCAGCGTATAATGTTTTTGATT
TATCAAAATCTCCAGCTTCAATTTGTTTAAGGTTATAGCCATTATCATGGACAAAGTCTA
AACCTATACCACCAACAGGTAAAGAACTTAAGAATTTAAGATGTGCACGTTCAAAGTATG
TTTGAATGACTAATTTTTTAGCAACACCAGCTTTTTCGAAATAGTCATAAGCTTCACGTG
TAATATTTTCATAGCTTTCGCTGTCGTCTGTAACTAAGATTGGCTCATCAACTTGAATGT
ACTCAGCACCTGCATCAATTAATGATTCAAACACTTCTTTATAAAGTGGTAATAACGTTT
TAACTTTTTCTTCAAAAGTTTGGTGACCGCCTTTTGATAATTTAACAAAAGTAATCGGAC
CAACAATGACAGGGTGAGCGTTAACGTTTAAAGATTGGGCATATTTAAAGCGATCTAATA
ATACATTGCGACTCACTTTAGGCTCAACATTGTCCCATTCAGGTACGATGTAATGATAGT
TAGTGTTAAACCATTTTATAAGTGCACTTGCAACATGGTCTTTATTACCGCGAGCAATAT
CAAATAATAAATCATCATCAATAGTTCTTCCTTGGAAACGTTCAGGGATGATGTTGAATA
ATAATGACGTATCTAATATATGGTCATATAAAGAGAAATCACCAACTGGGATGCTATCTA
AGTGATAGTACTTTTGTAATAATAAATTTTCTTTATGTAGATCAGTTAATGTTTGATCTA
ATTCTTCTTTAGAAATCTTCTTTGCCCAATAACTTTCGATGGCTTTTTTCCATTCTCTTT
TTCTACCTAATCTTGGGAATCCTAAGTTTGATGTTTTAATTGTTGTCATAATATTGCCTC
CTTGTGAGCAGTAATAGATTTTGAGTATGCTGCAAGTTCTAATGAATCTTCGACATTTTG
AAACGGTGTGATAATGTATAAACCATTAAAATATTCATGAACAGTATCGATTAAATCCTT
TGAAAGCTTAAGACTTAGTTCTCGTGTTTTGGCTTTATCATCTTTAACTGCTTCAAATTG
TTGTAAAATTTCATCTGACATCTTGATTCCTGGCACTTCATTATGCAAAAAGAGTGCGTT
TTTGTAACTTGCGATAGGCATAATGCCTATGAAAAATGGTTTGTTCAAGTGCTTAGTGGC
ATGGTAAATTTCAATGATTTTCTCTTTGCTGTACACGGGTTGTGTTATAAAATAAGACAT
TCCGCTTTCTATCTTTTTCTCTAATCTTTTGACGGCACCATATAATTTACGAACATTAGG
GTTAAAGGCGCCAGCGATGTTGAAGTGTGTACGTTTCTTCAGCGCATCACCGTCAGTGTT
AATACCTTGATTAAATCTTAGAGCGAGTTCAGTTAATCCTTTAGAATTAACATCATAGAC
ATTGGTTGCACCTGGTAAGTGACCAACTTTTGAAGGATCACCAGTTATGGCTAATATTTC
GTTAACGCCAATGAGCGATAATCCAAGTAAATGGGACTGCAAGCCGATTAAGTTTCGGTC
TCGACATGTAATATGTACGAGTGGTTCAATATTGTAATATTGCTTAATTAAGCTAGCAGC
AGCAATATTGCTAATTCTGACAGTTGCCAATGAATTATCTGCGAGTGTTACCGCATCTAC
ATTAGCTTTATCAAGTTTAGCGATATTTTCAAAAAATCTATCCGTGTCTAAATGTTTCGG
TGTATCCAATTCGATAATAACGGTTGGACGTTCTTGAACCTTAGATGTTAATGATTGTCT
AACTTTATTTTGAGATGGATTGAAAAGTGCTTTCGTTGGTATCGGAATCACTTTTTTGTC
ATTAACAGGTTTAAGTGTCTGAATAGATTCTTTAATAAATTTGATGTGCTCTGGCGTTGT
ACCACAGCAACCACCAATTAAACGAACACCTTCGCGAATTAGATTTTGAGCAACTTGACC
GAAATATTGTGCATTGTCACTATACTTAAATTCACTATTTTCAATATCTAATAAGCTGGC
ATTTGGATAACAAGATAAGAATGCGTGCTCTGGTAATTCAATATGTGTGAAAGACTCTTG
CATATGGTGCGGGCCATGATGACAATTGAGTCCCACGATGTTTGCACCACATTGAACGAG
TTGTTTTAATCCTTCATTGATTGCCTGACCATTAACTAAGTAATTTGTGTTTGAAGCGGT
TAATTGAGCAATGATTGGAATGTCGTATTTCTTTCTCGTTCGTGAAATGACATTTGTTAA
CTCTTCTAGGTCGTAATACGTTTCGAAAAGTAGCGCGTCAACGCCTTCTTCAATTAAGGT
GTCTATTTGAATTTCAGTATGATAAAGAATAGTTTGTAAGCTGATATCCTCTTGTTTGAT
ACCTCTAAACCCACCAACTGTGCCTAATATATACGTATCTTTATTTGCTGCTTTTTTTGC
GATGCGAACGGCGGCTTGATGTATTGCTTTAACTTTATCTTCAAGACCGAATCGTTTTAA
CTTTTCAAAATTTGCACCATAAGTATTGGTTTGAATGACATCAGCACCGGCTTCAATATA
TGAACGATGGATGCGTTCAACTTTATCTGGATGGCTAAGATTATATGCTTCTGGACAGGT
GTCTAATCCTTCAGAGTATAAAATGGTTCCTATAGCGCCATCAGCTACTAAAACATTATC
TTTCAATTGTGTGAGGAATTGACTCATTGAATGCCTCCTTTAATGCGTATTTGATGTCTG
CAATGAGTTCATCAGGATCTTCGAGACCAACACTTAATCGGAATAGACCGAAAGTGATAC
CACGTTCTTGTCTCACTTCTTCAGGTAGTGCAGCGTGAGACATTGTTGCTGGATGTGAAA
GGATCGTTTCAACACCGCCCAGACTCACTGAAACGAGTGGTAATGTCAGTGCATCGACAA
ATTGTTGTGCTTTAGACTCATCAGCTAAACGAAAGCCAATAACGGCACCGCCATTTTTAG
CTTGTTCTAAATGAGCAGTAGTGAGTCCCGGATAATAAACTTCTGAAATTTCATCTTGCT
TTATTAAAAATGACACGATTTTTTGAGCGTTTTCGACAGATTGTTTAAATCTGATTGGAA
AAGTTTTTAAATGTTTAGCAAGTGTCCAGCTATCCTGAGCAGATAACATATTGCCTGTAC
CATTTTGTATTAAATAAAGAGCGTCACTAATTGCCTCATTATTAGTTATGACAGCACCAG
CAATTAAATCGCTATGTCCACTTAAAAATTTTGTAGCACTATGAATGACAATATCAGCGC
CAAGTAATAAAGGTGATTGACCTAACGGTGTCATAAATGTATTGTCCACAGCTACCAGTA
GTTCATGCTTTTCGGCTATTTTAGAAACAGCTTTGATATCAGTAATTTTAAAACAGGGAT
TCGATGGTGTTTCGATATAAATTAATTTTGTGTTTGATTGAATGGCACCCTCGATTTGTT
CGAGCTTTGTAGTATCTACGGTTGTAAATTCAATATTAAATCGATTCAAAATTTGCTCAG
TGAGGCGAAAAGTACCGCCATATACATCATCGGGTAAGATGACATGATCACCAGATTTGA
AAGTCAAAAGTACTGCTGAAATAGCAGCAATACCTGATGCAAAAGCAAAAGCGAATTTTC
CCTGTTCTAATCGTGCTAACTTCTCTTCTAAAAGTTCACGGTTAGGGTTGCCACTTCGTG
CATAATCATATTTAACATCGCCACCAAGACTTGTTTGATGGAATGTTGAAGAATCATAGA
GTGGTGGGTTAGCTGAATGATATTCCACACCTCTACGCCAATCGAATATCACTTCTGTCT
CTTTTGAAAGTGTCATACAATCTCTCCAATCTGAGCTTTATCTAATGCTTGGATGATATC
GCGTTCGATGTCTTCATAATTTTCAACACCTAGTGATAAGCGGATTAAATACTCATCAAT
GCCACGTTTATCTTTTTCAGCATCTGGCATATCAACATGTGTTTGGGTGTAAGGGAAGGT
CACTAATGTTTCAGTACCTCCTAAACTTTCTGCAAAAATGCAAATGTCTAAATTTTCTAA
TAATTTAGCGACGCTATAGGCCTTGTTAAGTCTTAAACTAAGCATGCCAGTTTGCCCGCT
ATATAGTACTTCGTCAATTGCTTGAAGTGACTGACATTTTTTAGCAAGTTTTCTAGCGTT
TGATTGCGCACGCTCAATGCGTAAATGCAAAGTTTTAAGTCCACGTAACAACAAATAACT
ATCTATTGGTGAAAGTGTTGCGCCAGTCATGTTGTGAAAATCAAACAACTGTTGCGCGAG
TGATTCATCTTTGACGGTTACGACACCTGCTAGTACATCGTTATGTCCGCCAATATATTT
CGTGGCTGAATGTAAGACTATATCAGCACCTTCTGCTAGTGGTGTTGAAAGATAAGGTGT
TAAAAAAGTATTGTCGATAATTGACAATAAGCCTTTAGCTTTACAAAGTTGATAGTATGG
CTTTACATCAATAGCAATCATTTGTGGGTTAGATATTGGTTCAATGAATAATGCAACTGT
TTTATCAGTGATTTCTTTTTCAACTTGTTCATAATCTGTAAAATCAACGTACTTAAATTT
GATATCGTATTGTTGCTCGTAAAATTCAAATAATCTAAATGTGCCACCATATAAATCGAA
TGAAACTAAAATTTCATCATGAGGTTTAAATAGATTACATATTAATTGAATGGCTGACAT
TCCACTTGATGTAGCGAATGATGCAATACCATGCTCAAGTTTGGCAAAACAGGTTTCAAA
TGTTGAGCGTGTAGGATTTTTAGTACGTGTATAATCAAAACCTGTCGATTGTCCTAGTTT
TGGATGCTTGTAGGCAGTAGATAAATGGATTGGATTCGCTATAGCACCGGTTGAATCATC
GGTTAATGTGATTTGGGCTAACTGTGTATCCTTCATATTAAGACCCTCCTATAAGAAAAA
ATAAAAAAAGCTTCCGTCCTTCGTACCCGAATGAATCGGATAAAAAGGACGAAAGCTTAT
GTTTCGCGGTACCACCTTTATTTGTTATTCCATCGCTGAAATAACCTTATTCAGTACGCA
TTAAAAGTAAATATGCTTACTGAACAATTATCACAATTAAAGTCAGTAAGTAAGGATATA
GTAATGTGCTATCCCATACTTATTAACAAAAAATCGTGCGTAAAGAATCCAGTACGCCAT
TTAACATCAATGTTAATACTGTATCGCTATAACGGGCGAACCCGTAGACACCTCATATTG
GCATCAACACTCCAAGGCCATTTTCAAACACGCTTTCAAAATCTTCTCTCAGCTACTAAA
GACTCTCTGTATAAGCAGGGTGTGTTTTACTTTCCTCTTTATTGTGTTTACGTTTCATTA
AACTGTTATAAGATATTAATTAGCTTACAGAGTAAAAAAAGATTTGTCAACAATTATTCA
GAAAATTTTGATTTAAAAGTTAATTTGTTTGTGAAATTGTAATTGGTATCTTGAAGTTGA
AAAATGAATTATTTTTTAAATAAAGTGTGGTTAATGGTTGTCTGACTCATTTAGAATACA
TAAAATATATTTAACTGTTGTTATCAAATAAAAAGTGATGTGAGTGAATTGTCAAAAAGT
GAAGATCAACGTATTACTAAAACAAAAGATGAACAAATTAAGCAAATAGATATATCGGAT
ATCAAACCGAATCCGTATCAGCCCCGAAAAACTTTCGATGAAAATCATTTAAATGATTTG
GCAGATTCAATTAAGCAATATGGAATTTTGCAACCAATTGTGCTTAGAAAAACAGTTCAA
GGTTATTACATTGTAGTTGGTGAAAGAAGGTTTAGAGCTTCGAAAATTGCTGGTCTAAAA
TACGTATCAGCGATTATCAAAGATTTAACAGATGAAGATATGATGGAACTGGCGGTCATC
GAAAATTTACAACGAGAAGACTTAAATGCGATTGAAGAAGCTGAAAGTTATCAACGTTTG
ATGACAGATTTGAAAATTACACAACAAGAAGTAGCGAAACGATTGAGTAAGTCGCGCCCG
TATATAGCGAATATGTTGAGGTTATTACATTTGCCGAAAAAGATTGCTGACATGGTAAAA
GATGGGCGACTGACAAGTGCACATGGACGAACGTTATTGGCAATTAAAGATGAACAACAA
ATGCTTAGGTTAGCGAAACGGGTTGTTAAAGAAAAGTGGAGTGTCAGATATTTAGAAAAC
CATGTTAATGAATTAAAAAATGTTTCGTCAAAGTCGGAAACAGACAAAGTAGATATAACT
AAGCCTAAATTTATAAAGCAGCAAGAACGACAGTTGCGAGAACAGTATGGTACCAAAGTA
GATATATCAATAAAAAAATCGGTTGGTAAAATCTCATTTGAGTTTGATTCACAAGAAGAT
TTTGTGAGAATAATTGAACAATTAAATCGTAGGTATGGTAAATAGTTACACAATTTTATA
TAATAACTCTTTGTGCAAGTGTAAATAAATTGTAATCAGTGAACATTTGATTCTAGATAT
ATTGAGACTTTCGTAGGTTGGAAGTATATAAAAATATGAATACAATATTGATATATCATA
TAGAAGGGAGTAACGCTTATCATGAATCAAGTCATGAATATTATTTCATCTCTATTTGAG
CCATTAACAAAAATAGAAACATATGAAAACATTGCAACTAAAATCGCTATGATTGTTATT
TATATTATCGTAGCCCTCATAGTTATTAAAATACTGAATAAAATGATTGAACAGGGATTT
AAGATTCAAAATAAAAGTAAAAAGAGTAACAAAAAGCGCTCTAAAACTTTAATATCTCTT
GTTCAAAATGTAGTGAAGTATATCGTTTGGTTTATAGTTATTACGACGATTTTAAGTAAA
TTTGGCATTAGTGTTGAAGGGGTAATTGCCAGTGCTGGTGTCGTAGGCTTAGCAGTAGGT
TTTGGTGCTCAAACTATAGTTAAAGACGTAATTACAGGATTCTTTATTATATTTGAAAGC
CAATTTGATGTAGGTGATTATGTTAAGATAAATAACGGTGGTACAACTGTAGCAGAGGGA
ACAGTTAAATCAATTGGACTTCGTTCAACACGAATCAATACAATTTCAGGAGAATTAACA
ATTTTACCAAATAGTAGTATGGGTGAAATAACGAACTACTCAATTACAAATGGTACAGCT
ATCGTTAAAATTCCAGTGTCTGTCGAAGAAAACATTGATAATGTTGATAAAAAACTAAAC
AAACTATTTACTTCTTTACGTAGTAAATATTACTTATTTGTTAGTGATCCGGTTGTTATT
GGTATTGATGCTATTGAAGATACAAGAGTAATATTGAGAATATCTGCAGAAACAATTCCA
GGTGAAGGATTTGCTGGAGCTCGAATTATTCGCAAAGAAGTACAAAAAATGTTTTTACAA
GAAGGTATTAAAACACCTCAACCAATTATGACTGCTTATAATCATAGTGAAAACGGTGTT
TAGTAGTTTATAATACATGGAGGTCATATTTAATGGCGTCAAAATATGGAATAAATGATA
TAGTAGAAATGAAAAAACAACATGCGTGTGGAACAAACCGTTTTAAGATTATTAGAATGG
GTGCAGACATAAGAATTAAATGTGAAAATTGTCAAAGAAGTATTATGATTCCACGTCAAA
CGTTTGATAAAAAACTTAAAAAAATCATCGAATCTCATGATGATACACAAAGATAGGAGA
ATGATTAATGGCTTTAACAGCAGGTATCGTTGGATTGCCAAACGTTGGTAAATCAACATT
ATTTAATGCAATAACAAAAGCAGGTGCTTTAGCAGCGAACTATCCATTCGCTACGATTGA
TCCTAATGTAGGGATAGTAGAAGTGCCAGATGCTAGATTACTTAAATTAGAAGAAATGGT
TCAACCTAAAAAGACATTGCCGACTACATTTGAATTTACAGATATCGCTGGTATTGTGAA
AGGTGCTTCAAAGGGAGAAGGGTTAGGTAATAAATTCTTATCACATATTAGAGAAGTAGA
TGCGATTTGTCAGGTCGTTCGTGCATTTGATGATGATAACGTAACTCATGTTGCTGGTCG
AGTAGACCCTATTGATGATATTGAAGTTATTAATATGGAATTAGTACTAGCGGACTTAGA
ATCTGTTGAGAAACGTTTGCCTAGAATTGAAAAATTAGCACGTCAAAAAGATAAGACTGC
TGAAATGGAAGTACGTATTTTAACAACTATTAAAGAAGCTTTAGAAAATGGTAAACCCGC
TCGTAGTATTGACTTTAATGAAGAAGATCAAAAATGGGTGAATCAAGCGCAATTACTGAC
TTCTAAAAAAATGCTTTATATCGCTAATGTTGGTGAAGATGAAATTGGTGATGATGATAA
TGATAAAGTAAAAGCGATTCGTGAATATGCAGCGCAAGAAGACTCTGAAGTGATTGTTAT
TAGTGCAAAAATTGAAGAAGAAATTGCTACATTAGATGATGAAGATAAAGAAATGTTCTT
AGAAGATTTAGGTATCGAAGAACCAGGATTAGATCGATTAATTAGAACAACTTATGAATT
ATTAGGATTATCAACATATTTTACTGCTGGTGTGCAAGAAGTACGTGCTTGGACATTTAA
ACAAGGTATGACTGCACCTCAATGTGCTGGTATCATTCATACTGATTTTGAACGTGGATT
TATCCGTGCCGAAGTAACAAGTTATGACGACTATGTACAATATGGTGGCGAAAGTGGCGC
TAAAGAAGCGGGCAGACAACGATTAGAAGGTAAAGAATATATTATGCAAGATGGCGATAT
CGTTCATTTCAGATTTAATGTATAAACGATAGAGTGAAGTTAATTAAATAGTATATATGT
AGAAGAGGCGGAATCAATTGTTCGCCTCTTTTAATTATGCGTATAATTTATTAAAAGAAT
GGAATAATTTTACTCGCGTTAATAATATCTTGAGTGCTGAAAAATTGTTTGCCTTCGCCA
GTATAAGCAGGCTCTAAAACAAGATTAGCCTTTGCACAATAAAGCCATTCAGGATGAATA
CCACTATTAAGTATCTCTTGGAATTCTTGAAAATCTTTAGACCAATCAATATTTAAATTC
ATTCCTTACCACCTCACAACTATTATAGAACATATGTTCGCTTTTGTGAAGTGTATTTTT
AAAAATATCATAGAAAGTTTCAAATGAATTAATATCAAAAATGATATGAAGAGTAGTTTG
AATTATTATTGTAAAAAGTAATGGCGCATGATATAATTCTTTATTGTGAGTAATGAAAAT
TATTCCTTGCTTATCTGTTTTAAGATTGATAAGCCGTATAGACCACAAGGAGGTGCAAAT
ATAAAATGAGAACATATGAAGTTATGTACATCGTACGCCCAAACATTGAGGAAGATGCTA
AAAAAGCGTTAGTTGAACGTTTCAACGGTATCTTAGCTACTGAAGGTGCAGAAGTTTTAG
AAGCAAAAGACTGGGGTAAACGTCGCCTAGCTTATGAAATCAATGATTTCAAAGATGGCT
TCTACAACATCGTACGTGTTAAATCTGATAACAACAAAGCTACTGACGAATTCCAACGTC
TAGCTAAAATCAGTGACGATATCATTCGTTACATGGTTATTCGTGAAGACGAAGACAAGT
AATAATTAGAGGGGGCGTTTAAATGCTAAATAGAGTTGTATTAGTAGGTCGTTTAACGAA
AGATCCGGAATACAGAACCACTCCCTCAGGTGTGAGTGTAGCGACATTCACTCTTGCAGT
AAATCGTACGTTCACGAATGCTCAAGGGGAGCGCGAAGCAGATTTTATTAACTGTGTTGT
TTTTAGAAGACAAGCAGATAATGTAAATAACTATTTATCTAAAGGTAGTTTAGCTGGTGT
AGATGGTCGCTTACAATCCCGTAATTATGAAAATCAAGAAGGTCGTCGTGTGTTTGTTAC
TGAAGTTGTGTGTGATAGCGTTCAATTCCTTGAACCTAAAAATGCGCAACAAAATGGTGG
CCAACGTCAACAAAATGAATTCCAAGATTACGGTCAAGGATTCGGTGGTCAACAATCAGG
ACAAAACAATTCGTACAATAATTCATCAAACACGAAACAATCTGATAATCCATTTGCAAA
TGCAAACGGACCGATTGATATAAGTGATGATGACTTACCATTCTAATAAAAATTAACGAA
ATTAAAGCGAAAAAATTATCAAAGGAGGCACACAATCATGGCAGGTGGACCAAGAAGAGG
CGGACGTCGTCGTAAAAAAGTATGCTATTTCACAGCAAATGGTATTACACATATCGACTA
CAAAGACACTGAATTATTAAAACGTTTTATCTCAGAACGCGGTAAAATTTTACCACGTCG
TGTAACTGGTACTTCAGCTAAATATCAACGTATGTTGACTACAGCTATCAAACGTTCTCG
TCATATGGCATTATTACCATATGTTAAAGAAGAACAATAATATATAATTTATTGTCAAAC
CCCGTAGGCATAGGCTTACGGGGCTTTTTGTGTTTTGGGGTATAGAAAAAGGGCAAAAAA
GGATGATGTGAATGTTTTGTGTTCGGAATTTGCACAAAGATATGTTTATATTGCAAAAAT
AATATGAATTTAGATGCATAAAAAAAGAACTACGCATTTTAAATAAAATGCATAGCTCTT
CTTTTTCTTGCATACGAATTAAAATAACTCGCGAGACCTATAAGTCTCTTTCCTCACTAG
ATAGTTTATACTTTTGGTCTGTTGAAGTCAATAATTTTATCTAAAGCTATAAAAAATCTT
TTGATAGCTAATGCATTATTATAATAGCTTTCGTTTCTTTTATATCGCTTTTGAAGTTGG
TCCAAATCGTGATATCTTGCTTGGATAATTGCATTACTACAAACTTGATTATGTAATTCT
AGCGTAGCGAAAGTATCTATGAAATTTTTTATTCCGAACATGTTTCTAGATATGCCTATA
TTATTCCCTTTTTCAAATAAATATTGAGGTAATCTACTGTCATAATTTAGATTTGCTATG
ATGGGTTGGTTATGAGCTGATTTGTTTCTTATATTTTTAACTAAAGGCATTAAAATATTA
GCAACTCTCAATTCTTCGTCATTGTACTTCTTGTAATAGAAGTTGAGAAACGAAACGAAT
TGACCTAGTTGCATGAATTCAATGCAAACCCATGCGGGTGGATTTTGATAGTATTTATTC
AACTTCTCGGGTAGTTGTCCTCGTTTATTCATATGCTTGAATATTTCGTTTTTATTTTTG
ATTTTGGTTTCCATAACTTCTTCTGGTGTTCTTGAATTTGTGTCAAAATTTGAATTGCTA
TATGATTTATCAATACATAAGAACTCATCTATTATTTTATAACCATCTTCTTGGTTATTT
TCTGTTATTAGTTTTAAGACTAGATACTTTAAACTATGTTCAATATCTAAAGTTAAATGC
AACATTGTGTATCTTAATTTCATATCTATAGTTGCTAAATCTGATAAATAAGCAAATTCT
ATGAAATAGCCGCCATTCTTTTTTTCGAAATTTTTTCGGAAATAAGCTAGTTTGAAGAAG
TAATTATTTTTTCTAAGAATTTCATTTGCTTTTTCGGTGTCAATAATATTAAAAAATATA
TTCATCTGTTTTAATTTCGCTATTTGCTCATCAAAATTGAGCATAGGCTTAATTTCTGCT
AGTGTATCATCTTTTTCCAATTTTAACTCCCCAATCGTTCAAATTTATTCATCATATCTT
TCGCCATCTGATTAGTAACATGTGTGTATATCTCTAGATTTTTTTTATAATCTGAATGAC
CTACATGCTCTTGCATTGCTTTTAAGTTAATTCCTAATTGAGCAAGTGTAGATATATGCG
AATGATGTAATGTATGCGTCGTTATAGGTTTCTTAATAGAACTAATATCAGCGCCCCCCT
TTAATAATGTGGCTAATTTTGTTCGAGTCGATAGGGCTACCAGACGTATTTGTGAATATG
TACTCTCTATCAATAAACTTATCATTCCAAGCATAAGTGTTCTTAGTAAGTCGATGCTTT
GGGTAGTGAGCCCTGTGGCCTTATAGCTATTACTTCTTTCAGTTGTCTCCTTTACTCCGA
ATGCTCCCGTCTTTTTTCAGTTATCCAATTAACTTTACCGTCGATATCTAGCGTTTTATC
TTCATAGTTTATATTTACTCTCTTTATTGCAAGTAGCTCACCGATACGCATGTCATTAGC
AATTTGAAACTGTACCATAGCTTTTACCATTTTATAATTACGTTTTGTCGTTGGATATTT
TTATACTTAATTACATAGTCGAAACAATCCAGTAACTCCTTAACTTCATTATCTTCTAAT
GTGTTATTATGTTTAGCTAGTAACGCATCACTATAGGGATATCTATTTTATCTATTACAC
ATATAACTTTGAATTGCTTGCTATTTTAAATTAACAAATTTTATTCTCTTAGATTTTGTC
CAATTATGTGTAGACGATTTATAGTTATTAAATTCAGAGTGGTAGCAAATTAAAGTTAAT
CAAGAGTTAAGATGAATTTAATTCATGAACACGTCTATTATTTTTATAATTGTAGCAAAT
AAAGCTTTACATCAAGGAGGTAATTAAATATGTTCAAAAAATATGACTCAAAAAATTCAA
TCGTATTAAAATCTATTCTATCGCTAGGTATCATCTATGGGGGAACATTTGGAATATATC
CAAAAGCAGACGCGTCAACACAAAATTCCTCAAGTGTACAAGATAAACAATTACAAAAAG
TTGAAGAAGTACCAAATAATTCAGAAAAAGCTTTGGTTAAAAAACTTTACGATAGATACA
GCAAGGATACAATAAATGGAAAATCTAATAAATCTAGGAATTGGGTTTATTCAGAGAGAC
CTTTAAATGAAAACCAAGTTCGTATACATTTAGAAGGAACATACACAGTTGCTGGCAGAG
TGTATACACCTAAGAGGAATATTACTCTTAATAAAGAAGTTGTCACTTTAAAAGAATTGG
ATCATATCATAAGATTTGCTCATATTTCCTATGGCTTGTATATGGGAGAACATTTGCCTA
AAGGTAACATCGTCATAAATACAAAAGATGGTGGTAAATATACATTAGAGTCGCATAAAG
AGCTACAAAAAGATAGGGAAAATGTAAAAATTAATACAGCCGATATAAAAAATGTAACTT
TCAAACTTGTGAAAAGTGTTAATGACATTGAACAAGTTTGAAATTAAGCTAAATTAGTAT
ATATAGTGTTTTATCGCTAATACTTTGAAAGTTAGGTATCTAAAGGTGCCTAGCTTTCTT
TGTTATGATTAGCACCATCATATAGAAAATTCTTTAATGACGTTTATGCCGAAATCTACA
AAAATAATTTCTCTTTTATGGTTAATCAATATGTTTTTACATTCGACAACCTTAAAATTA
ACTTCTTTCAATTTCATAATAAAGTCTCTATAAAATAACTTAGTTTAAAAACGATTCGTA
TCTTTCAGATTCAAATACCATCATTTTCTCCTAATACTTACACTTTAATTACAATTATGT
AAGTTGTTTTCAGATACATCCTATTTTATATTTTGTCAGAGGTGATCTTTTGAAAACGAT
TTTAAAAACAATAACATATCTTGTACTTACTATCATTGGCGCTTATGCTGCTTTATTCAT
TTTAAAAACAATAGACTCCCATGGTATAACAGATCAATTTAACCCATTAGTAAAGAAGGA
TGATTCTTATGTTAAAACGACAGAGGTGTCTACTAGAATGGATGATCAACTCCGAAGTTA
TAGTCAAAGTGTTTTTAATAAAGAAGGGAAAGAGACGCAATTAATGTATACTGCTACATT
TGATGTTAAACCGCATAGATACTTGAAAATTACACATAAAGGTCATCATGTAGAAACTTT
TGAAGAAGTTGAAAAGGAAGAAGTACCAAAGAAAGCATTAGACAAACTGAGTCGATAATA
GCATGCTTATATTACATGGTTCATTTATAAAAGGAGTACGAACGAAAGTAACGCATGACG
ATTAATTTAAAAATATTTGTAATAATTATGAATAAAATTAAAAACAAGGGGTAATACAAT
CTATATAGCATATAAGCTTTTGTTATGAGTTTCAAAAATAGGAAGAGAGAGTGATATTAT
GAAATTAAAATCATTAGCAGTGTTATCAATGTCAGCGGTGGTGCTTACTGCATGTGGCAA
TGATACTCCAAAAGATGAAACAAAATCAACAGAGTCAAATACTAATCAAGACACTAATAC
AACAAAAGATGTTATTGCTTTAAAAGATGTTAAAACAAGCCCAGAAGATGCTGTGAAAAA
AGCTGAAGAAACTTACAAAGGCCAAAAGTTGAAAGGAATTTCATTTGAAAATTCTAATGG
TGAATGGGCTTATAAAGTGACGCAACAAAAATCTGGTGAAGAGTCAGAAGTACTTGTTGC
TGATAAAAATAAAAAAGTGATTAACAAAAAGACTGAAAAAGAAGATACAATGAATGAAAA
TGATAACTTTAAATATAGCGATGCTATAGATTACAAAAAAGCCATTAAAGAAGGACAAAA
AGAATTTGATGGTGATATTAAAGAATGGTCACTTGAAAAAGATGATGGCAAACTTGTTTA
CAATATCGATTTGAAAAAAGGTAATAAAAAACAAGAAGTTACTGTTGATGCTAAGAACGG
TAAAGTATTAAAGAGTGAGCAAGATCACTAAAAAGATTCGTTGCATTAACGCTTGTAAAA
TGTCTTAATTCATATTAATTAATAAAATACCCTCACAACGTAATGTAATATATCCAGTAT
AGATTTGAAAGGATATATGCCAAACGTGTTGTGAGGGTTTATTTGCATCTATTTATCCAT
GCGAATATCGACTTCTTCTAAATGTTTCTGATATTCTTTAACCTTACTTTCTAAAAACAT
TTCATATGGTGCATCAAAGAAGTCAGCTAAATGCATGGCATCTTTAAATTTAGGTTCATG
GTGATGATTCTCCCATTCCCAAATTTGATGTGCTTCATATTTAGTACCATATTTCTCATT
TAATTGCTGTGCTAATTCGTCAATTTCTAAATTATGTTTAGTTCGTAAGTTATATAAAAT
ATGCATATTCATTGTTCATTAACCTCGCTTCTTGATTTAAAATTCAAAGATGCTCTAATA
ATATGTGTATATTCTAGTCCTATAACATAAAATAATCAAGCTATGAATTCGGCAGAAAAA
ATAATGTAAATGTATATGATATTATCGGTACAGAGACTTTAAATAACGATAGCTACATTG
AATAAAATTGATATTCAATTACTACTTTTAAAAATATTTGGATAAAAATAATTTGAATTT
GTTTTAGAATTGTAAATAAGGGGTACTACTTAGAATAACGCAAAATAAATAGAAAAAGGA
GACTGAAAATTATGTTTGGATTTATTGGAATGTTAATTGTCGGTGGCTTAATTGGATGGG
CTGCTGGTGCTATTATGGGTAAAGATATCCCAGGTGGTATTTTAGGCAATATTATCGCAG
GTATTATTGGATCATGGGTAGGTGGCAAACTATTCGGACAATGGGGTCCTGAATTAGGAA
GTATTTACATCTTGCCAGCATTAATTGGTTCAATTATCTTAATTGCAATCGTAACGTTAA
TTTTAAGAGCTATGCGTAAATAATAAAAAAATTCAATTGGAAATTGAAATAAAGATGGCA
TTCAGTTGTCATCTTTTTTATTTGCGTGAAAATGGTCAATATGTATTATAATATTTGAAA
ATGTAGATAAGATAGGATTAAAAAGTAATAAATTAATATGAGGAAATTTTGGAAATAAAA
AAGCGAGTATTTGACAAATAAAAAAAGGATGACGTTGGGTTGCGCCATCCAGGAGTATTA
TGTTCATGAATATAAAAGACTGTGTAGTCATTTAAGAACTACACCCATATAGTAACACAT
CACTTGATTAAAGACAATACTATTTTTAGAGTCATTAATTTAAAATATGAATTAATTCTT
TTTTTAGAATAGAATATTAAGATTGATATCGAATTAGTAGTCAAAGTGTTATGGTAGATA
TGAAATACATAAGGTAAGGAGTAATATTATGACGATTTATTTAGTTAGACATGGCGAATC
AAAATCGAATTATGATAATAAACATTTTCGATCTTATTTTTGTGGACAATTAGATGTGCC
GTTAACGGATACTGGCACAAAAAGTGCAGACGATTTATGTGATTATTTTAAAGAGAAACA
GATTAAACATGTATATGTTTCAGACTTATTAAGAACACAGCAAACGTTTGAACATATTTT
TCCATATGACATTGCATCAACGACTACCCCTCTATTAAGAGAACGTTCACTTGGCGTATT
TGAGGGTGAATATAAAGATGAAATCAGTGCGAATCCGAAATATGAAAAATATTTCAATGA
TCCAAACTTTAAAGACTTTCGTCATAGTTTTTCACAAAAAGCGCCTGAAGGAGAAAGTTA
TGAAGATGTATATCAACGCGTAGAACATTTTATGAATCATGTTGTCAATGAAGATACACA
AAAAGATGATATTGTCATTGTTGCACATCAAGTTGTCATTCGTTGTTTGATGGTTTATTT
TAACAAAGTTTCAAGGGCAGAAGCTGTGGATTTAAAGGTAGAAAATTGCAAACCATATAT
CATTGAATAGAAGTATAGAGGTTCTGAAAAACTGTGTTTTATAGCGGCCTTCAGAACCTT
TTTTTCATTTGGAATTTAAGGGGAATCATTCTTTTCAACAGACTTACCACCAATGGCTAA
TGTGATAATTGTGCTTGTGAACAAAATAATTGAAGTTATAAATGACGCTAATGTAAAAGG
TGTAAATTGTGTGAGCGATAATATCAATGATAAAAAGAACCAAGAGATAGCCCCTAGAAA
TTGTAAAATAGCAGAAGAAATTCTAAAACTCATATAATCATATATAGCTAAAACAAGTGA
AGGTAATGCGACTAATACCATTATAATGATGTTGAGGGTGAATAAATATGGCTGTTCAAA
AGTTACTGTGTTTGGTCCTGTTGGATGCATTGCTGCTAAGAACAAGCAAACAATCGTCGA
TAAAATTGCTAAAATAATAAAAGTAATTCGAACTTTCATCATGATCATCCTTTGTTTATA
GAGTCAATATAAGTATGGAATATGTTAGGTATATAGTCAAATGCGTCAACTAATGGGAAT
TTTGGCATAGATAGAGAATTTAAGGCAATTAAAAAGGCATCAAACAGTAATATGCTGCTT
GATGCCCAAATGATGACTTTAGCTAAATTGATTAGTCACTTTTAAAGATAAAGAATTGTC
ATGAATTAAAACTCATGTAATGATGTGTTACATTTCGCAATGATGGCTTTCAGTTATTTA
TCGATAACATCACTCTTGATACCTTTAGATTTTAAGAAATCTTTAATTTTATCTTGTTGC
TTTTTATTAACATCACCGGCATATTTTGTTGGCACGTCGACAACATTGATTTTATTTTGC
GGTTGATAGCTAAGCTTTTCAATATCTTCATCAACATTGGCGATTGTACTATTTAAAGCT
TTGAAGTAATTCATCATTAATTCAACGGGTTTCTTATATTCTTTAGGAATATTGTTTTCA
GTGACAAATTTCTTGAAATGCAAATCGTTTTTAACAGCTAAGTTAGATAAGTGGCTAAGT
GTTTCTGCTTGTTTTTCAGTCACTTTTGTTTGACTGTCAATTTGTTTATCTAGTTTATGT
TGCATAATATATTTGTTATCAAGTATATCGCTATTTACAGACAAATACTTTTCTATAGCT
TGCTTCATCTCTGCATCACTAATATCACTATTTTTCTTATCTGAGTTAAAGATATCTTTT
GTTTCTAATTTTTTAGCGCTTTTAGGTGCATGGATGCCAGTACTTGTATGATGATCTTCG
TTATCAGATTGATCGGACGCGCAACCTGTAAGAATTAATGTCGATGCTAAAAATGTACTT
AGTAGTAATCTCTTTTTCATAATGTAATATAACTCCTTAGTTTATCTTTAATTGAAAAAA
TATGTATTCATGTTTAATAGAGTAACATTGAATTAGTTTGGAATGTCACGATGACCTTGC
AATGACCATAGACGTAAATGATTACGTGCATGAGTTGCTTTTTCTATCAATAATGCATCA
TTTTGGACGTTGTTAAGGATAGCTTTATCTATAAATAACTGCATAATTGGTTGTACTAAT
TTAGACGTAGGTATCGTACGTAAAAGCATAATAATTTCGTTCACATACTTTTCTTTCTCA
ATATCATTTTTCATATTGATTTGTTTGCGAGAGGTACATACTTTAAGCATTATCGCACAT
CTCGTTGTATATATTAAGTTTATCATAACATGATTTTATGTCGGGATAAAAAAATAACAG
CATCTTAACAAATGTAAGATACTGTCAGTGAAATGAATGAAACTTTAGTTTCTGATAATA
TAGTCAAAGGCATTTAATGCTGCATTTGCACCAGCGCCCATTGAAATGATAATTTGTTTG
TTCTTCTGATCTGTGACATCGCCAGCAGCAAATATTCCAGGAACATTCGTATTATTGTTA
CGATCAATCACAATTTCACCACGTTCGTTTAATTCAACAGCATCGTTTAACCATGATGTG
TTTGGAAGTAAACCAATTTGAACAAAGATACCATCTAAGTTAAGTAGATGTTCTTCGCCG
GTGTTCATGTCTTCGTAACGTATACCTGTAACATGGTCTTCTCCGACAACTTCAGTAGTT
TTGGCATTTGTTTTGATATCAACATTTGATAAAGAACGTAAACGATCTTGTAACACGTTG
TCTGCTTTTAATTCGCTAGCGAATTCGAATAATGTAACATGATTAACGATACCAGCAAGG
TCAATTGCTGCTTCAACCCCAGAGTTACCGCCACCGATAACTGCTACGTCTTTATTTTCA
AATAGAGGTCCGTCACAGTGAGGGCAGAATGCAACACCTTTATTAATCAATTGCTCTTCA
CCTGGAATGTTTAGCTTACGCCAACCTGCACCAGTAGCAATAATGACTGTTTTACTTTCT
AAGACAGCACCGTTTTCTAACGTAACTTTAATTGCTTCGTCAGTCTTTTCGATATCTGTA
GCACGTATACCTGTCATTGCATCAATGTCATATTGATCAATGTGCGCTGCTAAGTTAGAA
GAAAATTCAGAACCAGTTGTTTCTTTAACAGTAATGAAGTTCTCAATACCAGCAGTATCA
TTAACTTGGCCACCGATACGATCAGCAACTATACCAGTACGTAAACCTTTACGTGCTGTG
TAAATCGCTGCACTACCACTAGCAGGACCACCACCAACGATTAAGACATCATAAGGTTCT
TTATTTTCAAACTCAGATGCATCTGCCGTACTGCCTAGTTTCGAAAGAATATCTTGGATT
GTCATACGACCATTGCCAAATTCTTCGCCATTTAAAAAGACAGCAGGGACTGCCATGATG
TTTTCAGATTCTTCACGGAACACTGCACCATCAATCATAGAATGCGTGATGTTAGGGTTG
ATCACACTCATTAAGTTAAGTGCTTGAACGACATCAGGACATTTTTGACACGTTAAACTA
ATGAATGTTTCAAAATGGAATGAACCTTCTAATTTTTTAATTTGGTCAATGATTGACTGT
TTTTCTTTAGGTGCACGACCACTAACCTGTAAAATTGCTAAAACAAGTGAGTTAAACTCG
TGACCTAATGGAATACCTGCAAATGTTACACCTGTTTCTTCGCCAGGACGATTGACTGAG
AAACTTGGTGTACGTTTTAAAGATTTTTCAGAAAGAGATAGTCTAGGTGACATATCAGTA
ATTTCTGTCAACAAATCTTTAAGTTCTTTGGATTTATCATCTGAACCAAGGCTGGCAACG
AATTCAACGTTGCCCTCCATTAGTTCTAATAGTTGTTTAAGTTGTTGTTTTAAATCAGCA
TTAAGCATGGTTGTAATGCCTCCTTAGATTTTACCTACTAAATCTAAACCAGGTTGCAAT
GTTTTAGCGCCTTCTTCCCATTTAGCTGGGCATACTTCGCCAGGGTTTTTACGAACATAT
TGAGCTGCTTTGATTTTGTGAGCTAATGTACTAGCGTCACGGCCAATTCCGTCAGCGTTA
ATTTCAGATGCTTGTACAACACCGTCTGGGTCGATAATGAATGTACCACGTTGAGCTAAA
CCAGTAGCTTCATCTAATACATCAAAATTACGAGTGATTGTTTGTGATGGGTCACCAATC
ATAGTGTAAGTGATTTTGCTAATTGCATCTGAATGGTCATGCCATGCTTTGTGTACGAAG
TGAGTATCAGTTGATACTGAGAATACATTTACGCCTAATTTTTGTAATTCTTCATATTGG
TTTTGTAAGTCTTCTAATTCAGTTGGACAAACGAATGAGAAGTCAGCAGGATAGAAGCAT
ACTACGCTCCAAGAACCTTTTAAATCTTCTTGTGTAACTTCTTTAAATTGATCTTTTTTT
GGATCGAAAGCTTGCGCTGTAAATGGTAAGATTTCTTTGTTAATTAATGACATAAATATC
TTCCTCCTAAGAATTTAAGTATGAATTAGAACTATCAATTGATTGCGCTTAATTATAATA
ATTCTAATCTCTTAGTTAGCATTATTACATTTTGATCCAGAATAGTCAACTGGATAACTT
TGTAAAGTGAATGATTACTTTTAAAATAAAGAAAGATAATATAAAGTGCTTTGATAATGG
ATTTTGTAGTTGATGATTTAAAAGGTTGTGTCTATATTTAATATCTTGATTTTAATGTAA
AAAATGTAAAAAAAGAAGATTTGTATTCTCAACTAAGTCAACCTTATTGATAATGGTGTG
AGAATATTTGTTCGAGATGGATGAAGGTAATGAGTGAGAAACTGGATTTTTAAAGTATGA
GACAATATTTTAAAAAGTTCAATTATTAACTTATAAGCAAATAATTGCTATAAAAAAGTT
TGGACGTGTACAATTGCAATATGAAGATTTTAAATTAATTGTAAAGTATCGAGGAGTGGG
TAACGTGTCAGAACATGTATATAATCTTGTGAAAAAGCATCATTCTGTTAGAAAATTTAA
GAATAAACCTTTAAGTGAAGACGTTGTTAAGAAATTGGTAGAAGCTGGACAAAGCGCTTC
GACGTCAAGTTTCCTGCAAGCATACTCAATTATTGGTATCGACGATGAGAAGATTAAAGA
AAATTTACGAGAAGTTTCTGGACAACCTTATGTTGTAGAAAATGGCTATTTATTCGTCTT
TGTTATTGATTATTATCGTCATCATTTAGTTGATCAACATGCTGAAACTGATATGGAAAA
TGCATATGGTTCAACGGAAGGTTTGCTAGTAGGTGCAATCGATGCAGCATTAGTTGCCGA
AAATATTGCGGTAACTGCTGAAGATATGGGGTATGGCATTGTCTTTTTAGGATCATTAAG
AAATGATGTTGAACGCGTTCGAGAAATTTTAGACTTACCTGACTATGTCTTCCCGGTATT
TGGTATGGCAGTAGGGGAACCCGCAGATGACGAAAATGGTGCAGCCAAGCCACGCTTACC
ATTTGACCATGTCTTCCATCATAATAAGTATCATGCTGATAAGGAAACACAGTATGCACA
AATGGCAGATTACGACCAGACAATCAGCGAGTACTATGATCAACGTACAAACGGGAATCG
CAAAGAAACATGGTCGCAGCAAATTGAGATGTTCCTAGGAAACAAAGCAAGATTAGATAT
GTTAGAACAATTGCAAAAATCAGGCTTAATACAGCGATAGCAAGATACCAAAATAACCCG
CCCCCCTCTAGCTTAAAATGATAAGTATAGCTAGAGGGGGCGGGTATTTCTTGCAATGAA
TTAGTGTGAAGTTAATGCAGCATTATCATTTGAATCGAAAGTATCTTTATCCCAATGTTT
AGTTAACTTGGCGGTACCTGTACCAGCTAGCATTGAATCGTTCACGTTTAATGCTGTTCT
ACCCATGTCAATCAATGGTTCAACGGAGATGAGCACGCCGGCTAAAGCGACTGGCAAGTT
TAACGTTGACAACACCAATATGGATGCAAATGTAGCCCCGCCACCGACGCCAGCAACGCC
GAATGAACTAATAATCACGACAGCGATTAACGTTACAATAAATTGTAAATCAATTTCTAC
ATTAGCGACGGGTGCGACCATAATTGCAAGCATGGCAGGGTAAATGCCTGCACAACCATT
TTGTCCAATCGACAATCCAAATGTCGCAGCGAAATTGGCAATACCTTCTGGCACGCCTAG
ACGTCTTGTTTGTGTTTGTACATTCAATGGTAAGGCACCCGCGCTTGAGCGTGATGTGAA
TGCAAAGATTAATACTTCCAAAGTCTTTTTAACATAGCGAATTGGGCTAATACCTAACAG
GCTTAAAATAATTAAGTGAATGATATACATCGTAATTAATGCAGCGTACGATGCGATTAA
GAATTTTCCTAAAGTCCAAATGGCGCCAAAGTCACTTGTCGATAATGTGTTGGCCATAAT
TGCTAATACACCGTATGGCGTTAAACGTAAGACGAACGTCACAATCGCCATTACTAGTGA
ATAGATAGCGTCAATCGCACGCTTAAGCAATTCACCATGATCAGGTTGTTTGCGTGCTAC
GCGTAAATAAGCAAATCCTATAAACGAAGCAAATATCACGACAGCAATCGTGGAAGTTGC
ACGTTGTCCAGTGAAATCTAAGAATGGATTTTTAGGCAATAATTCCAAAATTTGTTGTGG
TAACGTATGTGCTGTTAAATCTTTCGCTTGTTTAGCAATTTCGCTTCCACGTGCTTGTTC
AGCGTTACCAAGGTTAATTGTTGATGCATCTAAACCAAACACCAAGGCATACACAACACC
AACAATCGCAGCAATGGTGACAGTGCCAATTAAAAAGATAAAAATGAGACTACCAATTTT
AGCAAACTTTTCTCCGATTTGAATTTTAGTGAATGCAGCTACAATAGAAATGAAAATTAA
AGGCATAACAATCATTTGCAACAATGCAACGTAACCTTGTCCGACAATGTTGAACCAGTC
ACTTGTTGATGTAATAACATTCGAATGTGTGCCATAAATAAGATGCAATAACACACCGAA
TACTATACCAATCCCTAAAGCTGTAAACACACGTTTCGCAAAAGATATATGTTTGCGAGC
CATCATGTGCAATATTACGATGAAAATCACCAATACAATAATATTAATCAGTGTAAGAAA
AGCATTCATGAACGTCACTCCTCAAATTTTTGAATATAATTCCGACTAGTATGCTAAGAA
TAATATTAATTTTAAAATATTTCAAGAGGGCATTTGCAATTAAATGTAAACATGATGAAA
TTCGACCGTTGGCATAAGGGGATTTGTAAACAAATCGTTTTGAATTCAGTAGTGATAGGT
GGAAAGGGTAAATAGTGTGATGAGCTAGTCGATTAAAGTTAATATTTGAAAATGAAGCAG
GGCATTAAATGCAATAAATTAAATAAGTTGTCATTAAAGCATTAATAATAGAAATGATTT
TAACAGGAAAAAAGTGATGAATATTTGGAAAAGATATATATCGTGCACTGTCATGAGAGA
TAAGATATGAGAAAACAAATTTATCCTTGAATCGAGATGTGGCTATGGCGGTTTGATAAA
AATTGCTAACCTCATATTTATTGAATGAAAAGATAATAAATGATCAACCTTGAAAAGACG
TTTCGAACAAACACGTTGTAAAAAATTCTGTCGAATCAAAATTAGCATCTTTTGAGTGTT
CGTGTGTGCAGGTGGTAGTTCAAAAGCTACCGTAAACAAATATTTTTGTTTGAGCAAAAA
GGCGTTTGTAGTAAATGTGAATATGAGTGTGCACTTGTGCGATTCGTCAGTTACTAACAC
AGCCAAACATTTAAATTGAATGGACTTATTAAGATGAATCTATTTAGAAGTACACAGAAG
CCATCCCATTTAAAAGTAACATACTATAAAAATTTATTCAAAATTCAATATTAATCATAA
TGAATAATTAAAAAACCTGAAACAAATTAGTTTGATATGCTCTCTTCAAAGTAGATATTG
AATGGAGTATATCAGCTTGTTTCAGGTTTTATGAATTGAGTATTAAATTTGAAAGTAAAT
TACAGTTCTATAGGTTTATAAAAATCAGTTTTTAAATCAAAGCTATATATGAATTGAGTA
TTAAATTTGTGTTCAAATCACAAGTTTACAGGTTGAATAAACGTGCGAAGAAACCTTTTT
TCTCTTCTTGAGGTTTTGGTTCTGACATTTCTGACTGTGAAGCTGTGCTGTCATTTTCTG
CTTTCGCTTCCAATGAATCGTTCGAAGTAGCTTGTTTAGAAGCTTCTGCATGGGCTTCTG
CTACTTGTTGTTCAGCATCATGTTGCGCTTCTGCATCTACTGTAGCTTCTTTATTTGAAG
TCTCAGCTGCATTGTCATTTTTAGACTGCTCAACGCTGGCTTTTTCAATTGCTTCAGTTG
CAGAAATTTGATCCTCTTTATCTACTTTAGTAGCAGTGCCATCGCCTGCATTTTCTGCTT
TAGTATCCGTCTTAGCGTCTGTTGATGTATTCACTCCAGCAACCTTCGAATCTTTACTGT
CAGCTTTATCTTCAGTAACAGCATTCTTTTCAACTTTATTTGTTGATTCAGCTAATGCTT
TTGCTTGAGAGGCTTGCGCTTCTTGGATAGCCTCTTGTGATGTTTGGATGGCTTTTAAGG
ATTCGCTATTTGAATCGATTTTAGATGTAAGTTGATTTTGAAGTTCTTTTAATTCTTGTT
GTTGCTGATGTACTTGATTCATCATTTGACCAAGTAGGTGACGTTCTTCGCGCATTTTCT
GGATTTCTAGGCGTAAATCTTCTACTAGTTGAGCGACATTTTGATTAGTAGGTAAGTTTT
TGTCATCGTTTTTGACAATGACTTGCAGGAAGTCTTTTTCTTTTTCTAATTCATCAAACG
CTAGATCATAACTATTTGTTTGTTTTACTTTGTCGGCAATGTCTTTGAAAAGCTCGATAT
CTTCTTCTTTGAAATCAGTTGCTTCACGACCACGATATTCAGTCTTGCTTAGTTGGTAAC
CACGTTCTTCTAAATGTTGAACAATTTTACGTACTTGCTTCTCACTTAGTTCTACGCGTT
GTGCAAATTCTTTAGTTAACATACTTTAAAGTCCTTTCTGCATATACTTTATGTATACTG
ACGTTTGTCTACGGGCAGTGAAACGTCAGTCTTGCTTCATACATAGTTTAAACGTTATTG
TTAGTGATTTCAAGTTTGTTTAAAATGGTTTACGTAAATCCATTTCTTCTAATAAAGCAT
AAATAATTTCACGTGCGATACCATTGGCAAATACATACTTCAAAATATAATTTGATTTAA
CACTTGTACCGTAGATATCCTTTGTCAGTTTAATATTTTTCTTTAAAAATAAGTCCACTT
TTTTAGTGTGACCATCATTAGTTGGATGAATGTAATCAATTTCAGTTTGTCTTTCAAATT
GATGTTCGTATAAAAACTGTCTACGGTGTTCAATAATGAGGCCGTTATCTTGTGTTAAAT
CTGCAGGTTCTTTAGGGACTTCCATCATTAAAAAGTTAATACTTCTAGAATGAACAAGGT
TTGATAATAAGTTTAGTTCATGTTCAATTTGATGTAATGTTTGCGTCATTAACTCATCAT
GGTTGGGTAGGTCTTTTGCGAATAAATAAATTAAAAATGCTGAATTGGTTGTGGCTTCAT
AATGTGCAGTTGCTAGACTGACAACAACATCGTTTTCTAAGCCTACGATAAAGACATAAT
CGTTTTCGGTTTTGTTGTTTTCTAATGAGCGTTTGATGATACGTTTATCTTCAGTTAAAG
ATAAATTTAACTTAGTATCGTAAAGTTTAAGTGCTTCGTTGTAATGTGGATCTTTGACAG
ATTGAATGGTTTTAAATTCCATAAGAACACCTCCCCAATTTAAATAATATTATAGCATAA
TCGCCTGCTGTAAAAGACTGTTCATAAACTTTTAAATGGTATAAAAAACTGTACTATCTT
AAATTAGACAGTACAGTAATCTCATTTTGAATTCAGTGTGATAACTAAGCTTTGGGACCT
TTAGATGCTTCAGCAAAATGTGTAATATCAATCTCTTCATAAGCTGAATTATTTTCATGC
ACTTCTTGATGTGATGATTTGTCACGAACCGCTACAACTAACATTTTATCGTCTAAAATA
AGTTGTTTATATTTTTCTAATTCATCAGGCGCTAAGTTGTAGCGTGATAAAACTGCATGT
TCACCATCTTCTCCTGTTAACAGTTTAGTCATTCTATCACTAAATGTTCCACTTGTTGAG
ATAAGGGAGATTTCAGAGTCGTGTAAGTCATTTAGGTGTAATTTACTTTTACTAATAATT
GTTAGCTCTGATTCTAAATAACCTTCAGATTTCTTTTGATTGATTACGTTGTATAATTCG
CCAGTGTCATTTACTACAGTAATATCTGCCATAGTTGTCGCCCCTTTAAAAATTTGTTTA
TTTAATCTTTTACCCTTCTTATTATAAAGTAAAACCCTTACATTATTAAGTTATAAGTCT
TCATTCGCATTAAACGTCTCTGTACATTTATAAAACTATTAAAAGATTACCTAAGCAGTT
ATTGAAAAAATGCCGAAAATTTGCTATTATCGTTAAATAATTTACATAAACTCATATAAT
CTAAAGAATATGGCTTTAGAAGTTTCTACCATGTTGCCTTGAACGACATGACTATGAGTA
ACAACACAATACTAGGAGTAGCTTCAGCCATTAAATTGTAACCATGGTGGGTGATTTATA
TCATTTTATATGATGGTCACAGTTTATTTGATGAAACTTCTTTTACATTGATTGCATGAC
AAATTCGTTATGCATGTTCGTTCACTCATAAACCCTGAAACTATTATTTAGTTTGGGGAT
TTTTTTGTATCTAGCACCAATTTAAGAGCAAAATGTTTCACACAAATCTGAGGAGGTTTT
AAGAGTGGAGTTACTAGGACAAAAAGTAAAGGAAGACGGCGTTGTCATTGATGAGAAGAT
TTTAAAAGTCGATGGATTTTTAAATCATCAAATTGATGCAAAGTTAATGAATGAAGTTGG
TCGCACTTTTTACGAGCAATTTAAAGATAAAGGGATTACTAAAATCTTAACCATTGAAGC
TTCCGGTATCGCACCTGCAATCATGGCTGCACTGCATTTTGATGTGCCATGTTTATTTGC
GAAAAAAGCAAAACCTAGCACTTTGACGGATGGTTATTATGAAACATCTATTCATTCATT
TACTAAAAATAAAACAAGTACGGTCATTGTTTCAAAAGAGTTTTTATCAGAAGAAGATAC
TGTACTTATCATCGATGACTTTTTAGCAAATGGTGATGCTTCATTAGGATTATACGATAT
CGCACAGCAAGCGAATGCTAAGACAGCTGGTATTGGTATTGTTGTTGAAAAGAGTTTCCA
AAATGGGCATCAACGTTTAGAAGAAGCAGGTTTAACAGTTTCTTCTCTCTGCAAGGTTGC
TTCACTAGAAGGAAACAAAGTGACATTGGTGGGAGAAGAATAATGAAAAATTTAATCCTA
AGTGTTCAACATCTTTTAGCTATGTACGCAGGTGCTATCTTAGTTCCAATCATTGTTGGT
ACAAGTTTGAAGTTTACACCTGAACAAATCGCTTACTTAGTTACAGTAGATATATTTATG
TGTGGGGTTGCCACATTTTTACAAGCCAATAAAGTAACAGGAACAGGATTACCAATCGTT
CTTGGATGTACATTCACGGCTGTTGCGCCCATGATTTTAATTGGTCAAACGAAAGGAATA
GATGTACTTTATGGTTCGCTATTTTTATCAGGGATATTAGTTATTATCATAGCGCCTTTC
TTTTCACATCTTGTAAAATTCTTCCCACCAGTAGTAACGGGTAGTGTTGTTACTATCATT
GGTATCAATTTAATGCCAGTAGCAATGAATTACTTAGCTGGAGGTCAAGGTGCAAAGGAC
TATGGAGATGTTAAGAACATTTTGTTAGGTTTAATGACATTAATCATTATTCTTCTTTTA
CAAAGATTCACAACTGGATTTATTAAGAGTATTGCCATATTAATTGGACTCGTTTTAGGA
ACGATAGGTGCTGGCTTACTTGGGATGGTCGATATTAATCAAGTCAATCATGCCGGTTGG
TTAGGCATCCCAGTGCCGTTTAGATTCTCTGGATTTAGCTTTGATGTGACATCGACGTTA
GTGTTCTTTATTGTAGCTATCGTTAGTTTAATTGAGTCGACAGGTGTCTATCATGCGTTA
AGTGAAATTACCGGTAAGAAGTTAGAAAGAAAAGATTTTCGTAAAGGTTATACTGCGGAA
GGTCTAGCGATAGTGTTAGGTTCTATATTCAATTCATTTCCGTATACAGCCTATTCGCAA
AATGTAGGACTTGTTTCTTTATCCGGCGCTAAGAAAAACAATGTTATATACGGCATGGTC
GTGTTATTACTTATATGTGGTTGTATACCTAAGCTTGGCGCATTAGCAAATATCATACCG
CTACCTGTGTTAGGCGGTGCGATGATAGCTATGTTTGGCATGGTAATGGCATATGGTGTT
AGTATATTAGGACATATCGATTTTAAAAATCAAAACAATTTATTAATTATCGCTGTATCA
GTAGGATTAGGTACTGGTATAAGCGCTGTACCACAAGCATTTAAAGGTTTAGGTGAACAA
TTTGCATGGTTGACTCAAAACGGAATTGTTTTAGGCGCAATCTCTGCAATTATTCTTAAT
TTCTTTTTTAATGGAATAAAGTATAAACAAACGGAAGAAAATGTGAAATAATATAACTAA
TTAATTTGAAAAATGGAGGCTGTTTTTAATGTGGGAAAGTAAATTTGCAAAAGAATCATT
AACGTTTGATGATGTGTTATTAATTCCAGCACAATCTGATATTTTACCGAAAGACGTTGA
TTTAAGCGTACAATTATCAGACAAAGTTAAATTAAATATTCCAGTTATTTCTGCTGGTAT
GGATACTGTAACTGAATCTAAAATGGCGATTGCTATGGCTCGTCAAGGTGGTTTAGGTGT
TATTCATAAAAATATGGGCGTTGAAGAACAAGCGGACGAAGTTCAAAAAGTAAAACGCTC
AGAAAATGGTGTCATTTCAAACCCATTTTTCTTAACGCCAGAAGAAAGCGTTTATGAAGC
AGAAGCATTAATGGGTAAATACCGTATTTCAGGTGTACCAATTGTTGATAATAAAGAAGA
TCGCAACTTAGTAGGTATTTTAACAAACCGTGACTTACGTTTTATTGAAGACTTCTCGAT
TAAAATTGTAGATGTAATGACGCAAGAAAATTTAATTACAGCTCCAGTGAATACAACACT
TGAAGAAGCAGAAAAAATTCTCCAAAAACATAAGATTGAAAAGTTACCATTAGTTAAAGA
CGGACGTCTAGAAGGTCTTATTACTATTAAAGATATTGAAAAAGTTATCGAATTCCCTAA
TGCAGCAAAAGATGAACATGGTCGTCTACTTGTAGCCGCAGCAATTGGTATTTCAAAAGA
TACTGATATTCGTGCTCAAAAATTAGTCGAAGCAGGTGTGGATGTCTTAGTTATCGATAC
AGCACATGGTCACTCTAAAGGTGTTATCGATCAAGTGAAACATATTAAGAAGACTTACCC
AGAAATCACATTAGTAGCAGGTAACGTAGCAACTGCAGAAGCAACAAAAGATTTATTTGA
AGCGGGTGCAGATATTGTTAAAGTTGGTATTGGCCCAGGTTCAATTTGTACGACGCGTGT
TGTAGCAGGTGTTGGTGTACCACAAATTACAGCAATTTATGATTGTGCAACTGAAGCACG
CAAACATGGTAAAGCTATCATTGCTGATGGTGGTATTAAATTCTCAGGAGATATCATTAA
AGCATTAGCTGCTGGTGGACATGCGGTTATGTTAGGTAGCTTATTAGCAGGTACTGAAGA
AAGCCCAGGCGCAACAGAAATTTTCCAAGGTAGACAATATAAAGTATACCGTGGTATGGG
CTCTTTAGGTGCGATGGAAAAAGGTTCAAACGACCGTTACTTCCAAGAGGACAAAGCGCC
TAAGAAATTTGTTCCTGAAGGTATCGAAGGACGTACGGCTTATAAAGGTGCGTTACAAGA
TACAATTTACCAATTAATGGGCGGTGTGCGTGCTGGTATGGGTTATACTGGTTCACACGA
TTTAAGAGAATTACGCGAAGAAGCACAATTTACACGTATGGGTCCTGCTGGTTTAGCAGA
AAGCCATCCACATAATATTCAAATTACGAAAGAATCACCGAACTACTCATTCTAATTAAG
ATAAAGGAGAACGACAAATATGGAAATGGCAAAAGAACAAGAGTTAATCCTTGTCTTAGA
CTTTGGTAGCCAATACAACCAATTAATTACACGCCGAATTCGTGAAATGGGCGTTTATAG
TGAATTACACGATCATGAAATTTCAATTGAAGAAATTAAGAAAATGAATCCAAAAGGTAT
TATCTTATCAGGTGGTCCAAATTCAGTTTATGAAGAAGGTTCATTTACAATTGATCCGGA
AATATATAATTTAGGAATTCCAGTACTTGGTATTTGTTACGGCATGCAATTAACTACTAA
ATTATTAGGTGGTAAAGTTGAACGTGCCAATGAACGTGAATACGGTAAAGCAATCATTAA
TGCGAAGTCAGATGAGTTATTCGCTGGCTTACCAGCAGAACAAACTGTTTGGATGAGTCA
TTCTGATAAAGTTATTGAAATTCCAGAAGGCTTTGAAGTTATCGCTGATAGCCCAAGCAC
AGACTATGCAGCAATCGAAGATAAGAAACGTCGCATTTATGGTGTTCAATTCCATCCAGA
AGTACGTCATACAGAATATGGTAATGATTTATTAAATAATTTTGTCCGTCGTGTTTGTGA
TTGTAGAGGTCAATGGACAATGGAAAACTTTATCGAAATCGAAATTGAAAAGATTCGTCA
ACGCGTAGGAGACCGTCGTGTATTATGTGCGATGAGTGGCGGCGTAGATTCATCTGTTGT
AGCTGTACTATTGCATAAAGCAATAGGTGATCAACTAACATGTATCTTTGTAGACCATGG
CTTACTTCGTAAAGGTGAAGGCGACATGGTTATGGAGCAATTCGGTGAAGGTTTCAACAT
GAATATTATTCGTGTTAATGCGAAAGATCGCTTTATGAATAAATTAAAAGGTGTTTCAGA
TCCTGAACAAAAACGTAAAATCATTGGTAATGAATTTGTATACGTATTTGATGATGAAGC
ATCAAAACTGAAAGGTGTAGACTTCCTTGCGCAAGGAACACTATATACAGACGTCATCGA
ATCAGGTACTAAAACAGCACAAACAATCAAATCACACCACAATGTTGGTGGATTACCAGA
AGACATGGAATTCGAATTAATCGAACCAATCAATACATTGTTTAAAGATGAAGTACGTAA
ATTAGGTATTGAGTTAGGTATTCCAGAACATTTAGTATGGAGACAACCATTCCCAGGACC
TGGTCTTGGTATTCGTGTACTTGGAGAAATTACTGAAGATAAACTAGAAATCGTTAGAGA
ATCAGACGCGATTTTACGCCAAGTGATTAGAGAAGAAGGTCTTGAAAGAGAAATTTGGCA
ATACTTCACAGTGTTACCAAACATTCAATCAGTAGGTGTTATGGGAGACTACCGTACGTA
TGATCACACAGTAGGTATTCGTGCAGTAACATCTATCGACGGTATGACAAGTGACTTCGC
ACGCATCGATTGGGAAGTCTTACAAAAGATTTCTAGTCGTATCGTAAACGAAGTAGATCA
CGTCAACCGCGTAGTCTATGACATTACATCAAAACCACCAAGCACAATTGAGTGGGAATA
ATTATATATAATAAAACCACCTGTTTGCACGGGTGGTTTTTAATTTGAGTAGTTGGAAAA
TTACAATAAGGACGGAAAAGGGGTAAGGTGTTCTAAGTTTGCGTTTTAATTCATCAATAA
GGCAATTTTCCGTGTTTATTTTTATATAAAATTTCATATTGTTTAGGATCTTCTTGTTTT
AAATCATAAATTATAGTTTCGTCTACTATTTTTTCTAATTCAAGTGTATTAAAGCTCCAG
TCATTTGTTGTTATTATAAATATTTTTTGGACTGGGTTGTTATTTATATGATTAATTAGC
CTAGGAGTATCTGTTTCTATTATTAGAGCAGATTCTACAGGATAGTAAATAGCAAAGTCT
CCGTGATAAATTGTGTTTCTTTCATAGAGGTTAACCTCTAAGGTTAAATTACTCAATTTG
AAGATTGTGTTTTGAGTTATATTTTTAGGAATAATTCGATTATCTACTATTTGTTTTAGG
TTGCCTATTGAACGAGTGTGTATCGTCCCTTTTGTGTAATCGGAATTATTTAAAGCTCTT
AAAACAGTTGTTAATTTATACTCGTTAACATAACCCTTTACTAAAGCCATCCGTTTATCG
CTACCTATAAAATCTTTCAGTTTTTTGTTGAATTCATTATTGTTGTGCATAATATTTTAT
CCTTTCCATTAGTTGATTGTTTTCATTTGTTCAAATCTCTATCCATTTACTCGGTTACAG
GGCTGTGTATTTGCAGAGTAATATTATGATTGAAATAACCAACGCGTTCCGTATTCGTTT
TGAGTGACGCAGCTAGCTGCGATAATAGTGACATGTGGCTTATAACACATTGTGTAATTT
ATTGTGTGTTTTGTGATGTCTAATATTGATTGCAGATTGTTGTATATTTCACTTAAAGGG
CATTTATATAAAAAAAGAGGCCAGATGACGTATCATCTGACCTTCAGCTAAAACGCTGAG
AATATGTCATTCTTCAAGAGAATGAAGCCGGAATGGTTACCGGGAATTTGTAAATCAATT
ATATCAGATGTAATATTACAATTCAATTAGAAAAGAACTTTATCTTTAATTGCTTTTCGA
TTTCATTCATGTCATCTTCTGAAATTATTATCGTTCCAGTAGGATCAGAATCATTTATTT
TGCTTATACGTCTTTTGCTTATTGTTGTAATTGCTGATATATTAACGTATGTATCTTTCC
CTTTGTGCTTGGAATAAACACCTATCACTCTATACAGTTCATTAGCTTTTTGATTTAAGT
TAGACAAAAGCTTTTTATCTTCTGTGCTAAGTTTAATGTCAATTTCTCTATATTTTTGGG
CTAATGCTTGTACTTTACTACTGATATCGATAATCTGTTTTTTTAAATCTGTTGCTGTTA
GATTTAGCACCGATTCGTTTAACTTCAAATAATTTTTATTACCTTTGGAAGAAAGTGGAA
CTATTGTAACTGTTTCTTTTCCTTTATTGTCTTTGTTATCTAATATTACACAAAAATGAT
TACCAGAAAACTCACTTCCAATATTACTCCCTAGTTTTACATATACCACTGTTCCTCTAC
TATATGATTTATAATATCTTTTTTTATTGCTTGTAACATCGCTATGTATAGCAATTGAAT
AAAACTCTAGCCAATGAGGCATGTATATAACTTTCATGTTTTTACTGTCGGATTTTGAAT
AAGCTTGTTTTAGTTTTTTGTTTGACGTATTTAATTTACTATTTGCTTGATTGATATTTT
TAGACATTAAATAGTGTTCTCCTAATCAATTTATTCTTCTTTATATCAGCATTATTAGCA
CTGAAATTAACATGAATGGTACGAAAATAGATGTTACTATAAAACCAACAATTTTTATTA
GGTGGAACTCATCAATTTTGTATTTAGCAAATTTCGCAATGACCTGCTATTTATTCGCTT
TTTATAGTTCATGTATGTGTAAAAAAGTCTATATTGAACATCTAATTATAAGCGAATTCC
TAATGCTAAAAGCAATCTAACTTACTTAAATATTATTATGAGTTTTTATTGAAATTAAAT
AAATTTAAACTATTTCTTAGTCTCTCCATATCGTTGGAAGTTGGTTCTTTATATAATCAG
ATAAATTAGAATCTTCAAGTAATGTATCTTTAAAAAGTTCAGTTTCTAAATCAACTTTAA
AATTTGCTTTAAAACATCATGTTCCATTTTTAAATGTTGAACTTCTTTGCGTAATTTTAT
TAACTCTTTTTCATCACTTTTTAAATTATCTTGATGATTGAAGGGTCCAGTATTTTGGTG
TTGTTTTATCGAATTTGAGATAATTGAGGGTTTTAAATCATACTTTCGTATAATTTCATT
CTTAAGCTTACCATTTTTATATAATCTAACCATTTGTAACTTAAACTCTGAACTAAATGT
TCTTCTTTCTTTTGTCATAATAAAATTGACTACTTTCTTAATTTAACAATATCTATTCTC
ATAGAATTTGTTCAATTAAGTGTAGACGATTCACTGACACATCATAAGTACGTAAGGAAT
TTTGATCGTTCATTGTTATTGCTTTATGTTTTAGGGAATGTGCTATTGAAGGGGTTAAAG
ATGTTTGAAATGTCTTGGTTTCTTGACTTATATAGTTATGAAAGAGGGCGTTGTCCTTTA
TAGCATTTCTGAGATTAGAAATGCTATAAATAAAGTGATTAAGATTTTTTGTTTTCATGT
AATTTAAGAAATGGATTTGTTTTTTGTGGGTTATTTTTAATTCTGTTCTTAAATGGTTTG
AATTTTGCGATTGCAAATATGATAGCTGCTTCTTTTGACAAAGTAATAGAACCTTTTTCT
TCTGGTACCATGATAATCACTCCTTGTGCAATTGGATTTAAATATTATAAAATAATTTTA
CTATACAAAATATATTGTGTAAATAGTTTCTTATTGTTACCAAATAATATGTTTGGAAGC
GTTATGTAATGCCAATCAACACCGAAGTTCTCATGTCCTCTTTCCTTTTACGACTACATA
TATTGTTAATAATATTGAAATAATAAACTGATAGTGATAATATTTATTTAACTGATCCAT
GAGAGTAGGAACCCCATCATACGGGAATTTCGAAATCATGGGTTTTTTGTTTTAAAGGAT
TGATGCAATAGATAAAGTAGCCATTCTAATATATGGAGTATTTATCAGCTGAAAATTAAA
TCAGATATGGGTTTTCTTCATTAAATAATTTTTCTATAAGGAAACAGAGGCAACGCTACT
GTCACCTCTGCTTGAAATAATTAGGATGAAATACTCTGAGTCTAAAGTCCACACACAATT
CGCTCAAATCCTCCAAACCTCCGACTACATCTCCACCCCCCCAAACACCAATACTTACCA
AAGCATTGATATGAGTGCCAATACTGGCAATGTGCCTTGTTTGAAAAAGATACTAATATT
GCTTGAAAGGCCACCATAAATAGCAACGCCAATGATATACACTAAAATAGCTGCGCATAT
TTCTTTTGGATTACTGCTGATAAACAAACCGTATATTAGCAAAACTCCGATTAAACCGTT
ATATACGCCTTGGTTCTTCAAAAGTAGGTTAATATTTTTGTCTTTCAATTTATCGACGCT
TATATTAAATGTCTCGCTAGTCTTTTTGGAAGTTGTAGCAATCGTTTCAAGGTACATAAT
ATAGAAAAACTCTAATGCCACAAATATGATTAAAATTGTTGAGATGATATTCACTATAAC
GCTCCTTTATTATTAAATATTTTCTTGTAAAAATGATTGCAGTGTCTGTGGTTGATCATT
GACTAATTGTTGGAAATCATTGGATTCTTGGTCTAATAGTCCTCTTGCTCCTGCGTCGTA
CATTGATGCCAATAATGCACCAAAGCCTTTAGGTTCATCATACATTTCTACAAATGTCTC
TAATGAAACGGGCTCATATTTAATTTCTGTGCCTTATGCCTCAGATAAAATTGCAGCAAG
TTCTTTCATATCATAACTGTAGCCTGATAATAAGTAGCGTTTGCCCCAAGTATCTGGATT
TTTAATAATAGCAATGACACCTCTAGCAATATCATTTCTAGTAATATAATTAATACGACC
ATCGCCAGCTGGATAAATCAGTTTATGCATATTCATCAATTCTGGTAAATATGGTTTAAG
TGGATCCATGTACATTGCCATTCTTACATACGTATAGTCAATGCCACTTGTTGCCAATAG
ACGTGCTGCATAACCAAAATAAGGACTCATATGGAATGGATTATTATGCTGATCTGCGTA
ATAACCTATGAAAATGATATGAGCAACGCCGCTCTGCTTTGCCGCATATACTAAATTTTC
CACTTCAGGAATACGTTTGAATGATGGATGGATAATACTTGGAATAAACACAACGGTATC
CATTCCTTTAAATGCTTCTACCATGCTTTCTTGATTAAAATAATCTAATTGTCGAACAGG
AACTTTTCCGCGCCAATCTTCTGGAACTTTCTCAACATTTCTAACACCAATGTGAAAATG
ATCTATGTGATTTGCAATGGCTTGATTTGTAATATGTGTGCCTAAATGACCTGTAGCACC
TGTTAACATAATATTCATTCACTTCATCTCCTAATCTTTATATACATAACATAATACTTA
TTTGATGGTTTTCAAAACATTTGATTTTATAAAAAATTCTAATCTGTATTTATTGTCGAC
GTGTATAGTAAATACGTAAATATTATTAATGTTGAAAATGCCGTAATGACGCGTTTTAGT
TGATGTGTATCACTAATATCATTGAAAATTTTAATCAGGTACTACGACAATATGATGTCT
GTTTTGTGTCTGAAAGTTTTACAGTTTTTAAAATAAAAATGGTATAAAGTGTGATTTGTA
TAAAAAAGAGTCTCGACGGATAAGAATTGATTAATAACAGTTAGCATTTTATTAATTACC
TTAACAATGATTCAAGTTTAGTTAAATGAGGTTTAATTTGAAAGGGGATAGCGCCTCAAT
ATAATGTAGGTAGATTGTTCATATTACGTAATTGAAAAATCAAATTTAAATAGATTGGGG
CTAAAAATTATGAAATTTAAAGCGATAGCAAAAGCAAGTTTAGCATTGGGAATGTTAGCA
ACAGGTGTAATTACATCGAATGTACAATCAGTACAAGCGAAAGCAGAAGTTAAACAACAA
AGTGAATCAGAGTTAAAACACTATTATAATAAACCAATTTTAGAGCGTAAAAATGTGACT
GGATTTAAATATACTGATGAGGGTAAACACTATTTAGAAGTCACAGTAGGGCAACAGCAT
TCTCGAATCACTTTACTTGGATCTGATAAAGATAAATTTAAAGACGGAGAAAACTCAAAT
ATAGATGTGTTTATCCTTAGAGAAGGTGACAGTAGACAAGCAACAAATTACTCAATTGGT
GGCGTTACAAAATCAAATAGTGTGCAGTATATTGATTATATCAATACGCCAATTTTAGAA
ATCAAGAAAGATAATGAAGATGTACTTAAAGATTTTTACTACATTTCAAAAGAAGACATC
TCATTAAAAGAACTTGATTATAGATTAAGAGAACGTGCGATTAAACAACACGGCTTGTAT
TCAAATGGTCTTAAACAAGGTCAAATTACAATTACAATGAATGATGGCACAACACATACA
ATCGATTTAAGTCAAAAACTTGAAAAAGAACGTATGGGTGAGTCAATCGACGGCACTAAG
ATTAATAAAATTCTAGTAGAAATGAAATAATACTTTCTAACAACAAAGCGCTATGTTGAA
TAGTGCTTGTTATGGAAATATATGGAAGTTAAGCGACGTACTGTTGCTTAGCTTCTTTTT
TTGAGGGGAAAAGTTACAAAACTCACACAAACAGTCGCACCACGCATTATCTTTTGCTTA
AATAGCTTAATCATATTTTATGAATAGTTAAAAACAGGTTAATGTGAATATCCGAATACA
GCTCCTATAATATGGGTGTATGATTCAAATTACGTAATAAAACAATCTAATTATAATAGA
TTGGAGCATACAACTATGAAAATGAAAAATATTGCAAAAATAAGTTTGTTATTAGGAATA
TTAGCAACAGGTGTAAACACTACAACGGAAAAACCAGTTCATGCCGAAAAGAAACCTATT
GTAATAAGTGAAAATAGCAAAAAATTAAAAGCTTATTATAATCAACCTAGTATTGAATAT
AAAAATGTGACAGGTTATATCAGTTTCATTCAACCAAGTATTAAATTTATGAATATCATA
GATGGTAATTCTGTTAATAATATTGCTTTAATTGGCAAAGATAAGCAACATTATCATACG
GGTGTACATCGTAATCTTAATATATTTTACGTTAATGAGGATAAGAGATTTGAAGGTGCA
AAGTACTCTATTGGGGGTATCACGAGTGCAAACGATAAAGCTGTCGACCTAATAGCAGAA
GCAAGAGTTATTAAAGAAGATCATACTGGTGAATATGATTATGACTTTTTCCCATTTAAA
ATAGATAAAGAAGCGATGTCATTGAAAGAGATTGATTTTAAATTAAGAAAATACCTTATT
GATAATTATGGTCTTTACGGTGAAATGAGTACAGGAAAAATTACAGTCAAAAAGAAATAC
TATGGAAAGTATACATTTGAATTGGATAAAAAGTTACAAGAAGACCGTATGTCCGATGTT
ATCAATGTCACAGATATTGATAGAATTGAAATCAAAGTTATAAAAGCATAACACATATAC
TTGATGACGAAATAAGTTGAAATTGAAATAGAGAGGTTAAGTGACGATCAAACGTTGCTT
AACTTCTTTTTAATGCTTAAAAATTATTTCAAAGGCACATAGAAACGCTATATTAATCTC
ATACTCACTCATTATTTTTTGCTTAAATTACTTAATAATACTTCAATAATTGTTAAAAGG
GGTTTAATGTGATTATCTTAGAACGCCATCTATAATGATGTTGTATGATTCAAATTACGT
AAAAAGACAATCGAATATAATATAGATTGGAGCATACAATTATGAAAATGAGAACAATTG
CTAAAACCAGTTTAGCACTAGGGCTTTTAACAACAGGCGCAATTACAGTAACGACGCAAT
CGGTCAAAGCAGAAAAAATACAATCAACTAAAGTTGACAAAGTACCAACGCTTAAAGCAG
AGCGATTAGCAATGATAAACATAACAGCAGGTGCAAATTCAGCGACAACACAAGCAGCTA
ACACAAGACAAGAACGCACGCCTAAACTCGAAAAGGCACCAAATACTAATGAGGAAAAAA
CCTCAGCTTCCAAAATAGAAAAAATATCACAACCTAAACAAGAAGAGCAGAAAACGCTTA
ATATATCAGCAACGCCAGCGCCTAAACAAGAACAATCACAAACGACAACCGAATCCACAA
CGCCGAAAACTAAAGTGACAACACCTCCATCAACAAACACGCCACAACCAATGCAATCTA
CTAAATCAGACACACCACAATCTCCAACCATAAAACAAGCACAAACAGATATGACTCCTA
AATATGAAGATTTAAGAGCGTATTATACAAAACCGAGTTTTGAATTTGAAAAGCAGTTTG
GATTTATGCTCAAACCATGGACGACGGTTAGGTTTATGAATGTTATTCCAAATAGGTTCA
TCTATAAAATAGCTTTAGTTGGAAAAGATGAGAAAAAATATAAAGATGGACCTTACGATA
ATATCGATGTATTTATCGTTTTAGAAGACAATAAATATCAATTGAAAAAATATTCTGTCG
GTGGCATCACGAAGACTAATAGTAAAAAAGTTAATCACAAAGTAGAATTAAGCATTACTA
AAAAAGATAATCAAGGTATGATTTCACGCGATGTTTCAGAATACATGATTACTAAGGAAG
AGATTTCCTTGAAAGAGCTTGATTTTAAATTGAGAAAACAACTTATTGAAAAACATAATC
TTTACGGTAACATGGGTTCAGGAACAATCGTTATTAAAATGAAAAACGGTGGGAAATATA
CGTTTGAATTACACAAAAAACTGCAAGAGCATCGTATGGCAGGCACTAATATTGATAACA
TTGAAGTGAATATAAAATAATCATGACATTCTCTAAATAGAAGCTGTCATCGGAAAAACA
AGAAGTTAAGTGACAACGGTTTACATGTTGCTTAGCTTCTTTTATTATGCGTAATGATGT
AAAAAGACGAATATTCATTTGTTTGTAAAAGTGGCATTTCTATGTCTTAAAAGTGACGAA
ACTTCAAATGTGCCAAGTGTTGAATCACATCAAAATCATTTTTATTTAACGAACATTATG
GATTTCTTAATTTACTTAACGATGATTCAAATATAGTTAAACAAGGTTTAATGTGAATGG
AGCAATACGCCATCTATAATAAAGCTGTATGATTCAATGAATGTAATCGAACAAATCTAA
TAATTACGAATGGAGCATACAACTATGAAAATAACAACGATTGCTAAAACAAGTTTAGCA
CTAGGCCTTTTAACAACAGGTGTAATCACAACGACAACGCAAGCAGCAAACGCGACAACA
CCATCTTCCACTAAAGTGGAAGCACCACAATCAACACCGCCCTCAACTAAAATAGAAGCA
CCGCAATCAAAACCAAACGCGACAACACCGCCCTCAACTAAAGTAGAAGCACCGCAACAA
ACAGCAAATGCGACAACACCGCCTTCAACTAAAGTGACAACACCTCCATCAACAAACACG
CCACAACCAATGCAATCTACTAAATCAGACACACCACAATCGCCAACCACAAAACAAGTA
CCAACAGAAATAAATCCTAAATTTAAAGATTTAAGAGCGTATTATACGAAACCAAGTTTA
GAATTTAAAAATGAGATTGGTATTATTTTAAAAAAATGGACGACAATAAGATTTATGAAT
GTTGTCCCAGATTATTTCATATATAAAATTGCTTTAGTTGGTAAAGATGATAAAAAATAT
GGTGAAGGAGTACATAGGAATGTCGATGTATTTGTCGTTTTAGAAGAAAATAATTACAAT
CTGGAAAAATATTCTGTCGGTGGTATCACAAAGAGTAATAGTAAAAAAGTTGATCACAAA
GCAGGAGTAAGAATTACTAAGGAAGATAATAAAGGTACAATCTCTCATGATGTTTCAGAA
TTCAAGATTACTAAAGAACAGATTTCCTTGAAAGAACTTGATTTTAAATTGAGAAAACAA
CTTATTGAAAAAAATAATCTGTACGGTAACGTTGGTTCAGGTAAAATTGTTATTAAAATG
AAAAACGGTGGAAAGTACACGTTTGAATTGCACAAAAAATTACAAGAAAATCGCATGGCA
GATGTCATAGATGGCACTAATATTGATAACATTGAAGTGAATATAAAATAATCATGACAT
TCTCTAAATAGAAGCTGTCATCGGAAAAACAAGAAGTTAAGTGACAACGGCCTACATGTT
GCTTAGCTTCTTTTGTTATGTTCGATGATTTGAGAACCCGAATTTTCGATGGGTCCAAAT
ATGACGTGGAAGAGACCTGAATTTATCTGTAAATCCCTATCTATCGGGTGTGAAGCACAA
CGGGATCAGTTTTATTTAACGAACATTATAGATTCCTTAATTTACTTAATAATGATTCAA
TGATTATTAAACATGGTTTAATGTGAAAGGTCAAATACGCTAACTATAATAAAGCTGTAT
GATTCAATAGACGTAAGCGAACAAATCTAATAATTACGAATGGAGCATACAACTATGAAA
ATGACAGCAATTGCGAAAGCAAGTTTAGCATTAGGTATTTTAGCAACAGGAACAATAACG
TCATTGCATCAAACTGTAAATGCGAGTGAACATAAAGCAAAATATGAAAATGTGACAAAA
GATATCTTTGACTTAAGAGATTACTATAGTGGCGCAAGTAAGGAACTTAAAAATGTTACT
GGTTATCGTTATAGCAAAGGTGGCAAGCATTACCTTATCTTTGATAAAAATAGAAAATTC
ACAAGAGTACAGATATTTGGTAAAGATATTGAAAGATTTAAAGCACGTAAAAATCCGGGA
TTAGACATATTTGTTGTTAAAGAAGCGGAAAACCGTAATGGCACAGTGTTTTCATATGGT
GGTGTCACTAAGAAAAATCAAGACGCTTATTATGATTATATAAACGCACCAAGATTTCAA
ATCAAGAGAGATGAAGGTGACGGTATTGCTACGTACGGTAGAGTACACTACATTTATAAA
GAAGAGATTTCACTTAAAGAACTCGACTTTAAATTGAGACAGTATTTAATTCAAAATTTT
GATCTGTATAAAAAGTTTCCTAAAGATAGTAAGATAAAAGTGATAATGAAAGATGGCGGC
TATTATACGTTTGAACTTAATAAAAAATTACAAACAAATCGCATGAGTGACGTCATTGAC
GGTAGAAATATTGAAAAAATAGAAGCCAACATTAGATAATTCAATGAAATATGGATAATA
GTAAAATATGGATAGTATAGAGGAGTTAGGCAACATAAGTTGCTTAGCTTCTTTTTTGTG
TTGGAGAGATGAAAATGAAGCGTATCGATGAATAATAAAAACACCAATAAAACTTGTGGA
AATAGTTGATACTTATAGTCGCGCGTTGTCCTTTTCGTGACATGAAACAATGTGGAAAAC
ATAGTTAAATTGAGGGAAAGTGTGAATAGTTAAAAAAGCTGCGTTAAGTTTAAAAAATAG
ATTAACGCTGTTAGGATTCCATTAATTAGCTTAACATTGGTTCAAAAATAGTTAAAAAGA
GGTTAATTCATAGCTTAGTATTACGCTTATATAATGATAGTAGATTGTTCGTATTACGTA
ATTGAAATAATCATATAAAAATATATTAAGACAAAATTTATAAATAGATTGGGAGAATAG
TACTATGAAATTAAAAACGTTAGCTAAAGCAACATTAGTATTGGGATTGTTAGCTACTGG
TGTAATAACAACAGAAAGTCAAACAGTAAAAGCGGCAGAATCAACTCAAGGTCAACACAA
TTATAAATCGTTAAAATACTACTATAGCAAGCCAAGTATAGAGTTAAAAAATCTTGATGG
TTTGTATAGACAGAAAGTGACAGATAAAGGAGTATATGTTTGGAAGGATCGAAAAGATTA
TTTTGTTGGCTTGCTTGGTAAAGATATTGAAAAATACCCTCAAGGTGAGCATGATAAGCA
AGATGCATTTTTAGTCATCGAGGAGGAAACTGTTAATGGAAGACAATATTCAATTGGTGG
TTTAAGTAAGACAAATAGTAAAGAATTTAGTAAAGAAGTCGATGTTAAAGTAACAAGAAA
AATTGATGAATCATCGGAAAAGTCTAAAGATAGTAAATTTAAAATTACTAAAGAAGAAAT
CTCGTTAAAAGAGTTGGACTTTAAATTAAGAAAAAAATTGATGGAAGAAGAAAAATTATA
TGGTGCTGTTAATAATAGAAAAGGTAAAATTGTAGTTAAAATGGAAGATGATAAGTTTTA
TACTTTCGAACTTACAAAATAACTACAACCGCATCGCATGGGTGACACGATAGATGGTAC
CAAAATCAAAGAAATTAATGTTGAGCTAGAATATAAATAATCTTTGGACAAGCAGACTAG
TAATTGTAGGGAAGTTAAGCGATAACATATTGCTTAGCTTCTTTTTTATTTTGTTATGAT
GAAAAAAGGAGCGGGTTTATGATCAAGTTTTTGGAAAAACGGTTGATACTTATAGTCGCG
CGTTGTCCTTTTCGTGACATGAAACAATGTGGAAAACATAATTAAATTGAGGGAAAGTGT
GAATAGTTAAAAAATTAGTATTGTGTTATAAAAAATAATTAATACTGTTAGGATTTCATT
AACTAACTTAACGTTGGTTCAAAAATAGTTAAAAAGAGGTTAATTCATAGCGCAGTATCT
CACTTATATAATGATAGTAGATTGTTCGTATTACGTAATTGAATTAATCATATAAAAATA
TATTAAGACAAATTTATAAATAGATTGGGAGAATAGTACTGTGAAATTAAAAACGTTAGC
TAAAGCAACATTGGCATTAGGCTTATTAACTACTGGTGTGATTACATCAGAAGGCCAAGC
AGTTCAAGCAAAAGAAAAGCAAGAGAGAGTACAACATTTATATGATATTAAAGACTTACA
TCGATACTACTCATCAGAAAGTTTTGAATTCAGTAATATTAGTGGTAAGGTTGAAAATTA
TAACGGTTCTAACGTTGTACGCTTTAACCAAGAAAATCAAAATCACCAATTATTCTTATT
AGGTAAAGATAAAGAGAAATATAAAGAAGGCATTGAAGGCAAAGATGTCTTTGTGGTAAA
AGAATTAATTGATCCAAACGGTAGATTATCTACTGTTGGTGGTGTGACTAAGAAAAATAA
CAAATCTTCTGAAACTAATACACATTTATTTGTTAATAAAGTGTATGGCGGAAATTTAGA
TGCATCAATTGACTCATTTTCAATTAATAAAGAAGAAGTTTCACTGAAAGAACTTGATTT
CAAAATTAGACAACATTTAGTTAAAAATTATGGTTTATATAAAGGTACGACTAAATACGG
TAAGATCACTATCAATTTGAAAGATGGAGAAAAGCAAGAAATTGATTTAGGTGATAAATT
GCAATTCGAGCGCATGGGTGATGTGTTGAATAGTAAGGATATTAATAAGATTGAAGTGAC
TTTGAAACAAATTTAAAGTAAGTAATCAATGACTCTAAAGTAATAAATTTGAAGCAGCTT
AACGATGAAATGTTGAATAGATACGTACACCTTACATTAAGGAGCGTATTTAAAACAACC
TTGTCGTTAGGCTTTTTTTTACGTTTTATAACGCAGGTTATGAGTGAGCATACTAAAAAT
TTACATTGCTCTTGAAAGTGATGCCCATTGAATATTAATTAGCTCTTCATTAACAATGAT
TTAAGTTTAATTAAACGAGTGTTAATGTCAGTCTGTCTCAATGCCCTTTATAATAAAGGT
[truncated: 14,797,290 more chars]
